# Supplementary material for: Metabolic flexibility of mitochondrial respiratory chain disorders predicted by computer modelling
Source: Mitochondrion. 2016 Nov;31:45–55. doi: 10.1016/j.mito.2016.09.003 (PMC5115619; doi:10.1016/j.mito.2016.09.003)
Supplement: Supplementary File 1 — SBML-formatted file of the flux balance analysis model used for the simulations. [file mmc1.xml]

<?xml version="1.0" encoding="UTF-8"?>
<sbml xmlns="http://www.sbml.org/sbml/level2" level="2" version="1" xmlns:html="http://www.w3.org/1999/xhtml">
<model id="iASjuly2014" name="iASjuly2014">
<listOfUnitDefinitions>
<unitDefinition id="mumol_per_gDW_per_min">
<listOfUnits>
<unit kind="mole" scale="-3" multiplier="1" offset="0" />
<unit kind="gram" exponent="-1" multiplier="1" offset="0" />
<unit kind="second" multiplier="0.0167" exponent="-1" offset="0" />
</listOfUnits>
</unitDefinition>
</listOfUnitDefinitions>
<listOfCompartments>
<compartment id="Mitochondrion" name="Mitochondrion" size="1"/>
<compartment id="Cytosol" name="Cytosol" size="1"/>
<compartment id="External" name="External" size="1"/>
</listOfCompartments>
<listOfSpecies> 
<species metaid="metaid_C00000_b" id="C00000_b" name="C00000_b Biomass" compartment="Cytosol" boundaryCondition="true">
</species>
<species metaid="metaid_C00000Cyto" id="C00000Cyto" name="C00000Cyto Biomass" compartment="Cytosol">
</species>
<species metaid="metaid_C00000MM" id="C00000MM" name="C00000MM Biomass" compartment="Mitochondrion">
</species>
<species metaid="metaid_C00001_b" id="C00001_b" name="C00001_b H2O" compartment="Cytosol" boundaryCondition="true">
</species>
<species metaid="metaid_C00001Cyto" id="C00001Cyto" name="C00001Cyto H2O" compartment="Cytosol">
</species>
<species metaid="metaid_C00001MM" id="C00001MM" name="C00001MM H2O" compartment="Mitochondrion">
</species>
<species metaid="metaid_C00002_b" id="C00002_b" name="C00002_b ATP" compartment="Cytosol" boundaryCondition="true">
</species>
<species metaid="metaid_C00002Cyto" id="C00002Cyto" name="C00002Cyto ATP" compartment="Cytosol" charge="-4">
</species>
<species metaid="metaid_C00002MM" id="C00002MM" name="C00002MM ATP" compartment="Mitochondrion" charge="-4">
</species>
<species metaid="metaid_C00003_b" id="C00003_b" name="C00003_b NAD+" compartment="Cytosol" boundaryCondition="true">
</species>
<species metaid="metaid_C00003Cyto" id="C00003Cyto" name="C00003Cyto NAD+" compartment="Cytosol" charge="-1">
</species>
<species metaid="metaid_C00003MM" id="C00003MM" name="C00003MM NAD+" compartment="Mitochondrion" charge="-1">
</species>
<species metaid="metaid_C00004_b" id="C00004_b" name="C00004_b NADH" compartment="Cytosol" boundaryCondition="true">
</species>
<species metaid="metaid_C00004Cyto" id="C00004Cyto" name="C00004Cyto NADH" compartment="Cytosol" charge="-2">
</species>
<species metaid="metaid_C00004MM" id="C00004MM" name="C00004MM NADH" compartment="Mitochondrion" charge="-2">
</species>
<species metaid="metaid_C00005_b" id="C00005_b" name="C00005_b NADP+" compartment="Cytosol" boundaryCondition="true">
</species>
<species metaid="metaid_C00005Cyto" id="C00005Cyto" name="C00005Cyto NADPH" compartment="Cytosol" charge="-4">
</species>
<species metaid="metaid_C00005MM" id="C00005MM" name="C00005MM NADPH" compartment="Mitochondrion" charge="-4">
</species>
<species metaid="metaid_C00006_b" id="C00006_b" name="C00006_b NADPH" compartment="Cytosol" boundaryCondition="true">
</species>
<species metaid="metaid_C00006Cyto" id="C00006Cyto" name="C00006Cyto NADP+" compartment="Cytosol" charge="-3">
</species>
<species metaid="metaid_C00006MM" id="C00006MM" name="C00006MM NADP+" compartment="Mitochondrion" charge="-3">
</species>
<species metaid="metaid_C00007_b" id="C00007_b" name="C00007_b Oxygen" compartment="Cytosol" boundaryCondition="true">
</species>
<species metaid="metaid_C00007Cyto" id="C00007Cyto" name="C00007Cyto Oxygen" compartment="Cytosol">
</species>
<species metaid="metaid_C00007MM" id="C00007MM" name="C00007MM Oxygen" compartment="Mitochondrion">
</species>
<species metaid="metaid_C00008_b" id="C00008_b" name="C00008_b ADP" compartment="Cytosol" boundaryCondition="true">
</species>
<species metaid="metaid_C00008Cyto" id="C00008Cyto" name="C00008Cyto ADP" compartment="Cytosol" charge="-3">
</species>
<species metaid="metaid_C00008MM" id="C00008MM" name="C00008MM ADP" compartment="Mitochondrion" charge="-3">
</species>
<species metaid="metaid_C00009_b" id="C00009_b" name="C00009_b Orthophosphate" compartment="Cytosol" boundaryCondition="true">
</species>
<species metaid="metaid_C00009Cyto" id="C00009Cyto" name="C00009Cyto Orthophosphate" compartment="Cytosol" charge="-2">
</species>
<species metaid="metaid_C00009MM" id="C00009MM" name="C00009MM Orthophosphate" compartment="Mitochondrion" charge="-2">
</species>
<species metaid="metaid_C00010_b" id="C00010_b" name="C00010_b CoA" compartment="Cytosol" boundaryCondition="true">
</species>
<species metaid="metaid_C00010Cyto" id="C00010Cyto" name="C00010Cyto CoA" compartment="Cytosol" charge="-4">
</species>
<species metaid="metaid_C00010MM" id="C00010MM" name="C00010MM CoA" compartment="Mitochondrion" charge="-4">
</species>
<species metaid="metaid_C00011_b" id="C00011_b" name="C00011_b CO2" compartment="Cytosol" boundaryCondition="true">
</species>
<species metaid="metaid_C00011Cyto" id="C00011Cyto" name="C00011Cyto CO2" compartment="Cytosol">
</species>
<species metaid="metaid_C00011MM" id="C00011MM" name="C00011MM CO2" compartment="Mitochondrion">
</species>
<species metaid="metaid_C00013Cyto" id="C00013Cyto" name="C00013Cyto Diphosphate" compartment="Cytosol" charge="-3">
</species>
<species metaid="metaid_C00013MM" id="C00013MM" name="C00013MM Pyrophosphate" compartment="Mitochondrion" charge="-3">
</species>
<species metaid="metaid_C00014_b" id="C00014_b" name="C00014_b NH3" compartment="Cytosol" boundaryCondition="true">
</species>
<species metaid="metaid_C00014Cyto" id="C00014Cyto" name="C00014Cyto NH3" compartment="Cytosol" charge="1">
</species>
<species metaid="metaid_C00014MM" id="C00014MM" name="C00014MM NH3" compartment="Mitochondrion" charge="1">
</species>
<species metaid="metaid_C00015_b" id="C00015_b" name="C00015_b UDP" compartment="Cytosol" boundaryCondition="true">
</species>
<species metaid="metaid_C00015Cyto" id="C00015Cyto" name="C00015Cyto UDP" compartment="Cytosol" charge="-2">
</species>
<species metaid="metaid_C00015MM" id="C00015MM" name="C00015MM UDP" compartment="Mitochondrion" charge="-3">
</species>
<species metaid="metaid_C00020Cyto" id="C00020Cyto" name="C00020Cyto AMP" compartment="Cytosol" charge="-2">
</species>
<species metaid="metaid_C00020MM" id="C00020MM" name="C00020MM AMP" compartment="Mitochondrion" charge="-2">
</species>
<species metaid="metaid_C00022_b" id="C00022_b" name="C00022_b Pyruvate" compartment="Cytosol" boundaryCondition="true">
</species>
<species metaid="metaid_C00022Cyto" id="C00022Cyto" name="C00022Cyto Pyruvate" compartment="Cytosol" charge="-1">
</species>
<species metaid="metaid_C00022MM" id="C00022MM" name="C00022MM Pyruvate" compartment="Mitochondrion" charge="-1">
</species>
<species metaid="metaid_C00024_b" id="C00024_b" name="C00024_b Acetyl-CoA" compartment="Cytosol" boundaryCondition="true">
</species>
<species metaid="metaid_C00024Cyto" id="C00024Cyto" name="C00024Cyto Acetyl-CoA" compartment="Cytosol" charge="-4">
</species>
<species metaid="metaid_C00024MM" id="C00024MM" name="C00024MM Acetyl-CoA" compartment="Mitochondrion" charge="-4">
</species>
<species metaid="metaid_C00025_b" id="C00025_b" name="C00025_b L-Glutamate" compartment="Cytosol" boundaryCondition="true">
</species>
<species metaid="metaid_C00025Cyto" id="C00025Cyto" name="C00025Cyto L-Glutamate" compartment="Cytosol" charge="-1">
</species>
<species metaid="metaid_C00025MM" id="C00025MM" name="C00025MM L-Glutamate" compartment="Mitochondrion" charge="-1">
</species>
<species metaid="metaid_C00026_b" id="C00026_b" name="C00026_b 2-Oxoglutarate" compartment="Cytosol" boundaryCondition="true">
</species>
<species metaid="metaid_C00026Cyto" id="C00026Cyto" name="C00026Cyto 2-Oxoglutarate" compartment="Cytosol" charge="-2">
</species>
<species metaid="metaid_C00026MM" id="C00026MM" name="C00026MM 2-Oxoglutarate" compartment="Mitochondrion" charge="-2">
</species>
<species metaid="metaid_C00027MM" id="C00027MM" name="C00027MM H2O2" compartment="Mitochondrion">
</species>
<species metaid="metaid_C00032Cyto" id="C00032Cyto" name="C00032Cyto Heme" compartment="Cytosol">
</species>
<species metaid="metaid_C00032MM" id="C00032MM" name="C00032MM Heme" compartment="Mitochondrion" charge="-2">
</species>
<species metaid="metaid_C00033MM" id="C00033MM" name="C00033MM Acetate" compartment="Mitochondrion" charge="-1">
</species>
<species metaid="metaid_C00035_b" id="C00035_b" name="C00035_b GDP" compartment="Cytosol" boundaryCondition="true">
</species>
<species metaid="metaid_C00035Cyto" id="C00035Cyto" name="C00035Cyto GDP" compartment="Cytosol" charge="-2">
</species>
<species metaid="metaid_C00035MM" id="C00035MM" name="C00035MM GDP" compartment="Mitochondrion" charge="-3">
</species>
<species metaid="metaid_C00036_b" id="C00036_b" name="C00036_b Oxaloacetate" compartment="Cytosol" boundaryCondition="true">
</species>
<species metaid="metaid_C00036Cyto" id="C00036Cyto" name="C00036Cyto Oxaloacetate" compartment="Cytosol" charge="-2">
</species>
<species metaid="metaid_C00036MM" id="C00036MM" name="C00036MM Oxaloacetate" compartment="Mitochondrion" charge="-2">
</species>
<species metaid="metaid_C00037_b" id="C00037_b" name="C00037_b Glycine" compartment="Cytosol" boundaryCondition="true">
</species>
<species metaid="metaid_C00037Cyto" id="C00037Cyto" name="C00037Cyto Glycine" compartment="Cytosol">
</species>
<species metaid="metaid_C00037MM" id="C00037MM" name="C00037MM Glycine" compartment="Mitochondrion">
</species>
<species metaid="metaid_C00041_b" id="C00041_b" name="C00041_b L-Alanine" compartment="Cytosol" boundaryCondition="true">
</species>
<species metaid="metaid_C00041Cyto" id="C00041Cyto" name="C00041Cyto L-Alanine" compartment="Cytosol">
</species>
<species metaid="metaid_C00041MM" id="C00041MM" name="C00041MM L-Alanine" compartment="Mitochondrion">
</species>
<species metaid="metaid_C00042_b" id="C00042_b" name="C00042_b Succinate" compartment="Cytosol" boundaryCondition="true">
</species>
<species metaid="metaid_C00042Cyto" id="C00042Cyto" name="C00042Cyto Succinate" compartment="Cytosol" charge="-2">
</species>
<species metaid="metaid_C00042MM" id="C00042MM" name="C00042MM Succinate" compartment="Mitochondrion" charge="-2">
</species>
<species metaid="metaid_C00044Cyto" id="C00044Cyto" name="C00044Cyto GTP" compartment="Cytosol" charge="-4">
</species>
<species metaid="metaid_C00044MM" id="C00044MM" name="C00044MM GTP" compartment="Mitochondrion" charge="-4">
</species>
<species metaid="metaid_C00047_b" id="C00047_b" name="C00047_b L-Lysine" compartment="Cytosol" boundaryCondition="true">
</species>
<species metaid="metaid_C00047Cyto" id="C00047Cyto" name="C00047Cyto L-Lysine" compartment="Cytosol" charge="1">
</species>
<species metaid="metaid_C00047MM" id="C00047MM" name="C00047MM L-Lysine" compartment="Mitochondrion" charge="1">
</species>
<species metaid="metaid_C00049_b" id="C00049_b" name="C00049_b L-Aspartate" compartment="Cytosol" boundaryCondition="true">
</species>
<species metaid="metaid_C00049Cyto" id="C00049Cyto" name="C00049Cyto L-Aspartate" compartment="Cytosol" charge="-1">
</species>
<species metaid="metaid_C00049MM" id="C00049MM" name="C00049MM L-Aspartate" compartment="Mitochondrion" charge="-1">
</species>
<species metaid="metaid_C00051Cyto" id="C00051Cyto" name="C00051Cyto Glutathione" compartment="Cytosol" charge="-1">
</species>
<species metaid="metaid_C00051MM" id="C00051MM" name="C00051MM Glutathione" compartment="Mitochondrion" charge="-1">
</species>
<species metaid="metaid_C00055MM" id="C00055MM" name="C00055MM CMP" compartment="Mitochondrion" charge="-2">
</species>
<species metaid="metaid_C00058Cyto" id="C00058Cyto" name="C00058Cyto Formate" compartment="Cytosol">
</species>
<species metaid="metaid_C00058_b" id="C00058_b" name="C00058_b Formate" compartment="Cytosol" boundaryCondition="true">
</species>
<species metaid="metaid_C00059_b" id="C00059_b" name="C00059_b Sulfate" compartment="Cytosol" boundaryCondition="true">
</species>
<species metaid="metaid_C00059Cyto" id="C00059Cyto" name="C00059Cyto Sulfate" compartment="Cytosol" charge="-2">
</species>
<species metaid="metaid_C00059MM" id="C00059MM" name="C00059MM Sulfate" compartment="Mitochondrion" charge="-2">
</species>
<species metaid="metaid_C00062_b" id="C00062_b" name="C00062_b L-Arginine" compartment="Cytosol" boundaryCondition="true">
</species>
<species metaid="metaid_C00062Cyto" id="C00062Cyto" name="C00062Cyto L-Arginine" compartment="Cytosol" charge="1">
</species>
<species metaid="metaid_C00062MM" id="C00062MM" name="C00062MM L-Arginine" compartment="Mitochondrion" charge="1">
</species>
<species metaid="metaid_C00063MM" id="C00063MM" name="C00063MM CTP" compartment="Mitochondrion" charge="-4">
</species>
<species metaid="metaid_C00064_b" id="C00064_b" name="C00064_b L-Glutamine" compartment="Cytosol" boundaryCondition="true">
</species>
<species metaid="metaid_C00064Cyto" id="C00064Cyto" name="C00064Cyto L-Glutamine" compartment="Cytosol">
</species>
<species metaid="metaid_C00064MM" id="C00064MM" name="C00064MM L-Glutamine" compartment="Mitochondrion">
</species>
<species metaid="metaid_C00065_b" id="C00065_b" name="C00065_b L-Serine" compartment="Cytosol" boundaryCondition="true">
</species>
<species metaid="metaid_C00065Cyto" id="C00065Cyto" name="C00065Cyto L-Serine" compartment="Cytosol">
</species>
<species metaid="metaid_C00065MM" id="C00065MM" name="C00065MM L-Serine" compartment="Mitochondrion">
</species>
<species metaid="metaid_C00068_b" id="C00068_b" name="C00068_b Thiamin diphosphate" compartment="Cytosol" boundaryCondition="true">
</species>
<species metaid="metaid_C00068Cyto" id="C00068Cyto" name="C00068Cyto Thiamin diphosphate" compartment="Cytosol" charge="-1">
</species>
<species metaid="metaid_C00068MM" id="C00068MM" name="C00068MM Thiamin diphosphate" compartment="Mitochondrion" charge="-2">
</species>
<species metaid="metaid_C00073_b" id="C00073_b" name="C00073_b L-Methionine" compartment="Cytosol" boundaryCondition="true">
</species>
<species metaid="metaid_C00073Cyto" id="C00073Cyto" name="C00073Cyto L-Methionine" compartment="Cytosol">
</species>
<species metaid="metaid_C00073MM" id="C00073MM" name="C00073MM L-Methionine" compartment="Mitochondrion">
</species>
<species metaid="metaid_C00074Cyto" id="C00074Cyto" name="C00074Cyto Phosphoenolpyruvate" compartment="Cytosol" charge="-3">
</species>
<species metaid="metaid_C00074MM" id="C00074MM" name="C00074MM Phosphoenolpyruvate" compartment="Mitochondrion" charge="-3">
</species>
<species metaid="metaid_C00075MM" id="C00075MM" name="C00075MM UTP" compartment="Mitochondrion" charge="-4">
</species>
<species metaid="metaid_C00077Cyto" id="C00077Cyto" name="C00077Cyto L-Ornithine" compartment="Cytosol" charge="1">
</species>
<species metaid="metaid_C00077MM" id="C00077MM" name="C00077MM L-Ornithine" compartment="Mitochondrion" charge="1">
</species>
<species metaid="metaid_C00078_b" id="C00078_b" name="C00078_b L-Tryptophan" compartment="Cytosol" boundaryCondition="true">
</species>
<species metaid="metaid_C00078Cyto" id="C00078Cyto" name="C00078Cyto L-Tryptophan" compartment="Cytosol">
</species>
<species metaid="metaid_C00078MM" id="C00078MM" name="C00078MM L-Tryptophan" compartment="Mitochondrion">
</species>
<species metaid="metaid_C00079_b" id="C00079_b" name="C00079_b L-Phenylalanine" compartment="Cytosol" boundaryCondition="true">
</species>
<species metaid="metaid_C00079Cyto" id="C00079Cyto" name="C00079Cyto L-Phenylalanine" compartment="Cytosol">
</species>
<species metaid="metaid_C00079MM" id="C00079MM" name="C00079MM L-Phenylalanine" compartment="Mitochondrion">
</species>
<species metaid="metaid_C00080_b" id="C00080_b" name="C00080_b H+" compartment="Cytosol" boundaryCondition="true">
</species>
<species metaid="metaid_C00080Cyto" id="C00080Cyto" name="C00080Cyto H+" compartment="Cytosol" charge="1">
</species>
<species metaid="metaid_C00080MM" id="C00080MM" name="C00080MM H+" compartment="Mitochondrion" charge="1">
</species>
<species metaid="metaid_C00081MM" id="C00081MM" name="C00081MM ITP" compartment="Mitochondrion" charge="-4">
</species>
<species metaid="metaid_C00082_b" id="C00082_b" name="C00082_b L-Tyrosine" compartment="Cytosol" boundaryCondition="true">
</species>
<species metaid="metaid_C00082Cyto" id="C00082Cyto" name="C00082Cyto L-Tyrosine" compartment="Cytosol">
</species>
<species metaid="metaid_C00082MM" id="C00082MM" name="C00082MM L-Tyrosine" compartment="Mitochondrion">
</species>
<species metaid="metaid_C00083MM" id="C00083MM" name="C00083MM Malonyl-CoA" compartment="Mitochondrion" charge="-5">
</species>
<species metaid="metaid_C00084_b" id="C00084_b" name="C00084_b Acetaldehyde" compartment="Cytosol" boundaryCondition="true">
</species>
<species metaid="metaid_C00084Cyto" id="C00084Cyto" name="C00084Cyto Acetaldehyde" compartment="Cytosol">
</species>
<species metaid="metaid_C00084MM" id="C00084MM" name="C00084MM Acetaldehyde" compartment="Mitochondrion">
</species>
<species metaid="metaid_C00086_b" id="C00086_b" name="C00086_b Urea" compartment="Cytosol" boundaryCondition="true">
</species>
<species metaid="metaid_C00086Cyto" id="C00086Cyto" name="C00086Cyto Urea" compartment="Cytosol">
</species>
<species metaid="metaid_C00086MM" id="C00086MM" name="C00086MM Urea" compartment="Mitochondrion">
</species>
<species metaid="metaid_C00091MM" id="C00091MM" name="C00091MM Succinyl-CoA" compartment="Mitochondrion" charge="-5">
</species>
<species metaid="metaid_C00093Cyto" id="C00093Cyto" name="C00093Cyto sn-Glycerol 3-phosphate" compartment="Cytosol" charge="-2">
</species>
<species metaid="metaid_C00094_b" id="C00094_b" name="C00094_b Sulfite" compartment="Cytosol" boundaryCondition="true">
</species>
<species metaid="metaid_C00094Cyto" id="C00094Cyto" name="C00094Cyto Sulfite" compartment="Cytosol" charge="-1">
</species>
<species metaid="metaid_C00094MM" id="C00094MM" name="C00094MM Sulfite" compartment="Mitochondrion" charge="-1">
</species>
<species metaid="metaid_C00097_b" id="C00097_b" name="C00097_b L-Cysteine" compartment="Cytosol" boundaryCondition="true">
</species>
<species metaid="metaid_C00097Cyto" id="C00097Cyto" name="C00097Cyto L-Cysteine" compartment="Cytosol">
</species>
<species metaid="metaid_C00097MM" id="C00097MM" name="C00097MM L-Cysteine" compartment="Mitochondrion">
</species>
<species metaid="metaid_C00100MM" id="C00100MM" name="C00100MM Propanoyl-CoA" compartment="Mitochondrion" charge="-4">
</species>
<species metaid="metaid_C00101MM" id="C00101MM" name="C00101MM Tetrahydrofolate" compartment="Mitochondrion" charge="-2">
</species>
<species metaid="metaid_C00101Cyto" id="C00101Cyto" name="C00101Cyto Tetrahydrofolate" compartment="Cytosol" charge="-2">
</species>
<species metaid="metaid_C00104MM" id="C00104MM" name="C00104MM IDP" compartment="Mitochondrion" charge="-3">
</species>
<species metaid="metaid_C00111Cyto" id="C00111Cyto" name="C00111Cyto Glycerone phosphate" compartment="Cytosol" charge="-2">
</species>
<species metaid="metaid_C00112_b" id="C00112_b" name="C00112_b CDP" compartment="Cytosol" boundaryCondition="true">
</species>
<species metaid="metaid_C00112Cyto" id="C00112Cyto" name="C00112Cyto CDP" compartment="Cytosol" charge="-2">
</species>
<species metaid="metaid_C00112MM" id="C00112MM" name="C00112MM CDP" compartment="Mitochondrion" charge="-3">
</species>
<species metaid="metaid_C00116_b" id="C00116_b" name="C00116_b Glycerol" compartment="Cytosol" boundaryCondition="true">
</species>
<species metaid="metaid_C00116Cyto" id="C00116Cyto" name="C00116Cyto Glycerol" compartment="Cytosol">
</species>
<species metaid="metaid_C00116MM" id="C00116MM" name="C00116MM Glycerol" compartment="Mitochondrion">
</species>
<species metaid="metaid_C00117Cyto" id="C00117Cyto" name="C00117Cyto D-Ribose 5-phosphate" compartment="Cytosol" charge="-2">
</species>
<species metaid="metaid_C00118Cyto" id="C00118Cyto" name="C00118Cyto D-Glyceraldehyde 3-phosphate" compartment="Cytosol" charge="-2">
</species>
<species metaid="metaid_C00122_b" id="C00122_b" name="C00122_b Fumarate" compartment="Cytosol" boundaryCondition="true">
</species>
<species metaid="metaid_C00122Cyto" id="C00122Cyto" name="C00122Cyto Fumarate" compartment="Cytosol" charge="-2">
</species>
<species metaid="metaid_C00122MM" id="C00122MM" name="C00122MM Fumarate" compartment="Mitochondrion" charge="-2">
</species>
<species metaid="metaid_C00123_b" id="C00123_b" name="C00123_b L-Leucine" compartment="Cytosol" boundaryCondition="true">
</species>
<species metaid="metaid_C00123Cyto" id="C00123Cyto" name="C00123Cyto L-Leucine" compartment="Cytosol">
</species>
<species metaid="metaid_C00123MM" id="C00123MM" name="C00123MM L-Leucine" compartment="Mitochondrion">
</species>
<species metaid="metaid_C00125MM" id="C00125MM" name="C00125MM Ferricytochrome c" compartment="Mitochondrion" charge="-1">
</species>
<species metaid="metaid_C00126MM" id="C00126MM" name="C00126MM Ferrocytochrome c" compartment="Mitochondrion" charge="-2">
</species>
<species metaid="metaid_C00127MM" id="C00127MM" name="C00127MM Glutathione disulfide" compartment="Mitochondrion" charge="-2">
</species>
<species metaid="metaid_C00130Cyto" id="C00130Cyto" name="C00130Cyto IMP" compartment="Cytosol" charge="-2">
</species>
<species metaid="metaid_C00131MM" id="C00131MM" name="C00131MM dATP" compartment="Mitochondrion" charge="-4">
</species>
<species metaid="metaid_C00134_b" id="C00134_b" name="C00134_b Putrescine" compartment="Cytosol" boundaryCondition="true">
</species>
<species metaid="metaid_C00134Cyto" id="C00134Cyto" name="C00134Cyto Putrescine" compartment="Cytosol">
</species>
<species metaid="metaid_C00134MM" id="C00134MM" name="C00134MM Putrescine" compartment="Mitochondrion" charge="2">
</species>
<species metaid="metaid_C00135_b" id="C00135_b" name="C00135_b L-Histidine" compartment="Cytosol" boundaryCondition="true">
</species>
<species metaid="metaid_C00135Cyto" id="C00135Cyto" name="C00135Cyto L-Histidine" compartment="Cytosol">
</species>
<species metaid="metaid_C00135MM" id="C00135MM" name="C00135MM L-Histidine" compartment="Mitochondrion">
</species>
<species metaid="metaid_C00136MM" id="C00136MM" name="C00136MM Butanoyl-CoA" compartment="Mitochondrion" charge="-4">
</species>
<species metaid="metaid_C00141MM" id="C00141MM" name="C00141MM 3-Methyl-2-oxobutanoic acid" compartment="Mitochondrion" charge="-1">
</species>
<species metaid="metaid_C00143MM" id="C00143MM" name="C00143MM 5,10-Methylenetetrahydrofolate" compartment="Mitochondrion" charge="-2">
</species>
<species metaid="metaid_C00143Cyto" id="C00143Cyto" name="C00143Cyto 5,10-Methylenetetrahydrofolate" compartment="Cytosol" charge="-2">
</species>
<species metaid="metaid_C00148_b" id="C00148_b" name="C00148_b L-Proline" compartment="Cytosol" boundaryCondition="true">
</species>
<species metaid="metaid_C00148Cyto" id="C00148Cyto" name="C00148Cyto L-Proline" compartment="Cytosol">
</species>
<species metaid="metaid_C00148MM" id="C00148MM" name="C00148MM L-Proline" compartment="Mitochondrion">
</species>
<species metaid="metaid_C00149_b" id="C00149_b" name="C00149_b (S)-Malate" compartment="Cytosol" boundaryCondition="true">
</species>
<species metaid="metaid_C00149Cyto" id="C00149Cyto" name="C00149Cyto (S)-Malate" compartment="Cytosol" charge="-2">
</species>
<species metaid="metaid_C00149MM" id="C00149MM" name="C00149MM (S)-Malate" compartment="Mitochondrion" charge="-2">
</species>
<species metaid="metaid_C00152_b" id="C00152_b" name="C00152_b L-Asparagine" compartment="Cytosol" boundaryCondition="true">
</species>
<species metaid="metaid_C00152Cyto" id="C00152Cyto" name="C00152Cyto L-Asparagine" compartment="Cytosol">
</species>
<species metaid="metaid_C00152MM" id="C00152MM" name="C00152MM L-Asparagine" compartment="Mitochondrion">
</species>
<species metaid="metaid_C00154Cyto" id="C00154Cyto" name="C00154Cyto Palmitoyl-CoA" compartment="Cytosol" charge="-4">
</species>
<species metaid="metaid_C00154MM" id="C00154MM" name="C00154MM Palmitoyl-CoA" compartment="Mitochondrion" charge="-4">
</species>
<species metaid="metaid_C00157_b" id="C00157_b" name="C00157_b Phosphatidylcholine" compartment="Cytosol" boundaryCondition="true">
</species>
<species metaid="metaid_C00157Cyto" id="C00157Cyto" name="C00157Cyto Phosphatidylcholine" compartment="Cytosol">
</species>
<species metaid="metaid_C00157MM" id="C00157MM" name="C00157MM Phosphatidylcholine" compartment="Mitochondrion">
</species>
<species metaid="metaid_C00158_b" id="C00158_b" name="C00158_b Citrate" compartment="Cytosol" boundaryCondition="true">
</species>
<species metaid="metaid_C00158Cyto" id="C00158Cyto" name="C00158Cyto Citrate" compartment="Cytosol" charge="-3">
</species>
<species metaid="metaid_C00158MM" id="C00158MM" name="C00158MM Citrate" compartment="Mitochondrion" charge="-3">
</species>
<species metaid="metaid_C00163_b" id="C00163_b" name="C00163_b Propanoate" compartment="Cytosol" boundaryCondition="true">
</species>
<species metaid="metaid_C00163Cyto" id="C00163Cyto" name="C00163Cyto Propanoate" compartment="Cytosol" charge="-1">
</species>
<species metaid="metaid_C00163MM" id="C00163MM" name="C00163MM Propanoate" compartment="Mitochondrion" charge="-1">
</species>
<species metaid="metaid_C00164_b" id="C00164_b" name="C00164_b Acetoacetate" compartment="Cytosol" boundaryCondition="true">
</species>
<species metaid="metaid_C00164Cyto" id="C00164Cyto" name="C00164Cyto Acetoacetate" compartment="Cytosol" charge="-1">
</species>
<species metaid="metaid_C00164MM" id="C00164MM" name="C00164MM Acetoacetate" compartment="Mitochondrion" charge="-1">
</species>
<species metaid="metaid_C00169Cyto" id="C00169Cyto" name="C00169Cyto Carbamoyl phosphate" compartment="Cytosol" charge="-2">
</species>
<species metaid="metaid_C00179MM" id="C00179MM" name="C00179MM Agmatine" compartment="Mitochondrion" charge="2">
</species>
<species metaid="metaid_C00183_b" id="C00183_b" name="C00183_b L-Valine" compartment="Cytosol" boundaryCondition="true">
</species>
<species metaid="metaid_C00183Cyto" id="C00183Cyto" name="C00183Cyto L-Valine" compartment="Cytosol">
</species>
<species metaid="metaid_C00183MM" id="C00183MM" name="C00183MM L-Valine" compartment="Mitochondrion">
</species>
<species metaid="metaid_C00186_b" id="C00186_b" name="C00186_b (S)-Lactate" compartment="Cytosol" boundaryCondition="true">
</species>
<species metaid="metaid_C00186Cyto" id="C00186Cyto" name="C00186Cyto (S)-Lactate" compartment="Cytosol" charge="-1">
</species>
<species metaid="metaid_C00188_b" id="C00188_b" name="C00188_b L-Threonine" compartment="Cytosol" boundaryCondition="true">
</species>
<species metaid="metaid_C00188Cyto" id="C00188Cyto" name="C00188Cyto L-Threonine" compartment="Cytosol">
</species>
<species metaid="metaid_C00188MM" id="C00188MM" name="C00188MM L-Threonine" compartment="Mitochondrion">
</species>
<species metaid="metaid_C00197Cyto" id="C00197Cyto" name="C00197Cyto 3-Phospho-D-glycerate" compartment="Cytosol" charge="-3">
</species>
<species metaid="metaid_C00199Cyto" id="C00199Cyto" name="C00199Cyto D-Ribulose 5-phosphate" compartment="Cytosol" charge="-2">
</species>
<species metaid="metaid_C00206_b" id="C00206_b" name="C00206_b dADP" compartment="Cytosol" boundaryCondition="true">
</species>
<species metaid="metaid_C00206Cyto" id="C00206Cyto" name="C00206Cyto dADP" compartment="Cytosol" charge="-2">
</species>
<species metaid="metaid_C00206MM" id="C00206MM" name="C00206MM dADP" compartment="Mitochondrion" charge="-3">
</species>
<species metaid="metaid_C00222MM" id="C00222MM" name="C00222MM 3-Oxopropanoate" compartment="Mitochondrion" charge="-1">
</species>
<species metaid="metaid_C00229MM" id="C00229MM" name="C00229MM Acyl-carrier protein" compartment="Mitochondrion">
</species>
<species metaid="metaid_C00231Cyto" id="C00231Cyto" name="C00231Cyto D-Xylulose 5-phosphate" compartment="Cytosol" charge="-2">
</species>
<species metaid="metaid_C00232MM" id="C00232MM" name="C00232MM Succinate semialdehyde" compartment="Mitochondrion" charge="-1">
</species>
<species metaid="metaid_C00233MM" id="C00233MM" name="C00233MM 4-Methyl-2-oxopentanoate" compartment="Mitochondrion" charge="-1">
</species>
<species metaid="metaid_C00234MM" id="C00234MM" name="C00234MM 10-Formyltetrahydrofolate" compartment="Mitochondrion" charge="-2">
</species>
<species metaid="metaid_C00234Cyto" id="C00234Cyto" name="C00234Cyto 10-Formyltetrahydrofolate" compartment="Cytosol" charge="-2">
</species>
<species metaid="metaid_C00236Cyto" id="C00236Cyto" name="C00236Cyto 3-Phospho-D-glyceroyl phosphate" compartment="Cytosol" charge="-4">
</species>
<species metaid="metaid_C00237_b" id="C00237_b" name="C00237_b CO" compartment="Cytosol" boundaryCondition="true">
</species>
<species metaid="metaid_C00237Cyto" id="C00237Cyto" name="C00237Cyto CO" compartment="Cytosol">
</species>
<species metaid="metaid_C00246_b" id="C00246_b" name="C00246_b Butanoic acid" compartment="Cytosol" boundaryCondition="true">
</species>
<species metaid="metaid_C00246Cyto" id="C00246Cyto" name="C00246Cyto Butanoic acid" compartment="Cytosol" charge="-1">
</species>
<species metaid="metaid_C00246MM" id="C00246MM" name="C00246MM Butanoic acid" compartment="Mitochondrion" charge="-1">
</species>
<species metaid="metaid_C00249_b" id="C00249_b" name="C00249_b Hexadecanoic acid" compartment="Cytosol" boundaryCondition="true">
</species>
<species metaid="metaid_C00249Cyto" id="C00249Cyto" name="C00249Cyto Hexadecanoic acid" compartment="Cytosol" charge="-1">
</species>
<species metaid="metaid_C00249MM" id="C00249MM" name="C00249MM Hexadecanoic acid" compartment="Mitochondrion" charge="-1">
</species>
<species metaid="metaid_C00267_b" id="C00267_b" name="C00267_b alpha-D-Glucose" compartment="Cytosol" boundaryCondition="true">
</species>
<species metaid="metaid_C00267Cyto" id="C00267Cyto" name="C00267Cyto alpha-D-Glucose" compartment="Cytosol">
</species>
<species metaid="metaid_C00269MM" id="C00269MM" name="C00269MM CDP-diacylglycerol" compartment="Mitochondrion" charge="-2">
</species>
<species metaid="metaid_C00279Cyto" id="C00279Cyto" name="C00279Cyto D-Erythrose 4-phosphate" compartment="Cytosol" charge="-2">
</species>
<species metaid="metaid_C00283_b" id="C00283_b" name="C00283_b Hydrogen sulfide" compartment="Cytosol" boundaryCondition="true">
</species>
<species metaid="metaid_C00283Cyto" id="C00283Cyto" name="C00283Cyto Hydrogen sulfide" compartment="Cytosol" charge="-1">
</species>
<species metaid="metaid_C00283MM" id="C00283MM" name="C00283MM Hydrogen sulfide" compartment="Mitochondrion" charge="-1">
</species>
<species metaid="metaid_C00286MM" id="C00286MM" name="C00286MM dGTP" compartment="Mitochondrion" charge="-4">
</species>
<species metaid="metaid_C00288_b" id="C00288_b" name="C00288_b HCO3-" compartment="Cytosol" boundaryCondition="true">
</species>
<species metaid="metaid_C00288Cyto" id="C00288Cyto" name="C00288Cyto HCO3-" compartment="Cytosol" charge="-1">
</species>
<species metaid="metaid_C00288MM" id="C00288MM" name="C00288MM HCO3-" compartment="Mitochondrion" charge="-1">
</species>
<species metaid="metaid_C00295_b" id="C00295_b" name="C00295_b Orotate" compartment="Cytosol" boundaryCondition="true">
</species>
<species metaid="metaid_C00295Cyto" id="C00295Cyto" name="C00295Cyto Orotate" compartment="Cytosol" charge="-1">
</species>
<species metaid="metaid_C00300_b" id="C00300_b" name="C00300_b Creatine" compartment="Cytosol" boundaryCondition="true">
</species>
<species metaid="metaid_C00300Cyto" id="C00300Cyto" name="C00300Cyto Creatine" compartment="Cytosol">
</species>
<species metaid="metaid_C00311_b" id="C00311_b" name="C00311_b Isocitrate" compartment="Cytosol" boundaryCondition="true">
</species>
<species metaid="metaid_C00311Cyto" id="C00311Cyto" name="C00311Cyto Isocitrate" compartment="Cytosol" charge="-3">
</species>
<species metaid="metaid_C00311MM" id="C00311MM" name="C00311MM Isocitrate" compartment="Mitochondrion" charge="-3">
</species>
<species metaid="metaid_C00318Cyto" id="C00318Cyto" name="C00318Cyto L-Carnitine" compartment="Cytosol">
</species>
<species metaid="metaid_C00318MM" id="C00318MM" name="C00318MM L-Carnitine" compartment="Mitochondrion">
</species>
<species metaid="metaid_C00320_b" id="C00320_b" name="C00320_b Thiosulfate" compartment="Cytosol" boundaryCondition="true">
</species>
<species metaid="metaid_C00320Cyto" id="C00320Cyto" name="C00320Cyto Thiosulfate" compartment="Cytosol" charge="-1">
</species>
<species metaid="metaid_C00320MM" id="C00320MM" name="C00320MM Thiosulfate" compartment="Mitochondrion" charge="-1">
</species>
<species metaid="metaid_C00322Cyto" id="C00322Cyto" name="C00322Cyto 2-Oxoadipate" compartment="Cytosol" charge="-2">
</species>
<species metaid="metaid_C00322MM" id="C00322MM" name="C00322MM 2-Oxoadipate" compartment="Mitochondrion" charge="-2">
</species>
<species metaid="metaid_C00327_b" id="C00327_b" name="C00327_b Citrulline" compartment="Cytosol" boundaryCondition="true">
</species>
<species metaid="metaid_C00327Cyto" id="C00327Cyto" name="C00327Cyto L-Citrulline" compartment="Cytosol">
</species>
<species metaid="metaid_C00327MM" id="C00327MM" name="C00327MM L-Citrulline" compartment="Mitochondrion">
</species>
<species metaid="metaid_C00328Cyto" id="C00328Cyto" name="C00328Cyto L-Kynurenine" compartment="Cytosol">
</species>
<species metaid="metaid_C00332MM" id="C00332MM" name="C00332MM Acetoacetyl-CoA" compartment="Mitochondrion" charge="-4">
</species>
<species metaid="metaid_C00334MM" id="C00334MM" name="C00334MM 4-Aminobutanoate" compartment="Mitochondrion">
</species>
<species metaid="metaid_C00337Cyto" id="C00337Cyto" name="C00337Cyto (S)-Dihydroorotate" compartment="Cytosol" charge="-2">
</species>
<species metaid="metaid_C00344MM" id="C00344MM" name="C00344MM Phosphatidylglycerol" compartment="Mitochondrion" charge="-1">
</species>
<species metaid="metaid_C00345Cyto" id="C00345Cyto" name="C00345Cyto 6-Phospho-D-gluconate" compartment="Cytosol" charge="-3">
</species>
<species metaid="metaid_C00350_b" id="C00350_b" name="C00350_b Phosphatidylethanolamine" compartment="Cytosol" boundaryCondition="true">
</species>
<species metaid="metaid_C00350Cyto" id="C00350Cyto" name="C00350Cyto Phosphatidylethanolamine" compartment="Cytosol">
</species>
<species metaid="metaid_C00350MM" id="C00350MM" name="C00350MM Phosphatidylethanolamine" compartment="Mitochondrion">
</species>
<species metaid="metaid_C00356MM" id="C00356MM" name="C00356MM (S)-3-Hydroxy-3-methylglutaryl-CoA" compartment="Mitochondrion" charge="-5">
</species>
<species metaid="metaid_C00361_b" id="C00361_b" name="C00361_b dGDP" compartment="Cytosol" boundaryCondition="true">
</species>
<species metaid="metaid_C00361Cyto" id="C00361Cyto" name="C00361Cyto dGDP" compartment="Cytosol" charge="-2">
</species>
<species metaid="metaid_C00361MM" id="C00361MM" name="C00361MM dGDP" compartment="Mitochondrion" charge="-3">
</species>
<species metaid="metaid_C00363_b" id="C00363_b" name="C00363_b dTDP" compartment="Cytosol" boundaryCondition="true">
</species>
<species metaid="metaid_C00363Cyto" id="C00363Cyto" name="C00363Cyto dTDP" compartment="Cytosol" charge="-2">
</species>
<species metaid="metaid_C00363MM" id="C00363MM" name="C00363MM dTDP" compartment="Mitochondrion" charge="-3">
</species>
<species metaid="metaid_C00390MM" id="C00390MM" name="C00390MM Ubiquinol" compartment="Mitochondrion">
</species>
<species metaid="metaid_C00399MM" id="C00399MM" name="C00399MM Ubiquinone" compartment="Mitochondrion">
</species>
<species metaid="metaid_C00407_b" id="C00407_b" name="C00407_b L-Isoleucine" compartment="Cytosol" boundaryCondition="true">
</species>
<species metaid="metaid_C00407Cyto" id="C00407Cyto" name="C00407Cyto L-Isoleucine" compartment="Cytosol">
</species>
<species metaid="metaid_C00407MM" id="C00407MM" name="C00407MM L-Isoleucine" compartment="Mitochondrion">
</species>
<species metaid="metaid_C00416MM" id="C00416MM" name="C00416MM Phosphatidate" compartment="Mitochondrion" charge="-2">
</species>
<species metaid="metaid_C00417Cyto" id="C00417Cyto" name="C00417Cyto cis-Aconitate" compartment="Cytosol">
</species>
<species metaid="metaid_C00417MM" id="C00417MM" name="C00417MM cis-Aconitate" compartment="Mitochondrion" charge="-3">
</species>
<species metaid="metaid_C00430_b" id="C00430_b" name="C00430_b 5-Aminolevulinate" compartment="Cytosol" boundaryCondition="true">
</species>
<species metaid="metaid_C00430Cyto" id="C00430Cyto" name="C00430Cyto 5-Aminolevulinate" compartment="Cytosol">
</species>
<species metaid="metaid_C00430MM" id="C00430MM" name="C00430MM 5-Aminolevulinate" compartment="Mitochondrion" charge="-1">
</species>
<species metaid="metaid_C00438Cyto" id="C00438Cyto" name="C00438Cyto N-Carbamoyl-L-aspartate" compartment="Cytosol" charge="-2">
</species>
<species metaid="metaid_C00445MM" id="C00445MM" name="C00445MM 5,10-Methenyltetrahydrofolate" compartment="Mitochondrion" charge="-1">
</species>
<species metaid="metaid_C00445Cyto" id="C00445Cyto" name="C00445Cyto 5,10-Methenyltetrahydrofolate" compartment="Cytosol" charge="-1">
</species>
<species metaid="metaid_C00449MM" id="C00449MM" name="C00449MM N6-(L-1,3-Dicarboxypropyl)-L-lysine" compartment="Mitochondrion" charge="-1">
</species>
<species metaid="metaid_C00458MM" id="C00458MM" name="C00458MM dCTP" compartment="Mitochondrion" charge="-4">
</species>
<species metaid="metaid_C00459MM" id="C00459MM" name="C00459MM dTTP" compartment="Mitochondrion" charge="-4">
</species>
<species metaid="metaid_C00486_b" id="C00486_b" name="C00486_b Bilirubin" compartment="Cytosol" boundaryCondition="true">
</species>
<species metaid="metaid_C00486Cyto" id="C00486Cyto" name="C00486Cyto Bilirubin" compartment="Cytosol" charge="-2">
</species>
<species metaid="metaid_C00500Cyto" id="C00500Cyto" name="C00500Cyto Biliverdin" compartment="Cytosol" charge="-2">
</species>
<species metaid="metaid_C00527MM" id="C00527MM" name="C00527MM Glutaryl-CoA" compartment="Mitochondrion" charge="-5">
</species>
<species metaid="metaid_C00533_b" id="C00533_b" name="C00533_b Nitric oxide" compartment="Cytosol" boundaryCondition="true">
</species>
<species metaid="metaid_C00533Cyto" id="C00533Cyto" name="C00533Cyto Nitric oxide" compartment="Cytosol">
</species>
<species metaid="metaid_C00546MM" id="C00546MM" name="C00546MM Methylglyoxal" compartment="Mitochondrion">
</species>
<species metaid="metaid_C00630MM" id="C00630MM" name="C00630MM 2-Methylpropanoyl-CoA" compartment="Mitochondrion" charge="-4">
</species>
<species metaid="metaid_C00631Cyto" id="C00631Cyto" name="C00631Cyto 2-Phospho-D-glycerate" compartment="Cytosol" charge="-3">
</species>
<species metaid="metaid_C00632Cyto" id="C00632Cyto" name="C00632Cyto 3-Hydroxyanthranilate" compartment="Cytosol">
</species>
<species metaid="metaid_C00668Cyto" id="C00668Cyto" name="C00668Cyto alpha-D-Glucose 6-phosphate" compartment="Cytosol" charge="-2">
</species>
<species metaid="metaid_C00669Cyto" id="C00669Cyto" name="C00669Cyto gamma-L-Glutamyl-L-cysteine" compartment="Cytosol" charge="-1">
</species>
<species metaid="metaid_C00671MM" id="C00671MM" name="C00671MM (S)-3-Methyl-2-oxopentanoic acid" compartment="Mitochondrion" charge="-1">
</species>
<species metaid="metaid_C00681MM" id="C00681MM" name="C00681MM 1-Acyl-sn-glycerol 3-phosphate" compartment="Mitochondrion" charge="-2">
</species>
<species metaid="metaid_C00683MM" id="C00683MM" name="C00683MM (S)-Methylmalonyl-CoA" compartment="Mitochondrion" charge="-5">
</species>
<species metaid="metaid_C00704MM" id="C00704MM" name="C00704MM O2.-" compartment="Mitochondrion" charge="-1">
</species>
<species metaid="metaid_C00705_b" id="C00705_b" name="C00705_b dCDP" compartment="Cytosol" boundaryCondition="true">
</species>
<species metaid="metaid_C00705Cyto" id="C00705Cyto" name="C00705Cyto dCDP" compartment="Cytosol" charge="-2">
</species>
<species metaid="metaid_C00705MM" id="C00705MM" name="C00705MM dCDP" compartment="Mitochondrion" charge="-3">
</species>
<species metaid="metaid_C00877MM" id="C00877MM" name="C00877MM Crotonoyl-CoA" compartment="Mitochondrion" charge="-4">
</species>
<species metaid="metaid_C00894MM" id="C00894MM" name="C00894MM Propenoyl-CoA" compartment="Mitochondrion" charge="-4">
</species>
<species metaid="metaid_C00931Cyto" id="C00931Cyto" name="C00931Cyto Porphobilinogen" compartment="Cytosol" charge="-1">
</species>
<species metaid="metaid_C00956MM" id="C00956MM" name="C00956MM L-2-Aminoadipate" compartment="Mitochondrion" charge="-1">
</species>
<species metaid="metaid_C00957MM" id="C00957MM" name="C00957MM Mercaptopyruvate" compartment="Mitochondrion" charge="-1">
</species>
<species metaid="metaid_C01013MM" id="C01013MM" name="C01013MM 3-Hydroxypropanoate" compartment="Mitochondrion" charge="-1">
</species>
<species metaid="metaid_C01024Cyto" id="C01024Cyto" name="C01024Cyto Hydroxymethylbilane" compartment="Cytosol" charge="-8">
</species>
<species metaid="metaid_C01051Cyto" id="C01051Cyto" name="C01051Cyto UroporphyrinogenIII" compartment="Cytosol" charge="-8">
</species>
<species metaid="metaid_C01079Cyto" id="C01079Cyto" name="C01079Cyto Protoporphyrinogen IX" compartment="Cytosol" charge="-2">
</species>
<species metaid="metaid_C01089_b" id="C01089_b" name="C01089_b (R)-3-Hydroxybutanoate" compartment="Cytosol" boundaryCondition="true">
</species>
<species metaid="metaid_C01089Cyto" id="C01089Cyto" name="C01089Cyto (R)-3-Hydroxybutanoate" compartment="Cytosol" charge="-1">
</species>
<species metaid="metaid_C01089MM" id="C01089MM" name="C01089MM (R)-3-Hydroxybutanoate" compartment="Mitochondrion" charge="-1">
</species>
<species metaid="metaid_C01144MM" id="C01144MM" name="C01144MM (S)-3-Hydroxybutanoyl-CoA" compartment="Mitochondrion" charge="-4">
</species>
<species metaid="metaid_C01165MM" id="C01165MM" name="C01165MM L-Glutamate 5-semialdehyde" compartment="Mitochondrion">
</species>
<species metaid="metaid_C01172Cyto" id="C01172Cyto" name="C01172Cyto beta-D-Glucose 6-phosphate" compartment="Cytosol" charge="-2">
</species>
<species metaid="metaid_C01209MM" id="C01209MM" name="C01209MM Malonyl-[acyl-carrier protein]" compartment="Mitochondrion" charge="-1">
</species>
<species metaid="metaid_C01213MM" id="C01213MM" name="C01213MM (R)-Methylmalonyl-CoA" compartment="Mitochondrion" charge="-5">
</species>
<species metaid="metaid_C01236Cyto" id="C01236Cyto" name="C01236Cyto D-Glucono-1,5-lactone 6-phosphate" compartment="Cytosol" charge="-2">
</species>
<species metaid="metaid_C01419Cyto" id="C01419Cyto" name="C01419Cyto Cys-Gly" compartment="Cytosol">
</species>
<species metaid="metaid_C01708Cyto" id="C01708Cyto" name="C01708Cyto Hemoglobin" compartment="Cytosol">
</species>
<species metaid="metaid_C01832MM" id="C01832MM" name="C01832MM Lauroyl-CoA" compartment="Mitochondrion" charge="-4">
</species>
<species metaid="metaid_C01888MM" id="C01888MM" name="C01888MM Aminoacetone" compartment="Mitochondrion">
</species>
<species metaid="metaid_C01944MM" id="C01944MM" name="C01944MM Octanoyl-CoA" compartment="Mitochondrion" charge="-4">
</species>
<species metaid="metaid_C02191MM" id="C02191MM" name="C02191MM Protoporphyrin" compartment="Mitochondrion" charge="-2">
</species>
<species metaid="metaid_C02220Cyto" id="C02220Cyto" name="C02220Cyto 2-Aminomuconate" compartment="Cytosol">
</species>
<species metaid="metaid_C02305_b" id="C02305_b" name="C02305_b Phosphocreatine" compartment="Cytosol" boundaryCondition="true">
</species>
<species metaid="metaid_C02305Cyto" id="C02305Cyto" name="C02305Cyto Phosphocreatine" compartment="Cytosol" charge="-2">
</species>
<species metaid="metaid_C02593MM" id="C02593MM" name="C02593MM Tetradecanoyl-CoA" compartment="Mitochondrion" charge="-4">
</species>
<species metaid="metaid_C02700Cyto" id="C02700Cyto" name="C02700Cyto L-Formylkynurenine" compartment="Cytosol">
</species>
<species metaid="metaid_C02737_b" id="C02737_b" name="C02737_b Phosphatidylserine" compartment="Cytosol" boundaryCondition="true">
</species>
<species metaid="metaid_C02737Cyto" id="C02737Cyto" name="C02737Cyto Phosphatidylserine" compartment="Cytosol" charge="-2">
</species>
<species metaid="metaid_C02737MM" id="C02737MM" name="C02737MM Phosphatidylserine" compartment="Mitochondrion" charge="-1">
</species>
<species metaid="metaid_C02939MM" id="C02939MM" name="C02939MM 3-Methylbutanoyl-CoA" compartment="Mitochondrion" charge="-4">
</species>
<species metaid="metaid_C02990Cyto" id="C02990Cyto" name="C02990Cyto L-Palmitoylcarnitine" compartment="Cytosol">
</species>
<species metaid="metaid_C02990MM" id="C02990MM" name="C02990MM L-Palmitoylcarnitine" compartment="Mitochondrion">
</species>
<species metaid="metaid_C03069MM" id="C03069MM" name="C03069MM 3-Methylcrotonyl-CoA" compartment="Mitochondrion" charge="-4">
</species>
<species metaid="metaid_C03221MM" id="C03221MM" name="C03221MM 2-trans-Dodecenoyl-CoA" compartment="Mitochondrion" charge="-4">
</species>
<species metaid="metaid_C03227Cyto" id="C03227Cyto" name="C03227Cyto 3-Hydroxy-L-kynurenine" compartment="Cytosol">
</species>
<species metaid="metaid_C03231MM" id="C03231MM" name="C03231MM 3-Methylglutaconyl-CoA" compartment="Mitochondrion" charge="-5">
</species>
<species metaid="metaid_C03263Cyto" id="C03263Cyto" name="C03263Cyto CoproporphyrinogenIII" compartment="Cytosol" charge="-4">
</species>
<species metaid="metaid_C03287MM" id="C03287MM" name="C03287MM L-Glutamyl 5-phosphate" compartment="Mitochondrion" charge="-2">
</species>
<species metaid="metaid_C03344MM" id="C03344MM" name="C03344MM 2-Methylacetoacetyl-CoA" compartment="Mitochondrion" charge="-4">
</species>
<species metaid="metaid_C03345MM" id="C03345MM" name="C03345MM 2-Methylbut-2-enoyl-CoA" compartment="Mitochondrion" charge="-4">
</species>
<species metaid="metaid_C03406Cyto" id="C03406Cyto" name="C03406Cyto N-(L-Arginino)succinate" compartment="Cytosol" charge="-1">
</species>
<species metaid="metaid_C03460MM" id="C03460MM" name="C03460MM 2-Methylprop-2-enoyl-CoA" compartment="Mitochondrion" charge="-4">
</species>
<species metaid="metaid_C03508MM" id="C03508MM" name="C03508MM L-2-Amino-3-oxobutanoic acid" compartment="Mitochondrion" charge="-1">
</species>
<species metaid="metaid_C03794Cyto" id="C03794Cyto" name="C03794Cyto N6-(1,2-Dicarboxyethyl)-AMP" compartment="Cytosol" charge="-4">
</species>
<species metaid="metaid_C03824Cyto" id="C03824Cyto" name="C03824Cyto 2-Aminomuconate semialdehyde" compartment="Cytosol">
</species>
<species metaid="metaid_C03892MM" id="C03892MM" name="C03892MM Phosphatidylglycerophosphate" compartment="Mitochondrion" charge="-3">
</species>
<species metaid="metaid_C03912Cyto" id="C03912Cyto" name="C03912Cyto (S)-1-Pyrroline-5-carboxylate" compartment="Cytosol" charge="-1">
</species>
<species metaid="metaid_C03912MM" id="C03912MM" name="C03912MM (S)-1-Pyrroline-5-carboxylate" compartment="Mitochondrion" charge="-1">
</species>
<species metaid="metaid_C03939MM" id="C03939MM" name="C03939MM Acetyl-[acyl-carrier protein]" compartment="Mitochondrion">
</species>
<species metaid="metaid_C04076MM" id="C04076MM" name="C04076MM L-2-Aminoadipate 6-semialdehyde" compartment="Mitochondrion">
</species>
<species metaid="metaid_C04246MM" id="C04246MM" name="C04246MM But-2-enoyl-[acyl-carrier protein]" compartment="Mitochondrion">
</species>
<species metaid="metaid_C04405MM" id="C04405MM" name="C04405MM (2S,3S)-3-Hydroxy-2-methylbutanoyl-CoA" compartment="Mitochondrion" charge="-4">
</species>
<species metaid="metaid_C04409Cyto" id="C04409Cyto" name="C04409Cyto 2-Amino-3-carboxymuconate semialdehyde" compartment="Cytosol">
</species>
<species metaid="metaid_C04618MM" id="C04618MM" name="C04618MM (3R)-3-Hydroxybutanoyl-[acyl-carrier protein]" compartment="Mitochondrion">
</species>
<species metaid="metaid_C04619MM" id="C04619MM" name="C04619MM (3R)-3-Hydroxydecanoyl-[acyl-carrier protein]" compartment="Mitochondrion">
</species>
<species metaid="metaid_C04620MM" id="C04620MM" name="C04620MM (3R)-3-Hydroxyoctanoyl-[acyl-carrier protein]" compartment="Mitochondrion">
</species>
<species metaid="metaid_C04633MM" id="C04633MM" name="C04633MM (3R)-3-Hydroxypalmitoyl-[acyl-carrier protein]" compartment="Mitochondrion">
</species>
<species metaid="metaid_C04688MM" id="C04688MM" name="C04688MM (3R)-3-Hydroxytetradecanoyl-[acyl-carrier protein]" compartment="Mitochondrion">
</species>
<species metaid="metaid_C05125MM" id="C05125MM" name="C05125MM 2-(alpha-Hydroxyethyl)thiamine diphosphate" compartment="Mitochondrion" charge="-2">
</species>
<species metaid="metaid_C05223MM" id="C05223MM" name="C05223MM Dodecanoyl-[acyl-carrier protein]" compartment="Mitochondrion">
</species>
<species metaid="metaid_C05258MM" id="C05258MM" name="C05258MM (S)-3-Hydroxyhexadecanoyl-CoA" compartment="Mitochondrion" charge="-4">
</species>
<species metaid="metaid_C05259MM" id="C05259MM" name="C05259MM 3-Oxopalmitoyl-CoA" compartment="Mitochondrion" charge="-4">
</species>
<species metaid="metaid_C05260MM" id="C05260MM" name="C05260MM (S)-3-Hydroxytetradecanoyl-CoA" compartment="Mitochondrion" charge="-4">
</species>
<species metaid="metaid_C05261MM" id="C05261MM" name="C05261MM 3-Oxotetradecanoyl-CoA" compartment="Mitochondrion" charge="-4">
</species>
<species metaid="metaid_C05262MM" id="C05262MM" name="C05262MM (S)-3-Hydroxydodecanoyl-CoA" compartment="Mitochondrion" charge="-4">
</species>
<species metaid="metaid_C05263MM" id="C05263MM" name="C05263MM 3-Oxododecanoyl-CoA" compartment="Mitochondrion" charge="-4">
</species>
<species metaid="metaid_C05264MM" id="C05264MM" name="C05264MM (S)-Hydroxydecanoyl-CoA" compartment="Mitochondrion" charge="-4">
</species>
<species metaid="metaid_C05265MM" id="C05265MM" name="C05265MM 3-Oxodecanoyl-CoA" compartment="Mitochondrion" charge="-4">
</species>
<species metaid="metaid_C05266MM" id="C05266MM" name="C05266MM (S)-Hydroxyoctanoyl-CoA" compartment="Mitochondrion" charge="-4">
</species>
<species metaid="metaid_C05267MM" id="C05267MM" name="C05267MM 3-Oxooctanoyl-CoA" compartment="Mitochondrion" charge="-4">
</species>
<species metaid="metaid_C05268MM" id="C05268MM" name="C05268MM (S)-Hydroxyhexanoyl-CoA" compartment="Mitochondrion" charge="-4">
</species>
<species metaid="metaid_C05269MM" id="C05269MM" name="C05269MM 3-Oxohexanoyl-CoA" compartment="Mitochondrion" charge="-4">
</species>
<species metaid="metaid_C05270MM" id="C05270MM" name="C05270MM Hexanoyl-CoA" compartment="Mitochondrion" charge="-4">
</species>
<species metaid="metaid_C05271MM" id="C05271MM" name="C05271MM trans-Hex-2-enoyl-CoA" compartment="Mitochondrion" charge="-4">
</species>
<species metaid="metaid_C05272MM" id="C05272MM" name="C05272MM trans-Hexadec-2-enoyl-CoA" compartment="Mitochondrion" charge="-4">
</species>
<species metaid="metaid_C05273MM" id="C05273MM" name="C05273MM trans-Tetradec-2-enoyl-CoA" compartment="Mitochondrion" charge="-4">
</species>
<species metaid="metaid_C05274MM" id="C05274MM" name="C05274MM Decanoyl-CoA" compartment="Mitochondrion" charge="-4">
</species>
<species metaid="metaid_C05275MM" id="C05275MM" name="C05275MM trans-Dec-2-enoyl-CoA" compartment="Mitochondrion" charge="-4">
</species>
<species metaid="metaid_C05276MM" id="C05276MM" name="C05276MM trans-Oct-2-enoyl-CoA" compartment="Mitochondrion" charge="-4">
</species>
<species metaid="metaid_C05345Cyto" id="C05345Cyto" name="C05345Cyto beta-D-Fructose 6-phosphate" compartment="Cytosol" charge="-2">
</species>
<species metaid="metaid_C05378Cyto" id="C05378Cyto" name="C05378Cyto beta-D-Fructose 1,6-bisphosphate" compartment="Cytosol" charge="-4">
</species>
<species metaid="metaid_C05379Cyto" id="C05379Cyto" name="C05379Cyto Oxalosuccinate" compartment="Cytosol">
</species>
<species metaid="metaid_C05379MM" id="C05379MM" name="C05379MM Oxalosuccinate" compartment="Mitochondrion" charge="-3">
</species>
<species metaid="metaid_C05381MM" id="C05381MM" name="C05381MM 3-Carboxy-1-hydroxypropyl-ThPP" compartment="Mitochondrion" charge="-3">
</species>
<species metaid="metaid_C05382Cyto" id="C05382Cyto" name="C05382Cyto Sedoheptulose 7-phosphate" compartment="Cytosol" charge="-2">
</species>
<species metaid="metaid_C05668MM" id="C05668MM" name="C05668MM 3-Hydroxypropionyl-CoA" compartment="Mitochondrion" charge="-4">
</species>
<species metaid="metaid_C05744MM" id="C05744MM" name="C05744MM Acetoacetyl-[acp]" compartment="Mitochondrion">
</species>
<species metaid="metaid_C05745MM" id="C05745MM" name="C05745MM Butyryl-[acp]" compartment="Mitochondrion">
</species>
<species metaid="metaid_C05746MM" id="C05746MM" name="C05746MM 3-Oxohexanoyl-[acp]" compartment="Mitochondrion">
</species>
<species metaid="metaid_C05747MM" id="C05747MM" name="C05747MM (R)-3-Hydroxyhexanoyl-[acp]" compartment="Mitochondrion">
</species>
<species metaid="metaid_C05748MM" id="C05748MM" name="C05748MM trans-Hex-2-enoyl-[acp]" compartment="Mitochondrion">
</species>
<species metaid="metaid_C05749MM" id="C05749MM" name="C05749MM Hexanoyl-[acp]" compartment="Mitochondrion">
</species>
<species metaid="metaid_C05750MM" id="C05750MM" name="C05750MM 3-Oxooctanoyl-[acp]" compartment="Mitochondrion">
</species>
<species metaid="metaid_C05751MM" id="C05751MM" name="C05751MM trans-Oct-2-enoyl-[acp]" compartment="Mitochondrion">
</species>
<species metaid="metaid_C05752MM" id="C05752MM" name="C05752MM Octanoyl-[acp]" compartment="Mitochondrion">
</species>
<species metaid="metaid_C05753MM" id="C05753MM" name="C05753MM 3-Oxodecanoyl-[acp]" compartment="Mitochondrion">
</species>
<species metaid="metaid_C05754MM" id="C05754MM" name="C05754MM trans-Dec-2-enoyl-[acp]" compartment="Mitochondrion">
</species>
<species metaid="metaid_C05755MM" id="C05755MM" name="C05755MM Decanoyl-[acp]" compartment="Mitochondrion">
</species>
<species metaid="metaid_C05756MM" id="C05756MM" name="C05756MM 3-Oxododecanoyl-[acp]" compartment="Mitochondrion">
</species>
<species metaid="metaid_C05757MM" id="C05757MM" name="C05757MM (R)-3-Hydroxydodecanoyl-[acp]" compartment="Mitochondrion">
</species>
<species metaid="metaid_C05758MM" id="C05758MM" name="C05758MM trans-Dodec-2-enoyl-[acp]" compartment="Mitochondrion">
</species>
<species metaid="metaid_C05759MM" id="C05759MM" name="C05759MM 3-Oxotetradecanoyl-[acp]" compartment="Mitochondrion">
</species>
<species metaid="metaid_C05760MM" id="C05760MM" name="C05760MM trans-Tetradec-2-enoyl-[acp]" compartment="Mitochondrion">
</species>
<species metaid="metaid_C05761MM" id="C05761MM" name="C05761MM Tetradecanoyl-[acp]" compartment="Mitochondrion">
</species>
<species metaid="metaid_C05762MM" id="C05762MM" name="C05762MM 3-Oxohexadecanoyl-[acp]" compartment="Mitochondrion">
</species>
<species metaid="metaid_C05763MM" id="C05763MM" name="C05763MM trans-Hexadec-2-enoyl-[acp]" compartment="Mitochondrion">
</species>
<species metaid="metaid_C05764MM" id="C05764MM" name="C05764MM Hexadecanoyl-[acp]" compartment="Mitochondrion">
</species>
<species metaid="metaid_C05933Cyto" id="C05933Cyto" name="C05933Cyto N-(omega)-Hydroxyarginine" compartment="Cytosol" charge="1">
</species>
<species metaid="metaid_C05980MM" id="C05980MM" name="C05980MM Cardiolipin" compartment="Mitochondrion" charge="-2">
</species>
<species metaid="metaid_C05983MM" id="C05983MM" name="C05983MM Propinol adenylate" compartment="Mitochondrion" charge="-1">
</species>
<species metaid="metaid_C05993MM" id="C05993MM" name="C05993MM Acetyl adenylate" compartment="Mitochondrion" charge="-1">
</species>
<species metaid="metaid_C06000MM" id="C06000MM" name="C06000MM (S)-3-Hydroxyisobutyryl-CoA" compartment="Mitochondrion" charge="-4">
</species>
<species metaid="metaid_C06001MM" id="C06001MM" name="C06001MM (S)-3-Hydroxyisobutyrate" compartment="Mitochondrion" charge="-1">
</species>
<species metaid="metaid_C06002MM" id="C06002MM" name="C06002MM (S)-Methylmalonate semialdehyde" compartment="Mitochondrion" charge="-1">
</species>
<species metaid="metaid_C06157MM" id="C06157MM" name="C06157MM [Dihydrolipoyllysine-residue succinyltransferase]" compartment="Mitochondrion" charge="-1">
</species>
<species metaid="metaid_C06258Cyto" id="C06258Cyto" name="C06258Cyto Globin" compartment="Cytosol">
</species>
<species metaid="metaid_C06423_b" id="C06423_b" name="C06423_b Octanoic acid" compartment="Cytosol" boundaryCondition="true">
</species>
<species metaid="metaid_C06423MM" id="C06423MM" name="C06423MM Octanoic acid" compartment="Mitochondrion" charge="-1">
</species>
<species metaid="metaid_C14818_b" id="C14818_b" name="C14818_b Fe2+" compartment="Cytosol" boundaryCondition="true">
</species>
<species metaid="metaid_C14818Cyto" id="C14818Cyto" name="C14818Cyto Fe2+" compartment="Cytosol" charge="2">
</species>
<species metaid="metaid_C14818MM" id="C14818MM" name="C14818MM Fe2+" compartment="Mitochondrion" charge="2">
</species>
<species metaid="metaid_C14819_b" id="C14819_b" name="C14819_b Fe3+  " compartment="Cytosol" boundaryCondition="true">
</species>
<species metaid="metaid_C14819Cyto" id="C14819Cyto" name="C14819Cyto Fe3+  " compartment="Cytosol" charge="3">
</species>
<species metaid="metaid_C15972MM" id="C15972MM" name="C15972MM Enzyme N6-(lipoyl)lysine" compartment="Mitochondrion">
</species>
<species metaid="metaid_C15973MM" id="C15973MM" name="C15973MM Enzyme N6-(dihydrolipoyl)lysine" compartment="Mitochondrion">
</species>
<species metaid="metaid_C15974MM" id="C15974MM" name="C15974MM 3-Methyl-1-hydroxybutyl-ThPP" compartment="Mitochondrion" charge="-2">
</species>
<species metaid="metaid_C15975MM" id="C15975MM" name="C15975MM [Dihydrolipoyllysine-residue (2-methylpropanoyl)transferase]" compartment="Mitochondrion">
</species>
<species metaid="metaid_C15976MM" id="C15976MM" name="C15976MM 2-Methyl-1-hydroxypropyl-ThPP" compartment="Mitochondrion" charge="-2">
</species>
<species metaid="metaid_C15977MM" id="C15977MM" name="C15977MM [Dihydrolipoyllysine-residue (2-methylpropanoyl)transferase]" compartment="Mitochondrion">
</species>
<species metaid="metaid_C15978MM" id="C15978MM" name="C15978MM 2-Methyl-1-hydroxybutyl-ThPP" compartment="Mitochondrion" charge="-2">
</species>
<species metaid="metaid_C15979MM" id="C15979MM" name="C15979MM [Dihydrolipoyllysine-residue (2-methylpropanoyl)transferase]" compartment="Mitochondrion">
</species>
<species metaid="metaid_C15980MM" id="C15980MM" name="C15980MM (S)-2-Methylbutanoyl-CoA" compartment="Mitochondrion" charge="-4">
</species>
<species metaid="metaid_C16254MM" id="C16254MM" name="C16254MM [Dihydrolipoyllysine-residue succinyltransferase]" compartment="Mitochondrion" charge="-1">
</species>
<species metaid="metaid_C16255MM" id="C16255MM" name="C16255MM [Dihydrolipoyllysine-residue acetyltransferase]" compartment="Mitochondrion">
</species>
</listOfSpecies>
<listOfReactions>
<reaction id="R00004Cyto" name="R00004Cyto Diphosphate + H2O --> 2 Orthophosphate">
<listOfReactants>
<speciesReference species="C00013Cyto"/>
<speciesReference species="C00001Cyto"/>
</listOfReactants>
<listOfProducts>
<speciesReference species="C00009Cyto" stoichiometry="2"/>
<speciesReference species="C00080Cyto"/>
</listOfProducts>
<kineticLaw>
<math xmlns="http://www.w3.org/1998/Math/MathML">
<ci> FLUX_VALUE </ci>
</math>
<listOfParameters>
<parameter id="LOWER_BOUND" value="-1000" units="mumol_per_gDW_per_min"/>
<parameter id="UPPER_BOUND" value="1000" units="mumol_per_gDW_per_min"/>
<parameter id="OBJECTIVE_COEFFICIENT" value="0"/>
<parameter id="FLUX_VALUE" value="0.000" units="mumol_per_gDW_per_min"/>
</listOfParameters>
</kineticLaw>
</reaction>
<reaction id="R00036Cyto" name="R00036Cyto 2 5-Aminolevulinate --> Porphobilinogen + 2 H2O">
<listOfReactants>
<speciesReference species="C00430Cyto" stoichiometry="2"/>
</listOfReactants>
<listOfProducts>
<speciesReference species="C00931Cyto"/>
<speciesReference species="C00001Cyto" stoichiometry="2"/>
<speciesReference species="C00080Cyto"/>
</listOfProducts>
<kineticLaw>
<math xmlns="http://www.w3.org/1998/Math/MathML">
<ci> FLUX_VALUE </ci>
</math>
<listOfParameters>
<parameter id="LOWER_BOUND" value="-1000" units="mumol_per_gDW_per_min"/>
<parameter id="UPPER_BOUND" value="1000" units="mumol_per_gDW_per_min"/>
<parameter id="OBJECTIVE_COEFFICIENT" value="0"/>
<parameter id="FLUX_VALUE" value="0.000" units="mumol_per_gDW_per_min"/>
</listOfParameters>
</kineticLaw>
</reaction>
<reaction id="R00084Cyto" name="R00084Cyto 4 Porphobilinogen + H2O --> Hydroxymethylbilane + 4 NH3">
<listOfReactants>
<speciesReference species="C00931Cyto" stoichiometry="4"/>
<speciesReference species="C00001Cyto"/>
</listOfReactants>
<listOfProducts>
<speciesReference species="C01024Cyto"/>
<speciesReference species="C00014Cyto" stoichiometry="4"/>
</listOfProducts>
<kineticLaw>
<math xmlns="http://www.w3.org/1998/Math/MathML">
<ci> FLUX_VALUE </ci>
</math>
<listOfParameters>
<parameter id="LOWER_BOUND" value="-1000" units="mumol_per_gDW_per_min"/>
<parameter id="UPPER_BOUND" value="1000" units="mumol_per_gDW_per_min"/>
<parameter id="OBJECTIVE_COEFFICIENT" value="0"/>
<parameter id="FLUX_VALUE" value="0.000" units="mumol_per_gDW_per_min"/>
</listOfParameters>
</kineticLaw>
</reaction>
<reaction id="R00111Cyto" name="R00111Cyto NADPH + 2 N-(omega)-Hydroxyarginine + 2 Oxygen + H+ --> NADP+ + 2 Nitric oxide + 2 L-Citrulline + 2 H2O">
<listOfReactants>
<speciesReference species="C00005Cyto"/>
<speciesReference species="C05933Cyto" stoichiometry="2"/>
<speciesReference species="C00007Cyto" stoichiometry="2"/>
</listOfReactants>
<listOfProducts>
<speciesReference species="C00006Cyto"/>
<speciesReference species="C00533Cyto" stoichiometry="2"/>
<speciesReference species="C00327Cyto" stoichiometry="2"/>
<speciesReference species="C00001Cyto" stoichiometry="2"/>
<speciesReference species="C00080Cyto"/>
</listOfProducts>
<kineticLaw>
<math xmlns="http://www.w3.org/1998/Math/MathML">
<ci> FLUX_VALUE </ci>
</math>
<listOfParameters>
<parameter id="LOWER_BOUND" value="0" units="mumol_per_gDW_per_min"/>
<parameter id="UPPER_BOUND" value="1000" units="mumol_per_gDW_per_min"/>
<parameter id="OBJECTIVE_COEFFICIENT" value="0"/>
<parameter id="FLUX_VALUE" value="0.000" units="mumol_per_gDW_per_min"/>
</listOfParameters>
</kineticLaw>
</reaction>
<reaction id="R00127Cyto" name="R00127Cyto ATP + AMP --> 2 ADP">
<listOfReactants>
<speciesReference species="C00002Cyto"/>
<speciesReference species="C00020Cyto"/>
</listOfReactants>
<listOfProducts>
<speciesReference species="C00008Cyto" stoichiometry="2"/>
</listOfProducts>
<kineticLaw>
<math xmlns="http://www.w3.org/1998/Math/MathML">
<ci> FLUX_VALUE </ci>
</math>
<listOfParameters>
<parameter id="LOWER_BOUND" value="-1000" units="mumol_per_gDW_per_min"/>
<parameter id="UPPER_BOUND" value="1000" units="mumol_per_gDW_per_min"/>
<parameter id="OBJECTIVE_COEFFICIENT" value="0"/>
<parameter id="FLUX_VALUE" value="0.000" units="mumol_per_gDW_per_min"/>
</listOfParameters>
</kineticLaw>
</reaction>
<reaction id="R00181Cyto" name="R00181Cyto AMP + H2O --> IMP + NH3">
<listOfReactants>
<speciesReference species="C00020Cyto"/>
<speciesReference species="C00001Cyto"/>
</listOfReactants>
<listOfProducts>
<speciesReference species="C00130Cyto"/>
<speciesReference species="C00014Cyto"/>
</listOfProducts>
<kineticLaw>
<math xmlns="http://www.w3.org/1998/Math/MathML">
<ci> FLUX_VALUE </ci>
</math>
<listOfParameters>
<parameter id="LOWER_BOUND" value="0" units="mumol_per_gDW_per_min"/>
<parameter id="UPPER_BOUND" value="1000" units="mumol_per_gDW_per_min"/>
<parameter id="OBJECTIVE_COEFFICIENT" value="0"/>
<parameter id="FLUX_VALUE" value="0.000" units="mumol_per_gDW_per_min"/>
</listOfParameters>
</kineticLaw>
</reaction>
<reaction id="R00200Cyto" name="R00200Cyto ATP + Pyruvate --> ADP + Phosphoenolpyruvate">
<listOfReactants>
<speciesReference species="C00002Cyto"/>
<speciesReference species="C00022Cyto"/>
</listOfReactants>
<listOfProducts>
<speciesReference species="C00008Cyto"/>
<speciesReference species="C00074Cyto"/>
<speciesReference species="C00080Cyto"/>
</listOfProducts>
<kineticLaw>
<math xmlns="http://www.w3.org/1998/Math/MathML">
<ci> FLUX_VALUE </ci>
</math>
<listOfParameters>
<parameter id="LOWER_BOUND" value="-1000" units="mumol_per_gDW_per_min"/>
<parameter id="UPPER_BOUND" value="0" units="mumol_per_gDW_per_min"/>
<parameter id="OBJECTIVE_COEFFICIENT" value="0"/>
<parameter id="FLUX_VALUE" value="0.000" units="mumol_per_gDW_per_min"/>
</listOfParameters>
</kineticLaw>
</reaction>
<reaction id="R00216Cyto" name="R00216Cyto (S)-Malate + NADP+ --> Pyruvate + CO2 + NADPH + H+">
<listOfReactants>
<speciesReference species="C00149Cyto"/>
<speciesReference species="C00006Cyto"/>
</listOfReactants>
<listOfProducts>
<speciesReference species="C00022Cyto"/>
<speciesReference species="C00011Cyto"/>
<speciesReference species="C00005Cyto"/>
</listOfProducts>
<kineticLaw>
<math xmlns="http://www.w3.org/1998/Math/MathML">
<ci> FLUX_VALUE </ci>
</math>
<listOfParameters>
<parameter id="LOWER_BOUND" value="0" units="mumol_per_gDW_per_min"/>
<parameter id="UPPER_BOUND" value="1000" units="mumol_per_gDW_per_min"/>
<parameter id="OBJECTIVE_COEFFICIENT" value="0"/>
<parameter id="FLUX_VALUE" value="0.000" units="mumol_per_gDW_per_min"/>
</listOfParameters>
</kineticLaw>
</reaction>
<reaction id="R00258Cyto" name="R00258Cyto L-Alanine + 2-Oxoglutarate --> Pyruvate + L-Glutamate">
<listOfReactants>
<speciesReference species="C00041Cyto"/>
<speciesReference species="C00026Cyto"/>
</listOfReactants>
<listOfProducts>
<speciesReference species="C00022Cyto"/>
<speciesReference species="C00025Cyto"/>
</listOfProducts>
<kineticLaw>
<math xmlns="http://www.w3.org/1998/Math/MathML">
<ci> FLUX_VALUE </ci>
</math>
<listOfParameters>
<parameter id="LOWER_BOUND" value="-1000" units="mumol_per_gDW_per_min"/>
<parameter id="UPPER_BOUND" value="0" units="mumol_per_gDW_per_min"/>
<parameter id="OBJECTIVE_COEFFICIENT" value="0"/>
<parameter id="FLUX_VALUE" value="0.000" units="mumol_per_gDW_per_min"/>
</listOfParameters>
</kineticLaw>
</reaction>
<reaction id="R00268Cyto" name="R00268Cyto Oxalosuccinate --> 2-Oxoglutarate + CO2">
<listOfReactants>
<speciesReference species="C05379Cyto"/>
<speciesReference species="C00080Cyto"/>
</listOfReactants>
<listOfProducts>
<speciesReference species="C00026Cyto"/>
<speciesReference species="C00011Cyto"/>
</listOfProducts>
<kineticLaw>
<math xmlns="http://www.w3.org/1998/Math/MathML">
<ci> FLUX_VALUE </ci>
</math>
<listOfParameters>
<parameter id="LOWER_BOUND" value="-1000" units="mumol_per_gDW_per_min"/>
<parameter id="UPPER_BOUND" value="1000" units="mumol_per_gDW_per_min"/>
<parameter id="OBJECTIVE_COEFFICIENT" value="0"/>
<parameter id="FLUX_VALUE" value="0.000" units="mumol_per_gDW_per_min"/>
</listOfParameters>
</kineticLaw>
</reaction>
<reaction id="R00330Cyto" name="R00330Cyto ATP + GDP --> ADP + GTP">
<listOfReactants>
<speciesReference species="C00002Cyto"/>
<speciesReference species="C00035Cyto"/>
</listOfReactants>
<listOfProducts>
<speciesReference species="C00008Cyto"/>
<speciesReference species="C00044Cyto"/>
</listOfProducts>
<kineticLaw>
<math xmlns="http://www.w3.org/1998/Math/MathML">
<ci> FLUX_VALUE </ci>
</math>
<listOfParameters>
<parameter id="LOWER_BOUND" value="-1000" units="mumol_per_gDW_per_min"/>
<parameter id="UPPER_BOUND" value="1000" units="mumol_per_gDW_per_min"/>
<parameter id="OBJECTIVE_COEFFICIENT" value="0"/>
<parameter id="FLUX_VALUE" value="0.000" units="mumol_per_gDW_per_min"/>
</listOfParameters>
</kineticLaw>
</reaction>
<reaction id="R00342Cyto" name="R00342Cyto (S)-Malate + NAD+ --> Oxaloacetate + NADH + H+">
<listOfReactants>
<speciesReference species="C00149Cyto"/>
<speciesReference species="C00003Cyto"/>
</listOfReactants>
<listOfProducts>
<speciesReference species="C00036Cyto"/>
<speciesReference species="C00004Cyto"/>
<speciesReference species="C00080Cyto"/>
</listOfProducts>
<kineticLaw>
<math xmlns="http://www.w3.org/1998/Math/MathML">
<ci> FLUX_VALUE </ci>
</math>
<listOfParameters>
<parameter id="LOWER_BOUND" value="-1000" units="mumol_per_gDW_per_min"/>
<parameter id="UPPER_BOUND" value="1000" units="mumol_per_gDW_per_min"/>
<parameter id="OBJECTIVE_COEFFICIENT" value="0"/>
<parameter id="FLUX_VALUE" value="0.000" units="mumol_per_gDW_per_min"/>
</listOfParameters>
</kineticLaw>
</reaction>
<reaction id="R00352Cyto" name="R00352Cyto ATP + Citrate + CoA --> ADP + Orthophosphate + Acetyl-CoA + Oxaloacetate">
<listOfReactants>
<speciesReference species="C00002Cyto"/>
<speciesReference species="C00158Cyto"/>
<speciesReference species="C00010Cyto"/>
</listOfReactants>
<listOfProducts>
<speciesReference species="C00008Cyto"/>
<speciesReference species="C00009Cyto"/>
<speciesReference species="C00024Cyto"/>
<speciesReference species="C00036Cyto"/>
</listOfProducts>
<kineticLaw>
<math xmlns="http://www.w3.org/1998/Math/MathML">
<ci> FLUX_VALUE </ci>
</math>
<listOfParameters>
<parameter id="LOWER_BOUND" value="0" units="mumol_per_gDW_per_min"/>
<parameter id="UPPER_BOUND" value="1000" units="mumol_per_gDW_per_min"/>
<parameter id="OBJECTIVE_COEFFICIENT" value="0"/>
<parameter id="FLUX_VALUE" value="0.000" units="mumol_per_gDW_per_min"/>
</listOfParameters>
</kineticLaw>
</reaction>
<reaction id="R00355Cyto" name="R00355Cyto L-Aspartate + 2-Oxoglutarate --> Oxaloacetate + L-Glutamate">
<listOfReactants>
<speciesReference species="C00049Cyto"/>
<speciesReference species="C00026Cyto"/>
</listOfReactants>
<listOfProducts>
<speciesReference species="C00036Cyto"/>
<speciesReference species="C00025Cyto"/>
</listOfProducts>
<kineticLaw>
<math xmlns="http://www.w3.org/1998/Math/MathML">
<ci> FLUX_VALUE </ci>
</math>
<listOfParameters>
<parameter id="LOWER_BOUND" value="-1000" units="mumol_per_gDW_per_min"/>
<parameter id="UPPER_BOUND" value="1000" units="mumol_per_gDW_per_min"/>
<parameter id="OBJECTIVE_COEFFICIENT" value="0"/>
<parameter id="FLUX_VALUE" value="0.000" units="mumol_per_gDW_per_min"/>
</listOfParameters>
</kineticLaw>
</reaction>
<reaction id="R00494Cyto" name="R00494Cyto Glutathione + H2O --> Cys-Gly + L-Glutamate">
<listOfReactants>
<speciesReference species="C00051Cyto"/>
<speciesReference species="C00001Cyto"/>
</listOfReactants>
<listOfProducts>
<speciesReference species="C01419Cyto"/>
<speciesReference species="C00025Cyto"/>
</listOfProducts>
<kineticLaw>
<math xmlns="http://www.w3.org/1998/Math/MathML">
<ci> FLUX_VALUE </ci>
</math>
<listOfParameters>
<parameter id="LOWER_BOUND" value="-1000" units="mumol_per_gDW_per_min"/>
<parameter id="UPPER_BOUND" value="1000" units="mumol_per_gDW_per_min"/>
<parameter id="OBJECTIVE_COEFFICIENT" value="0"/>
<parameter id="FLUX_VALUE" value="0.000" units="mumol_per_gDW_per_min"/>
</listOfParameters>
</kineticLaw>
</reaction>
<reaction id="R00497Cyto" name="R00497Cyto ATP + gamma-L-Glutamyl-L-cysteine + Glycine --> ADP + Orthophosphate + Glutathione">
<listOfReactants>
<speciesReference species="C00002Cyto"/>
<speciesReference species="C00669Cyto"/>
<speciesReference species="C00037Cyto"/>
</listOfReactants>
<listOfProducts>
<speciesReference species="C00008Cyto"/>
<speciesReference species="C00009Cyto"/>
<speciesReference species="C00051Cyto"/>
<speciesReference species="C00080Cyto"/>
</listOfProducts>
<kineticLaw>
<math xmlns="http://www.w3.org/1998/Math/MathML">
<ci> FLUX_VALUE </ci>
</math>
<listOfParameters>
<parameter id="LOWER_BOUND" value="-1000" units="mumol_per_gDW_per_min"/>
<parameter id="UPPER_BOUND" value="1000" units="mumol_per_gDW_per_min"/>
<parameter id="OBJECTIVE_COEFFICIENT" value="0"/>
<parameter id="FLUX_VALUE" value="0.000" units="mumol_per_gDW_per_min"/>
</listOfParameters>
</kineticLaw>
</reaction>
<reaction id="R00551Cyto" name="R00551Cyto L-Arginine + H2O --> L-Ornithine + Urea">
<listOfReactants>
<speciesReference species="C00062Cyto"/>
<speciesReference species="C00001Cyto"/>
</listOfReactants>
<listOfProducts>
<speciesReference species="C00077Cyto"/>
<speciesReference species="C00086Cyto"/>
</listOfProducts>
<kineticLaw>
<math xmlns="http://www.w3.org/1998/Math/MathML">
<ci> FLUX_VALUE </ci>
</math>
<listOfParameters>
<parameter id="LOWER_BOUND" value="0" units="mumol_per_gDW_per_min"/>
<parameter id="UPPER_BOUND" value="1000" units="mumol_per_gDW_per_min"/>
<parameter id="OBJECTIVE_COEFFICIENT" value="0"/>
<parameter id="FLUX_VALUE" value="0.000" units="mumol_per_gDW_per_min"/>
</listOfParameters>
</kineticLaw>
</reaction>
<reaction id="R00558Cyto" name="R00558Cyto L-Arginine + Oxygen + NADPH + H+ --> N-(omega)-Hydroxyarginine + NADP+ + H2O">
<listOfReactants>
<speciesReference species="C00062Cyto"/>
<speciesReference species="C00007Cyto"/>
<speciesReference species="C00005Cyto"/>
<speciesReference species="C00080Cyto"/>
</listOfReactants>
<listOfProducts>
<speciesReference species="C05933Cyto"/>
<speciesReference species="C00006Cyto"/>
<speciesReference species="C00001Cyto"/>
</listOfProducts>
<kineticLaw>
<math xmlns="http://www.w3.org/1998/Math/MathML">
<ci> FLUX_VALUE </ci>
</math>
<listOfParameters>
<parameter id="LOWER_BOUND" value="0" units="mumol_per_gDW_per_min"/>
<parameter id="UPPER_BOUND" value="1000" units="mumol_per_gDW_per_min"/>
<parameter id="OBJECTIVE_COEFFICIENT" value="0"/>
<parameter id="FLUX_VALUE" value="0.000" units="mumol_per_gDW_per_min"/>
</listOfParameters>
</kineticLaw>
</reaction>
<reaction id="R00575Cyto" name="R00575Cyto 2 ATP + L-Glutamine + HCO3- + H2O --> 2 ADP + Orthophosphate + L-Glutamate + Carbamoyl phosphate">
<listOfReactants>
<speciesReference species="C00002Cyto" stoichiometry="2"/>
<speciesReference species="C00064Cyto"/>
<speciesReference species="C00288Cyto"/>
<speciesReference species="C00001Cyto"/>
</listOfReactants>
<listOfProducts>
<speciesReference species="C00008Cyto" stoichiometry="2"/>
<speciesReference species="C00009Cyto"/>
<speciesReference species="C00025Cyto"/>
<speciesReference species="C00169Cyto"/>
<speciesReference species="C00080Cyto" stoichiometry="2"/>
</listOfProducts>
<kineticLaw>
<math xmlns="http://www.w3.org/1998/Math/MathML">
<ci> FLUX_VALUE </ci>
</math>
<listOfParameters>
<parameter id="LOWER_BOUND" value="0" units="mumol_per_gDW_per_min"/>
<parameter id="UPPER_BOUND" value="1000" units="mumol_per_gDW_per_min"/>
<parameter id="OBJECTIVE_COEFFICIENT" value="0"/>
<parameter id="FLUX_VALUE" value="0.000" units="mumol_per_gDW_per_min"/>
</listOfParameters>
</kineticLaw>
</reaction>
<reaction id="R00658Cyto" name="R00658Cyto 2-Phospho-D-glycerate --> Phosphoenolpyruvate + H2O">
<listOfReactants>
<speciesReference species="C00631Cyto"/>
</listOfReactants>
<listOfProducts>
<speciesReference species="C00074Cyto"/>
<speciesReference species="C00001Cyto"/>
</listOfProducts>
<kineticLaw>
<math xmlns="http://www.w3.org/1998/Math/MathML">
<ci> FLUX_VALUE </ci>
</math>
<listOfParameters>
<parameter id="LOWER_BOUND" value="-1000" units="mumol_per_gDW_per_min"/>
<parameter id="UPPER_BOUND" value="1000" units="mumol_per_gDW_per_min"/>
<parameter id="OBJECTIVE_COEFFICIENT" value="0"/>
<parameter id="FLUX_VALUE" value="0.000" units="mumol_per_gDW_per_min"/>
</listOfParameters>
</kineticLaw>
</reaction>
<reaction id="R00678Cyto" name="R00678Cyto L-Tryptophan + Oxygen --> L-Formylkynurenine">
<listOfReactants>
<speciesReference species="C00078Cyto"/>
<speciesReference species="C00007Cyto"/>
</listOfReactants>
<listOfProducts>
<speciesReference species="C02700Cyto"/>
</listOfProducts>
<kineticLaw>
<math xmlns="http://www.w3.org/1998/Math/MathML">
<ci> FLUX_VALUE </ci>
</math>
<listOfParameters>
<parameter id="LOWER_BOUND" value="0" units="mumol_per_gDW_per_min"/>
<parameter id="UPPER_BOUND" value="1000" units="mumol_per_gDW_per_min"/>
<parameter id="OBJECTIVE_COEFFICIENT" value="0"/>
<parameter id="FLUX_VALUE" value="0.000" units="mumol_per_gDW_per_min"/>
</listOfParameters>
</kineticLaw>
</reaction>
<reaction id="R00703Cyto" name="R00703Cyto (S)-Lactate + NAD+ --> Pyruvate + NADH + H+">
<listOfReactants>
<speciesReference species="C00186Cyto"/>
<speciesReference species="C00003Cyto"/>
</listOfReactants>
<listOfProducts>
<speciesReference species="C00022Cyto"/>
<speciesReference species="C00004Cyto"/>
<speciesReference species="C00080Cyto"/>
</listOfProducts>
<kineticLaw>
<math xmlns="http://www.w3.org/1998/Math/MathML">
<ci> FLUX_VALUE </ci>
</math>
<listOfParameters>
<parameter id="LOWER_BOUND" value="-1000" units="mumol_per_gDW_per_min"/>
<parameter id="UPPER_BOUND" value="1000" units="mumol_per_gDW_per_min"/>
<parameter id="OBJECTIVE_COEFFICIENT" value="0"/>
<parameter id="FLUX_VALUE" value="0.000" units="mumol_per_gDW_per_min"/>
</listOfParameters>
</kineticLaw>
</reaction>
<reaction id="R00842Cyto" name="R00842Cyto sn-Glycerol 3-phosphate + NAD+ --> Glycerone phosphate + NADH + H+">
<listOfReactants>
<speciesReference species="C00093Cyto"/>
<speciesReference species="C00003Cyto"/>
</listOfReactants>
<listOfProducts>
<speciesReference species="C00111Cyto"/>
<speciesReference species="C00004Cyto"/>
<speciesReference species="C00080Cyto"/>
</listOfProducts>
<kineticLaw>
<math xmlns="http://www.w3.org/1998/Math/MathML">
<ci> FLUX_VALUE </ci>
</math>
<listOfParameters>
<parameter id="LOWER_BOUND" value="-1000" units="mumol_per_gDW_per_min"/>
<parameter id="UPPER_BOUND" value="0" units="mumol_per_gDW_per_min"/>
<parameter id="OBJECTIVE_COEFFICIENT" value="0"/>
<parameter id="FLUX_VALUE" value="0.000" units="mumol_per_gDW_per_min"/>
</listOfParameters>
</kineticLaw>
</reaction>
<reaction id="R00894Cyto" name="R00894Cyto ATP + L-Glutamate + L-Cysteine --> ADP + Orthophosphate + gamma-L-Glutamyl-L-cysteine">
<listOfReactants>
<speciesReference species="C00002Cyto"/>
<speciesReference species="C00025Cyto"/>
<speciesReference species="C00097Cyto"/>
</listOfReactants>
<listOfProducts>
<speciesReference species="C00008Cyto"/>
<speciesReference species="C00009Cyto"/>
<speciesReference species="C00669Cyto"/>
<speciesReference species="C00080Cyto"/>
</listOfProducts>
<kineticLaw>
<math xmlns="http://www.w3.org/1998/Math/MathML">
<ci> FLUX_VALUE </ci>
</math>
<listOfParameters>
<parameter id="LOWER_BOUND" value="-1000" units="mumol_per_gDW_per_min"/>
<parameter id="UPPER_BOUND" value="1000" units="mumol_per_gDW_per_min"/>
<parameter id="OBJECTIVE_COEFFICIENT" value="0"/>
<parameter id="FLUX_VALUE" value="0.000" units="mumol_per_gDW_per_min"/>
</listOfParameters>
</kineticLaw>
</reaction>
<reaction id="R00899Cyto" name="R00899Cyto Cys-Gly + H2O --> L-Cysteine + Glycine">
<listOfReactants>
<speciesReference species="C01419Cyto"/>
<speciesReference species="C00001Cyto"/>
</listOfReactants>
<listOfProducts>
<speciesReference species="C00097Cyto"/>
<speciesReference species="C00037Cyto"/>
</listOfProducts>
<kineticLaw>
<math xmlns="http://www.w3.org/1998/Math/MathML">
<ci> FLUX_VALUE </ci>
</math>
<listOfParameters>
<parameter id="LOWER_BOUND" value="0" units="mumol_per_gDW_per_min"/>
<parameter id="UPPER_BOUND" value="1000" units="mumol_per_gDW_per_min"/>
<parameter id="OBJECTIVE_COEFFICIENT" value="0"/>
<parameter id="FLUX_VALUE" value="0.000" units="mumol_per_gDW_per_min"/>
</listOfParameters>
</kineticLaw>
</reaction>
<reaction id="R01220Cyto" name="R01220Cyto 5,10-Methylenetetrahydrofolate + NADP+ --> 5,10-Methenyltetrahydrofolate + NADPH">
<listOfReactants>
<speciesReference species="C00143Cyto"/>
<speciesReference species="C00006Cyto"/>
</listOfReactants>
<listOfProducts>
<speciesReference species="C00445Cyto"/>
<speciesReference species="C00005Cyto"/>
</listOfProducts>
<kineticLaw>
<math xmlns="http://www.w3.org/1998/Math/MathML">
<ci> FLUX_VALUE </ci>
</math>
<listOfParameters>
<parameter id="LOWER_BOUND" value="-1000" units="mumol_per_gDW_per_min"/>
<parameter id="UPPER_BOUND" value="1000" units="mumol_per_gDW_per_min"/>
<parameter id="OBJECTIVE_COEFFICIENT" value="0"/>
<parameter id="FLUX_VALUE" value="0.000" units="mumol_per_gDW_per_min"/>
</listOfParameters>
</kineticLaw>
</reaction>
<reaction id="R01655Cyto" name="R01655Cyto 5,10-Methenyltetrahydrofolate + H2O --> 10-Formyltetrahydrofolate + H+">
<listOfReactants>
<speciesReference species="C00445Cyto"/>
<speciesReference species="C00001Cyto"/>
</listOfReactants>
<listOfProducts>
<speciesReference species="C00234Cyto"/>
<speciesReference species="C00080Cyto"/>
</listOfProducts>
<kineticLaw>
<math xmlns="http://www.w3.org/1998/Math/MathML">
<ci> FLUX_VALUE </ci>
</math>
<listOfParameters>
<parameter id="LOWER_BOUND" value="-1000" units="mumol_per_gDW_per_min"/>
<parameter id="UPPER_BOUND" value="1000" units="mumol_per_gDW_per_min"/>
<parameter id="OBJECTIVE_COEFFICIENT" value="0"/>
<parameter id="FLUX_VALUE" value="0.000" units="mumol_per_gDW_per_min"/>
</listOfParameters>
</kineticLaw>
</reaction>
<reaction id="R00943Cyto" name="R00943Cyto Tetrahydrofolate + Formate + ATP --> ADP + Orthophosphate + 10-Formyltetrahydrofolate">
<listOfReactants>
<speciesReference species="C00101Cyto"/>
<speciesReference species="C00058Cyto"/>
<speciesReference species="C00002Cyto"/>
</listOfReactants>
<listOfProducts>
<speciesReference species="C00008Cyto"/>
<speciesReference species="C00009Cyto"/>
<speciesReference species="C00234Cyto"/>
</listOfProducts>
<kineticLaw>
<math xmlns="http://www.w3.org/1998/Math/MathML">
<ci> FLUX_VALUE </ci>
</math>
<listOfParameters>
<parameter id="LOWER_BOUND" value="0" units="mumol_per_gDW_per_min"/>
<parameter id="UPPER_BOUND" value="1000" units="mumol_per_gDW_per_min"/>
<parameter id="OBJECTIVE_COEFFICIENT" value="0"/>
<parameter id="FLUX_VALUE" value="0.000" units="mumol_per_gDW_per_min"/>
</listOfParameters>
</kineticLaw>
</reaction>
<reaction id="R00945Cyto" name="R00945Cyto 5,10-Methylenetetrahydrofolate + Glycine + H2O --> Tetrahydrofolate + L-Serine">
<listOfReactants>
<speciesReference species="C00143Cyto"/>
<speciesReference species="C00037Cyto"/>
<speciesReference species="C00001Cyto"/>
</listOfReactants>
<listOfProducts>
<speciesReference species="C00101Cyto"/>
<speciesReference species="C00065Cyto"/>
</listOfProducts>
<kineticLaw>
<math xmlns="http://www.w3.org/1998/Math/MathML">
<ci> FLUX_VALUE </ci>
</math>
<listOfParameters>
<parameter id="LOWER_BOUND" value="-1000" units="mumol_per_gDW_per_min"/>
<parameter id="UPPER_BOUND" value="1000" units="mumol_per_gDW_per_min"/>
<parameter id="OBJECTIVE_COEFFICIENT" value="0"/>
<parameter id="FLUX_VALUE" value="0.000" units="mumol_per_gDW_per_min"/>
</listOfParameters>
</kineticLaw>
</reaction>
<reaction id="R01015Cyto" name="R01015Cyto D-Glyceraldehyde 3-phosphate --> Glycerone phosphate">
<listOfReactants>
<speciesReference species="C00118Cyto"/>
</listOfReactants>
<listOfProducts>
<speciesReference species="C00111Cyto"/>
</listOfProducts>
<kineticLaw>
<math xmlns="http://www.w3.org/1998/Math/MathML">
<ci> FLUX_VALUE </ci>
</math>
<listOfParameters>
<parameter id="LOWER_BOUND" value="-1000" units="mumol_per_gDW_per_min"/>
<parameter id="UPPER_BOUND" value="1000" units="mumol_per_gDW_per_min"/>
<parameter id="OBJECTIVE_COEFFICIENT" value="0"/>
<parameter id="FLUX_VALUE" value="0.000" units="mumol_per_gDW_per_min"/>
</listOfParameters>
</kineticLaw>
</reaction>
<reaction id="R01056Cyto" name="R01056Cyto D-Ribose 5-phosphate --> D-Ribulose 5-phosphate">
<listOfReactants>
<speciesReference species="C00117Cyto"/>
</listOfReactants>
<listOfProducts>
<speciesReference species="C00199Cyto"/>
</listOfProducts>
<kineticLaw>
<math xmlns="http://www.w3.org/1998/Math/MathML">
<ci> FLUX_VALUE </ci>
</math>
<listOfParameters>
<parameter id="LOWER_BOUND" value="-1000" units="mumol_per_gDW_per_min"/>
<parameter id="UPPER_BOUND" value="0" units="mumol_per_gDW_per_min"/>
<parameter id="OBJECTIVE_COEFFICIENT" value="0"/>
<parameter id="FLUX_VALUE" value="0.000" units="mumol_per_gDW_per_min"/>
</listOfParameters>
</kineticLaw>
</reaction>
<reaction id="R01061Cyto" name="R01061Cyto D-Glyceraldehyde 3-phosphate + Orthophosphate + NAD+ --> 3-Phospho-D-glyceroyl phosphate + NADH + H+">
<listOfReactants>
<speciesReference species="C00118Cyto"/>
<speciesReference species="C00009Cyto"/>
<speciesReference species="C00003Cyto"/>
</listOfReactants>
<listOfProducts>
<speciesReference species="C00236Cyto"/>
<speciesReference species="C00004Cyto"/>
<speciesReference species="C00080Cyto"/>
</listOfProducts>
<kineticLaw>
<math xmlns="http://www.w3.org/1998/Math/MathML">
<ci> FLUX_VALUE </ci>
</math>
<listOfParameters>
<parameter id="LOWER_BOUND" value="-1000" units="mumol_per_gDW_per_min"/>
<parameter id="UPPER_BOUND" value="1000" units="mumol_per_gDW_per_min"/>
<parameter id="OBJECTIVE_COEFFICIENT" value="0"/>
<parameter id="FLUX_VALUE" value="0.000" units="mumol_per_gDW_per_min"/>
</listOfParameters>
</kineticLaw>
</reaction>
<reaction id="R01070Cyto" name="R01070Cyto beta-D-Fructose 1,6-bisphosphate --> Glycerone phosphate + D-Glyceraldehyde 3-phosphate">
<listOfReactants>
<speciesReference species="C05378Cyto"/>
</listOfReactants>
<listOfProducts>
<speciesReference species="C00111Cyto"/>
<speciesReference species="C00118Cyto"/>
</listOfProducts>
<kineticLaw>
<math xmlns="http://www.w3.org/1998/Math/MathML">
<ci> FLUX_VALUE </ci>
</math>
<listOfParameters>
<parameter id="LOWER_BOUND" value="-1000" units="mumol_per_gDW_per_min"/>
<parameter id="UPPER_BOUND" value="1000" units="mumol_per_gDW_per_min"/>
<parameter id="OBJECTIVE_COEFFICIENT" value="0"/>
<parameter id="FLUX_VALUE" value="0.000" units="mumol_per_gDW_per_min"/>
</listOfParameters>
</kineticLaw>
</reaction>
<reaction id="R01082Cyto" name="R01082Cyto (S)-Malate --> Fumarate + H2O">
<listOfReactants>
<speciesReference species="C00149Cyto"/>
</listOfReactants>
<listOfProducts>
<speciesReference species="C00122Cyto"/>
<speciesReference species="C00001Cyto"/>
</listOfProducts>
<kineticLaw>
<math xmlns="http://www.w3.org/1998/Math/MathML">
<ci> FLUX_VALUE </ci>
</math>
<listOfParameters>
<parameter id="LOWER_BOUND" value="-1000" units="mumol_per_gDW_per_min"/>
<parameter id="UPPER_BOUND" value="1000" units="mumol_per_gDW_per_min"/>
<parameter id="OBJECTIVE_COEFFICIENT" value="0"/>
<parameter id="FLUX_VALUE" value="0.000" units="mumol_per_gDW_per_min"/>
</listOfParameters>
</kineticLaw>
</reaction>
<reaction id="R01083Cyto" name="R01083Cyto N6-(1,2-Dicarboxyethyl)-AMP --> Fumarate + AMP">
<listOfReactants>
<speciesReference species="C03794Cyto"/>
</listOfReactants>
<listOfProducts>
<speciesReference species="C00122Cyto"/>
<speciesReference species="C00020Cyto"/>
</listOfProducts>
<kineticLaw>
<math xmlns="http://www.w3.org/1998/Math/MathML">
<ci> FLUX_VALUE </ci>
</math>
<listOfParameters>
<parameter id="LOWER_BOUND" value="0" units="mumol_per_gDW_per_min"/>
<parameter id="UPPER_BOUND" value="1000" units="mumol_per_gDW_per_min"/>
<parameter id="OBJECTIVE_COEFFICIENT" value="0"/>
<parameter id="FLUX_VALUE" value="0.000" units="mumol_per_gDW_per_min"/>
</listOfParameters>
</kineticLaw>
</reaction>
<reaction id="R01086Cyto" name="R01086Cyto N-(L-Arginino)succinate --> Fumarate + L-Arginine">
<listOfReactants>
<speciesReference species="C03406Cyto"/>
</listOfReactants>
<listOfProducts>
<speciesReference species="C00122Cyto"/>
<speciesReference species="C00062Cyto"/>
</listOfProducts>
<kineticLaw>
<math xmlns="http://www.w3.org/1998/Math/MathML">
<ci> FLUX_VALUE </ci>
</math>
<listOfParameters>
<parameter id="LOWER_BOUND" value="-1000" units="mumol_per_gDW_per_min"/>
<parameter id="UPPER_BOUND" value="1000" units="mumol_per_gDW_per_min"/>
<parameter id="OBJECTIVE_COEFFICIENT" value="0"/>
<parameter id="FLUX_VALUE" value="0.000" units="mumol_per_gDW_per_min"/>
</listOfParameters>
</kineticLaw>
</reaction>
<reaction id="R01135Cyto" name="R01135Cyto GTP + IMP + L-Aspartate --> GDP + Orthophosphate + N6-(1,2-Dicarboxyethyl)-AMP">
<listOfReactants>
<speciesReference species="C00044Cyto"/>
<speciesReference species="C00130Cyto"/>
<speciesReference species="C00049Cyto"/>
</listOfReactants>
<listOfProducts>
<speciesReference species="C00035Cyto"/>
<speciesReference species="C00009Cyto"/>
<speciesReference species="C03794Cyto"/>
<speciesReference species="C00080Cyto" stoichiometry="2"/>
</listOfProducts>
<kineticLaw>
<math xmlns="http://www.w3.org/1998/Math/MathML">
<ci> FLUX_VALUE </ci>
</math>
<listOfParameters>
<parameter id="LOWER_BOUND" value="0" units="mumol_per_gDW_per_min"/>
<parameter id="UPPER_BOUND" value="1000" units="mumol_per_gDW_per_min"/>
<parameter id="OBJECTIVE_COEFFICIENT" value="0"/>
<parameter id="FLUX_VALUE" value="0.000" units="mumol_per_gDW_per_min"/>
</listOfParameters>
</kineticLaw>
</reaction>
<reaction id="R01248Cyto" name="R01248Cyto L-Proline + NAD+ --> (S)-1-Pyrroline-5-carboxylate + NADH + H+">
<listOfReactants>
<speciesReference species="C00148Cyto"/>
<speciesReference species="C00003Cyto"/>
</listOfReactants>
<listOfProducts>
<speciesReference species="C03912Cyto"/>
<speciesReference species="C00004Cyto"/>
<speciesReference species="C00080Cyto" stoichiometry="2"/>
</listOfProducts>
<kineticLaw>
<math xmlns="http://www.w3.org/1998/Math/MathML">
<ci> FLUX_VALUE </ci>
</math>
<listOfParameters>
<parameter id="LOWER_BOUND" value="-1000" units="mumol_per_gDW_per_min"/>
<parameter id="UPPER_BOUND" value="0" units="mumol_per_gDW_per_min"/>
<parameter id="OBJECTIVE_COEFFICIENT" value="0"/>
<parameter id="FLUX_VALUE" value="0.000" units="mumol_per_gDW_per_min"/>
</listOfParameters>
</kineticLaw>
</reaction>
<reaction id="R01251Cyto" name="R01251Cyto L-Proline + NADP+ --> (S)-1-Pyrroline-5-carboxylate + NADPH + H+">
<listOfReactants>
<speciesReference species="C00148Cyto"/>
<speciesReference species="C00006Cyto"/>
</listOfReactants>
<listOfProducts>
<speciesReference species="C03912Cyto"/>
<speciesReference species="C00005Cyto"/>
<speciesReference species="C00080Cyto" stoichiometry="2"/>
</listOfProducts>
<kineticLaw>
<math xmlns="http://www.w3.org/1998/Math/MathML">
<ci> FLUX_VALUE </ci>
</math>
<listOfParameters>
<parameter id="LOWER_BOUND" value="-1000" units="mumol_per_gDW_per_min"/>
<parameter id="UPPER_BOUND" value="0" units="mumol_per_gDW_per_min"/>
<parameter id="OBJECTIVE_COEFFICIENT" value="0"/>
<parameter id="FLUX_VALUE" value="0.000" units="mumol_per_gDW_per_min"/>
</listOfParameters>
</kineticLaw>
</reaction>
<reaction id="R01280Cyto" name="R01280Cyto ATP + Hexadecanoic acid + CoA --> AMP + Palmitoyl-CoA + Diphosphate">
<listOfReactants>
<speciesReference species="C00002Cyto"/>
<speciesReference species="C00249Cyto"/>
<speciesReference species="C00010Cyto"/>
</listOfReactants>
<listOfProducts>
<speciesReference species="C00020Cyto"/>
<speciesReference species="C00154Cyto"/>
<speciesReference species="C00013Cyto"/>
</listOfProducts>
<kineticLaw>
<math xmlns="http://www.w3.org/1998/Math/MathML">
<ci> FLUX_VALUE </ci>
</math>
<listOfParameters>
<parameter id="LOWER_BOUND" value="0" units="mumol_per_gDW_per_min"/>
<parameter id="UPPER_BOUND" value="1000" units="mumol_per_gDW_per_min"/>
<parameter id="OBJECTIVE_COEFFICIENT" value="0"/>
<parameter id="FLUX_VALUE" value="0.000" units="mumol_per_gDW_per_min"/>
</listOfParameters>
</kineticLaw>
</reaction>
<reaction id="R01325Cyto" name="R01325Cyto Citrate --> cis-Aconitate + H2O">
<listOfReactants>
<speciesReference species="C00158Cyto"/>
</listOfReactants>
<listOfProducts>
<speciesReference species="C00417Cyto"/>
<speciesReference species="C00001Cyto"/>
</listOfProducts>
<kineticLaw>
<math xmlns="http://www.w3.org/1998/Math/MathML">
<ci> FLUX_VALUE </ci>
</math>
<listOfParameters>
<parameter id="LOWER_BOUND" value="-1000" units="mumol_per_gDW_per_min"/>
<parameter id="UPPER_BOUND" value="1000" units="mumol_per_gDW_per_min"/>
<parameter id="OBJECTIVE_COEFFICIENT" value="0"/>
<parameter id="FLUX_VALUE" value="0.000" units="mumol_per_gDW_per_min"/>
</listOfParameters>
</kineticLaw>
</reaction>
<reaction id="R01397Cyto" name="R01397Cyto Carbamoyl phosphate + L-Aspartate --> Orthophosphate + N-Carbamoyl-L-aspartate">
<listOfReactants>
<speciesReference species="C00169Cyto"/>
<speciesReference species="C00049Cyto"/>
</listOfReactants>
<listOfProducts>
<speciesReference species="C00009Cyto"/>
<speciesReference species="C00438Cyto"/>
<speciesReference species="C00080Cyto"/>
</listOfProducts>
<kineticLaw>
<math xmlns="http://www.w3.org/1998/Math/MathML">
<ci> FLUX_VALUE </ci>
</math>
<listOfParameters>
<parameter id="LOWER_BOUND" value="0" units="mumol_per_gDW_per_min"/>
<parameter id="UPPER_BOUND" value="1000" units="mumol_per_gDW_per_min"/>
<parameter id="OBJECTIVE_COEFFICIENT" value="0"/>
<parameter id="FLUX_VALUE" value="0.000" units="mumol_per_gDW_per_min"/>
</listOfParameters>
</kineticLaw>
</reaction>
<reaction id="R01512Cyto" name="R01512Cyto ATP + 3-Phospho-D-glycerate --> ADP + 3-Phospho-D-glyceroyl phosphate">
<listOfReactants>
<speciesReference species="C00002Cyto"/>
<speciesReference species="C00197Cyto"/>
</listOfReactants>
<listOfProducts>
<speciesReference species="C00008Cyto"/>
<speciesReference species="C00236Cyto"/>
</listOfProducts>
<kineticLaw>
<math xmlns="http://www.w3.org/1998/Math/MathML">
<ci> FLUX_VALUE </ci>
</math>
<listOfParameters>
<parameter id="LOWER_BOUND" value="-1000" units="mumol_per_gDW_per_min"/>
<parameter id="UPPER_BOUND" value="1000" units="mumol_per_gDW_per_min"/>
<parameter id="OBJECTIVE_COEFFICIENT" value="0"/>
<parameter id="FLUX_VALUE" value="0.000" units="mumol_per_gDW_per_min"/>
</listOfParameters>
</kineticLaw>
</reaction>
<reaction id="R01518Cyto" name="R01518Cyto 2-Phospho-D-glycerate --> 3-Phospho-D-glycerate">
<listOfReactants>
<speciesReference species="C00631Cyto"/>
</listOfReactants>
<listOfProducts>
<speciesReference species="C00197Cyto"/>
</listOfProducts>
<kineticLaw>
<math xmlns="http://www.w3.org/1998/Math/MathML">
<ci> FLUX_VALUE </ci>
</math>
<listOfParameters>
<parameter id="LOWER_BOUND" value="-1000" units="mumol_per_gDW_per_min"/>
<parameter id="UPPER_BOUND" value="1000" units="mumol_per_gDW_per_min"/>
<parameter id="OBJECTIVE_COEFFICIENT" value="0"/>
<parameter id="FLUX_VALUE" value="0.000" units="mumol_per_gDW_per_min"/>
</listOfParameters>
</kineticLaw>
</reaction>
<reaction id="R01528Cyto" name="R01528Cyto 6-Phospho-D-gluconate + NADP+ --> D-Ribulose 5-phosphate + CO2 + NADPH + H+">
<listOfReactants>
<speciesReference species="C00345Cyto"/>
<speciesReference species="C00006Cyto"/>
</listOfReactants>
<listOfProducts>
<speciesReference species="C00199Cyto"/>
<speciesReference species="C00011Cyto"/>
<speciesReference species="C00005Cyto"/>
</listOfProducts>
<kineticLaw>
<math xmlns="http://www.w3.org/1998/Math/MathML">
<ci> FLUX_VALUE </ci>
</math>
<listOfParameters>
<parameter id="LOWER_BOUND" value="0" units="mumol_per_gDW_per_min"/>
<parameter id="UPPER_BOUND" value="1000" units="mumol_per_gDW_per_min"/>
<parameter id="OBJECTIVE_COEFFICIENT" value="0"/>
<parameter id="FLUX_VALUE" value="0.000" units="mumol_per_gDW_per_min"/>
</listOfParameters>
</kineticLaw>
</reaction>
<reaction id="R01529Cyto" name="R01529Cyto D-Ribulose 5-phosphate --> D-Xylulose 5-phosphate">
<listOfReactants>
<speciesReference species="C00199Cyto"/>
</listOfReactants>
<listOfProducts>
<speciesReference species="C00231Cyto"/>
</listOfProducts>
<kineticLaw>
<math xmlns="http://www.w3.org/1998/Math/MathML">
<ci> FLUX_VALUE </ci>
</math>
<listOfParameters>
<parameter id="LOWER_BOUND" value="0" units="mumol_per_gDW_per_min"/>
<parameter id="UPPER_BOUND" value="1000" units="mumol_per_gDW_per_min"/>
<parameter id="OBJECTIVE_COEFFICIENT" value="0"/>
<parameter id="FLUX_VALUE" value="0.000" units="mumol_per_gDW_per_min"/>
</listOfParameters>
</kineticLaw>
</reaction>
<reaction id="R01641Cyto" name="R01641Cyto Sedoheptulose 7-phosphate + D-Glyceraldehyde 3-phosphate --> D-Ribose 5-phosphate + D-Xylulose 5-phosphate">
<listOfReactants>
<speciesReference species="C05382Cyto"/>
<speciesReference species="C00118Cyto"/>
</listOfReactants>
<listOfProducts>
<speciesReference species="C00117Cyto"/>
<speciesReference species="C00231Cyto"/>
</listOfProducts>
<kineticLaw>
<math xmlns="http://www.w3.org/1998/Math/MathML">
<ci> FLUX_VALUE </ci>
</math>
<listOfParameters>
<parameter id="LOWER_BOUND" value="-1000" units="mumol_per_gDW_per_min"/>
<parameter id="UPPER_BOUND" value="0" units="mumol_per_gDW_per_min"/>
<parameter id="OBJECTIVE_COEFFICIENT" value="0"/>
<parameter id="FLUX_VALUE" value="0.000" units="mumol_per_gDW_per_min"/>
</listOfParameters>
</kineticLaw>
</reaction>
<reaction id="R01786Cyto" name="R01786Cyto ATP + alpha-D-Glucose --> ADP + alpha-D-Glucose 6-phosphate">
<listOfReactants>
<speciesReference species="C00002Cyto"/>
<speciesReference species="C00267Cyto"/>
</listOfReactants>
<listOfProducts>
<speciesReference species="C00008Cyto"/>
<speciesReference species="C00668Cyto"/>
<speciesReference species="C00080Cyto"/>
</listOfProducts>
<kineticLaw>
<math xmlns="http://www.w3.org/1998/Math/MathML">
<ci> FLUX_VALUE </ci>
</math>
<listOfParameters>
<parameter id="LOWER_BOUND" value="-1000" units="mumol_per_gDW_per_min"/>
<parameter id="UPPER_BOUND" value="1000" units="mumol_per_gDW_per_min"/>
<parameter id="OBJECTIVE_COEFFICIENT" value="0"/>
<parameter id="FLUX_VALUE" value="0.000" units="mumol_per_gDW_per_min"/>
</listOfParameters>
</kineticLaw>
</reaction>
<reaction id="R01827Cyto" name="R01827Cyto Sedoheptulose 7-phosphate + D-Glyceraldehyde 3-phosphate --> D-Erythrose 4-phosphate + beta-D-Fructose 6-phosphate">
<listOfReactants>
<speciesReference species="C05382Cyto"/>
<speciesReference species="C00118Cyto"/>
</listOfReactants>
<listOfProducts>
<speciesReference species="C00279Cyto"/>
<speciesReference species="C05345Cyto"/>
</listOfProducts>
<kineticLaw>
<math xmlns="http://www.w3.org/1998/Math/MathML">
<ci> FLUX_VALUE </ci>
</math>
<listOfParameters>
<parameter id="LOWER_BOUND" value="0" units="mumol_per_gDW_per_min"/>
<parameter id="UPPER_BOUND" value="1000" units="mumol_per_gDW_per_min"/>
<parameter id="OBJECTIVE_COEFFICIENT" value="0"/>
<parameter id="FLUX_VALUE" value="0.000" units="mumol_per_gDW_per_min"/>
</listOfParameters>
</kineticLaw>
</reaction>
<reaction id="R01830Cyto" name="R01830Cyto beta-D-Fructose 6-phosphate + D-Glyceraldehyde 3-phosphate --> D-Erythrose 4-phosphate + D-Xylulose 5-phosphate">
<listOfReactants>
<speciesReference species="C05345Cyto"/>
<speciesReference species="C00118Cyto"/>
</listOfReactants>
<listOfProducts>
<speciesReference species="C00279Cyto"/>
<speciesReference species="C00231Cyto"/>
</listOfProducts>
<kineticLaw>
<math xmlns="http://www.w3.org/1998/Math/MathML">
<ci> FLUX_VALUE </ci>
</math>
<listOfParameters>
<parameter id="LOWER_BOUND" value="-1000" units="mumol_per_gDW_per_min"/>
<parameter id="UPPER_BOUND" value="0" units="mumol_per_gDW_per_min"/>
<parameter id="OBJECTIVE_COEFFICIENT" value="0"/>
<parameter id="FLUX_VALUE" value="0.000" units="mumol_per_gDW_per_min"/>
</listOfParameters>
</kineticLaw>
</reaction>
<reaction id="R01868Cyto" name="R01868Cyto (S)-Dihydroorotate + Quinone --> Orotate + Hydroquinone">
<listOfReactants>
<speciesReference species="C00337Cyto"/>
<speciesReference species="C00080Cyto"/>
<speciesReference species="C00399MM"/>
</listOfReactants>
<listOfProducts>
<speciesReference species="C00295Cyto"/>
<speciesReference species="C00390MM"/>
</listOfProducts>
<kineticLaw>
<math xmlns="http://www.w3.org/1998/Math/MathML">
<ci> FLUX_VALUE </ci>
</math>
<listOfParameters>
<parameter id="LOWER_BOUND" value="0" units="mumol_per_gDW_per_min"/>
<parameter id="UPPER_BOUND" value="1000" units="mumol_per_gDW_per_min"/>
<parameter id="OBJECTIVE_COEFFICIENT" value="0"/>
<parameter id="FLUX_VALUE" value="0.000" units="mumol_per_gDW_per_min"/>
</listOfParameters>
</kineticLaw>
</reaction>
<reaction id="R01881Cyto" name="R01881Cyto ATP + Creatine --> ADP + Phosphocreatine">
<listOfReactants>
<speciesReference species="C00002Cyto"/>
<speciesReference species="C00300Cyto"/>
</listOfReactants>
<listOfProducts>
<speciesReference species="C00008Cyto"/>
<speciesReference species="C02305Cyto"/>
<speciesReference species="C00080Cyto"/>
</listOfProducts>
<kineticLaw>
<math xmlns="http://www.w3.org/1998/Math/MathML">
<ci> FLUX_VALUE </ci>
</math>
<listOfParameters>
<parameter id="LOWER_BOUND" value="-1000" units="mumol_per_gDW_per_min"/>
<parameter id="UPPER_BOUND" value="1000" units="mumol_per_gDW_per_min"/>
<parameter id="OBJECTIVE_COEFFICIENT" value="0"/>
<parameter id="FLUX_VALUE" value="0.000" units="mumol_per_gDW_per_min"/>
</listOfParameters>
</kineticLaw>
</reaction>
<reaction id="R01899Cyto" name="R01899Cyto Isocitrate + NADP+ --> Oxalosuccinate + NADPH + H+">
<listOfReactants>
<speciesReference species="C00311Cyto"/>
<speciesReference species="C00006Cyto"/>
</listOfReactants>
<listOfProducts>
<speciesReference species="C05379Cyto"/>
<speciesReference species="C00005Cyto"/>
<speciesReference species="C00080Cyto"/>
</listOfProducts>
<kineticLaw>
<math xmlns="http://www.w3.org/1998/Math/MathML">
<ci> FLUX_VALUE </ci>
</math>
<listOfParameters>
<parameter id="LOWER_BOUND" value="-1000" units="mumol_per_gDW_per_min"/>
<parameter id="UPPER_BOUND" value="1000" units="mumol_per_gDW_per_min"/>
<parameter id="OBJECTIVE_COEFFICIENT" value="0"/>
<parameter id="FLUX_VALUE" value="0.000" units="mumol_per_gDW_per_min"/>
</listOfParameters>
</kineticLaw>
</reaction>
<reaction id="R01900Cyto" name="R01900Cyto Isocitrate --> cis-Aconitate + H2O">
<listOfReactants>
<speciesReference species="C00311Cyto"/>
</listOfReactants>
<listOfProducts>
<speciesReference species="C00417Cyto"/>
<speciesReference species="C00001Cyto"/>
</listOfProducts>
<kineticLaw>
<math xmlns="http://www.w3.org/1998/Math/MathML">
<ci> FLUX_VALUE </ci>
</math>
<listOfParameters>
<parameter id="LOWER_BOUND" value="-1000" units="mumol_per_gDW_per_min"/>
<parameter id="UPPER_BOUND" value="1000" units="mumol_per_gDW_per_min"/>
<parameter id="OBJECTIVE_COEFFICIENT" value="0"/>
<parameter id="FLUX_VALUE" value="0.000" units="mumol_per_gDW_per_min"/>
</listOfParameters>
</kineticLaw>
</reaction>
<reaction id="R01923Cyto" name="R01923Cyto Palmitoyl-CoA + L-Carnitine --> CoA + L-Palmitoylcarnitine">
<listOfReactants>
<speciesReference species="C00154Cyto"/>
<speciesReference species="C00318Cyto"/>
</listOfReactants>
<listOfProducts>
<speciesReference species="C00010Cyto"/>
<speciesReference species="C02990Cyto"/>
</listOfProducts>
<kineticLaw>
<math xmlns="http://www.w3.org/1998/Math/MathML">
<ci> FLUX_VALUE </ci>
</math>
<listOfParameters>
<parameter id="LOWER_BOUND" value="-1000" units="mumol_per_gDW_per_min"/>
<parameter id="UPPER_BOUND" value="1000" units="mumol_per_gDW_per_min"/>
<parameter id="OBJECTIVE_COEFFICIENT" value="0"/>
<parameter id="FLUX_VALUE" value="0.000" units="mumol_per_gDW_per_min"/>
</listOfParameters>
</kineticLaw>
</reaction>
<reaction id="R01937Cyto" name="R01937Cyto 2-Oxoadipate + NH3 + NAD+ --> 2-Aminomuconate + NADH + H+ + H2O">
<listOfReactants>
<speciesReference species="C00322Cyto"/>
<speciesReference species="C00014Cyto"/>
<speciesReference species="C00003Cyto"/>
</listOfReactants>
<listOfProducts>
<speciesReference species="C02220Cyto"/>
<speciesReference species="C00004Cyto"/>
<speciesReference species="C00080Cyto"/>
<speciesReference species="C00001Cyto"/>
</listOfProducts>
<kineticLaw>
<math xmlns="http://www.w3.org/1998/Math/MathML">
<ci> FLUX_VALUE </ci>
</math>
<listOfParameters>
<parameter id="LOWER_BOUND" value="-1000" units="mumol_per_gDW_per_min"/>
<parameter id="UPPER_BOUND" value="0" units="mumol_per_gDW_per_min"/>
<parameter id="OBJECTIVE_COEFFICIENT" value="0"/>
<parameter id="FLUX_VALUE" value="0.000" units="mumol_per_gDW_per_min"/>
</listOfParameters>
</kineticLaw>
</reaction>
<reaction id="R01954Cyto" name="R01954Cyto ATP + L-Citrulline + L-Aspartate --> AMP + Diphosphate + N-(L-Arginino)succinate">
<listOfReactants>
<speciesReference species="C00002Cyto"/>
<speciesReference species="C00327Cyto"/>
<speciesReference species="C00049Cyto"/>
</listOfReactants>
<listOfProducts>
<speciesReference species="C00020Cyto"/>
<speciesReference species="C00013Cyto"/>
<speciesReference species="C03406Cyto"/>
<speciesReference species="C00080Cyto"/>
</listOfProducts>
<kineticLaw>
<math xmlns="http://www.w3.org/1998/Math/MathML">
<ci> FLUX_VALUE </ci>
</math>
<listOfParameters>
<parameter id="LOWER_BOUND" value="0" units="mumol_per_gDW_per_min"/>
<parameter id="UPPER_BOUND" value="1000" units="mumol_per_gDW_per_min"/>
<parameter id="OBJECTIVE_COEFFICIENT" value="0"/>
<parameter id="FLUX_VALUE" value="0.000" units="mumol_per_gDW_per_min"/>
</listOfParameters>
</kineticLaw>
</reaction>
<reaction id="R01959Cyto" name="R01959Cyto L-Formylkynurenine + H2O --> Formate + L-Kynurenine">
<listOfReactants>
<speciesReference species="C02700Cyto"/>
<speciesReference species="C00001Cyto"/>
</listOfReactants>
<listOfProducts>
<speciesReference species="C00058Cyto"/>
<speciesReference species="C00328Cyto"/>
</listOfProducts>
<kineticLaw>
<math xmlns="http://www.w3.org/1998/Math/MathML">
<ci> FLUX_VALUE </ci>
</math>
<listOfParameters>
<parameter id="LOWER_BOUND" value="0" units="mumol_per_gDW_per_min"/>
<parameter id="UPPER_BOUND" value="1000" units="mumol_per_gDW_per_min"/>
<parameter id="OBJECTIVE_COEFFICIENT" value="0"/>
<parameter id="FLUX_VALUE" value="0.000" units="mumol_per_gDW_per_min"/>
</listOfParameters>
</kineticLaw>
</reaction>
<reaction id="R01960Cyto" name="R01960Cyto L-Kynurenine + Oxygen + NADPH + H+ --> 3-Hydroxy-L-kynurenine + NADP+ + H2O">
<listOfReactants>
<speciesReference species="C00328Cyto"/>
<speciesReference species="C00007Cyto"/>
<speciesReference species="C00005Cyto"/>
<speciesReference species="C00080Cyto"/>
</listOfReactants>
<listOfProducts>
<speciesReference species="C03227Cyto"/>
<speciesReference species="C00006Cyto"/>
<speciesReference species="C00001Cyto"/>
</listOfProducts>
<kineticLaw>
<math xmlns="http://www.w3.org/1998/Math/MathML">
<ci> FLUX_VALUE </ci>
</math>
<listOfParameters>
<parameter id="LOWER_BOUND" value="0" units="mumol_per_gDW_per_min"/>
<parameter id="UPPER_BOUND" value="1000" units="mumol_per_gDW_per_min"/>
<parameter id="OBJECTIVE_COEFFICIENT" value="0"/>
<parameter id="FLUX_VALUE" value="0.000" units="mumol_per_gDW_per_min"/>
</listOfParameters>
</kineticLaw>
</reaction>
<reaction id="R01993Cyto" name="R01993Cyto (S)-Dihydroorotate + H2O --> N-Carbamoyl-L-aspartate">
<listOfReactants>
<speciesReference species="C00337Cyto"/>
<speciesReference species="C00001Cyto"/>
</listOfReactants>
<listOfProducts>
<speciesReference species="C00438Cyto"/>
</listOfProducts>
<kineticLaw>
<math xmlns="http://www.w3.org/1998/Math/MathML">
<ci> FLUX_VALUE </ci>
</math>
<listOfParameters>
<parameter id="LOWER_BOUND" value="-1000" units="mumol_per_gDW_per_min"/>
<parameter id="UPPER_BOUND" value="1000" units="mumol_per_gDW_per_min"/>
<parameter id="OBJECTIVE_COEFFICIENT" value="0"/>
<parameter id="FLUX_VALUE" value="0.000" units="mumol_per_gDW_per_min"/>
</listOfParameters>
</kineticLaw>
</reaction>
<reaction id="R02035Cyto" name="R02035Cyto D-Glucono-1,5-lactone 6-phosphate + H2O --> 6-Phospho-D-gluconate">
<listOfReactants>
<speciesReference species="C01236Cyto"/>
<speciesReference species="C00001Cyto"/>
</listOfReactants>
<listOfProducts>
<speciesReference species="C00345Cyto"/>
<speciesReference species="C00080Cyto"/>
</listOfProducts>
<kineticLaw>
<math xmlns="http://www.w3.org/1998/Math/MathML">
<ci> FLUX_VALUE </ci>
</math>
<listOfParameters>
<parameter id="LOWER_BOUND" value="0" units="mumol_per_gDW_per_min"/>
<parameter id="UPPER_BOUND" value="1000" units="mumol_per_gDW_per_min"/>
<parameter id="OBJECTIVE_COEFFICIENT" value="0"/>
<parameter id="FLUX_VALUE" value="0.000" units="mumol_per_gDW_per_min"/>
</listOfParameters>
</kineticLaw>
</reaction>
<reaction id="R02391Cyto" name="R02391Cyto Bilirubin + NAD+ --> Biliverdin + NADH + H+">
<listOfReactants>
<speciesReference species="C00486Cyto"/>
<speciesReference species="C00003Cyto"/>
</listOfReactants>
<listOfProducts>
<speciesReference species="C00500Cyto"/>
<speciesReference species="C00004Cyto"/>
<speciesReference species="C00080Cyto"/>
</listOfProducts>
<kineticLaw>
<math xmlns="http://www.w3.org/1998/Math/MathML">
<ci> FLUX_VALUE </ci>
</math>
<listOfParameters>
<parameter id="LOWER_BOUND" value="-1000" units="mumol_per_gDW_per_min"/>
<parameter id="UPPER_BOUND" value="0" units="mumol_per_gDW_per_min"/>
<parameter id="OBJECTIVE_COEFFICIENT" value="0"/>
<parameter id="FLUX_VALUE" value="0.000" units="mumol_per_gDW_per_min"/>
</listOfParameters>
</kineticLaw>
</reaction>
<reaction id="R02393Cyto" name="R02393Cyto Bilirubin + NADP+ --> Biliverdin + NADPH + H+">
<listOfReactants>
<speciesReference species="C00486Cyto"/>
<speciesReference species="C00006Cyto"/>
</listOfReactants>
<listOfProducts>
<speciesReference species="C00500Cyto"/>
<speciesReference species="C00005Cyto"/>
<speciesReference species="C00080Cyto"/>
</listOfProducts>
<kineticLaw>
<math xmlns="http://www.w3.org/1998/Math/MathML">
<ci> FLUX_VALUE </ci>
</math>
<listOfParameters>
<parameter id="LOWER_BOUND" value="-1000" units="mumol_per_gDW_per_min"/>
<parameter id="UPPER_BOUND" value="0" units="mumol_per_gDW_per_min"/>
<parameter id="OBJECTIVE_COEFFICIENT" value="0"/>
<parameter id="FLUX_VALUE" value="0.000" units="mumol_per_gDW_per_min"/>
</listOfParameters>
</kineticLaw>
</reaction>
<reaction id="R02665Cyto" name="R02665Cyto 3-Hydroxyanthranilate + Oxygen --> 2-Amino-3-carboxymuconate semialdehyde">
<listOfReactants>
<speciesReference species="C00632Cyto"/>
<speciesReference species="C00007Cyto"/>
</listOfReactants>
<listOfProducts>
<speciesReference species="C04409Cyto"/>
<speciesReference species="C00080Cyto"/>
</listOfProducts>
<kineticLaw>
<math xmlns="http://www.w3.org/1998/Math/MathML">
<ci> FLUX_VALUE </ci>
</math>
<listOfParameters>
<parameter id="LOWER_BOUND" value="-1000" units="mumol_per_gDW_per_min"/>
<parameter id="UPPER_BOUND" value="1000" units="mumol_per_gDW_per_min"/>
<parameter id="OBJECTIVE_COEFFICIENT" value="0"/>
<parameter id="FLUX_VALUE" value="0.000" units="mumol_per_gDW_per_min"/>
</listOfParameters>
</kineticLaw>
</reaction>
<reaction id="R02668Cyto" name="R02668Cyto 3-Hydroxy-L-kynurenine + H2O --> 3-Hydroxyanthranilate + L-Alanine">
<listOfReactants>
<speciesReference species="C03227Cyto"/>
<speciesReference species="C00001Cyto"/>
</listOfReactants>
<listOfProducts>
<speciesReference species="C00632Cyto"/>
<speciesReference species="C00041Cyto"/>
<speciesReference species="C00080Cyto"/>
</listOfProducts>
<kineticLaw>
<math xmlns="http://www.w3.org/1998/Math/MathML">
<ci> FLUX_VALUE </ci>
</math>
<listOfParameters>
<parameter id="LOWER_BOUND" value="-1000" units="mumol_per_gDW_per_min"/>
<parameter id="UPPER_BOUND" value="1000" units="mumol_per_gDW_per_min"/>
<parameter id="OBJECTIVE_COEFFICIENT" value="0"/>
<parameter id="FLUX_VALUE" value="0.000" units="mumol_per_gDW_per_min"/>
</listOfParameters>
</kineticLaw>
</reaction>
<reaction id="R02736Cyto" name="R02736Cyto beta-D-Glucose 6-phosphate + NADP+ --> D-Glucono-1,5-lactone 6-phosphate + NADPH + H+">
<listOfReactants>
<speciesReference species="C01172Cyto"/>
<speciesReference species="C00006Cyto"/>
</listOfReactants>
<listOfProducts>
<speciesReference species="C01236Cyto"/>
<speciesReference species="C00005Cyto"/>
<speciesReference species="C00080Cyto"/>
</listOfProducts>
<kineticLaw>
<math xmlns="http://www.w3.org/1998/Math/MathML">
<ci> FLUX_VALUE </ci>
</math>
<listOfParameters>
<parameter id="LOWER_BOUND" value="0" units="mumol_per_gDW_per_min"/>
<parameter id="UPPER_BOUND" value="1000" units="mumol_per_gDW_per_min"/>
<parameter id="OBJECTIVE_COEFFICIENT" value="0"/>
<parameter id="FLUX_VALUE" value="0.000" units="mumol_per_gDW_per_min"/>
</listOfParameters>
</kineticLaw>
</reaction>
<reaction id="R02739Cyto" name="R02739Cyto alpha-D-Glucose 6-phosphate --> beta-D-Glucose 6-phosphate">
<listOfReactants>
<speciesReference species="C00668Cyto"/>
</listOfReactants>
<listOfProducts>
<speciesReference species="C01172Cyto"/>
</listOfProducts>
<kineticLaw>
<math xmlns="http://www.w3.org/1998/Math/MathML">
<ci> FLUX_VALUE </ci>
</math>
<listOfParameters>
<parameter id="LOWER_BOUND" value="-1000" units="mumol_per_gDW_per_min"/>
<parameter id="UPPER_BOUND" value="1000" units="mumol_per_gDW_per_min"/>
<parameter id="OBJECTIVE_COEFFICIENT" value="0"/>
<parameter id="FLUX_VALUE" value="0.000" units="mumol_per_gDW_per_min"/>
</listOfParameters>
</kineticLaw>
</reaction>
<reaction id="R02740Cyto" name="R02740Cyto alpha-D-Glucose 6-phosphate --> beta-D-Fructose 6-phosphate">
<listOfReactants>
<speciesReference species="C00668Cyto"/>
</listOfReactants>
<listOfProducts>
<speciesReference species="C05345Cyto"/>
</listOfProducts>
<kineticLaw>
<math xmlns="http://www.w3.org/1998/Math/MathML">
<ci> FLUX_VALUE </ci>
</math>
<listOfParameters>
<parameter id="LOWER_BOUND" value="-1000" units="mumol_per_gDW_per_min"/>
<parameter id="UPPER_BOUND" value="1000" units="mumol_per_gDW_per_min"/>
<parameter id="OBJECTIVE_COEFFICIENT" value="0"/>
<parameter id="FLUX_VALUE" value="0.000" units="mumol_per_gDW_per_min"/>
</listOfParameters>
</kineticLaw>
</reaction>
<reaction id="R03165Cyto" name="R03165Cyto Hydroxymethylbilane --> Uroporphyrinogen III + H2O">
<listOfReactants>
<speciesReference species="C01024Cyto"/>
</listOfReactants>
<listOfProducts>
<speciesReference species="C01051Cyto"/>
<speciesReference species="C00001Cyto"/>
</listOfProducts>
<kineticLaw>
<math xmlns="http://www.w3.org/1998/Math/MathML">
<ci> FLUX_VALUE </ci>
</math>
<listOfParameters>
<parameter id="LOWER_BOUND" value="-1000" units="mumol_per_gDW_per_min"/>
<parameter id="UPPER_BOUND" value="1000" units="mumol_per_gDW_per_min"/>
<parameter id="OBJECTIVE_COEFFICIENT" value="0"/>
<parameter id="FLUX_VALUE" value="0.000" units="mumol_per_gDW_per_min"/>
</listOfParameters>
</kineticLaw>
</reaction>
<reaction id="R03197Cyto" name="R03197Cyto Uroporphyrinogen III --> Coproporphyrinogen III + 4 CO2">
<listOfReactants>
<speciesReference species="C01051Cyto"/>
<speciesReference species="C00080Cyto" stoichiometry="4"/>
</listOfReactants>
<listOfProducts>
<speciesReference species="C03263Cyto"/>
<speciesReference species="C00011Cyto" stoichiometry="4"/>
</listOfProducts>
<kineticLaw>
<math xmlns="http://www.w3.org/1998/Math/MathML">
<ci> FLUX_VALUE </ci>
</math>
<listOfParameters>
<parameter id="LOWER_BOUND" value="-1000" units="mumol_per_gDW_per_min"/>
<parameter id="UPPER_BOUND" value="1000" units="mumol_per_gDW_per_min"/>
<parameter id="OBJECTIVE_COEFFICIENT" value="0"/>
<parameter id="FLUX_VALUE" value="0.000" units="mumol_per_gDW_per_min"/>
</listOfParameters>
</kineticLaw>
</reaction>
<reaction id="R03220Cyto" name="R03220Cyto Coproporphyrinogen III + Oxygen --> Protoporphyrinogen IX + 2 CO2 + 2 H2O">
<listOfReactants>
<speciesReference species="C03263Cyto"/>
<speciesReference species="C00007Cyto"/>
<speciesReference species="C00080Cyto" stoichiometry="2"/>
</listOfReactants>
<listOfProducts>
<speciesReference species="C01079Cyto"/>
<speciesReference species="C00011Cyto" stoichiometry="2"/>
<speciesReference species="C00001Cyto" stoichiometry="2"/>
</listOfProducts>
<kineticLaw>
<math xmlns="http://www.w3.org/1998/Math/MathML">
<ci> FLUX_VALUE </ci>
</math>
<listOfParameters>
<parameter id="LOWER_BOUND" value="-1000" units="mumol_per_gDW_per_min"/>
<parameter id="UPPER_BOUND" value="1000" units="mumol_per_gDW_per_min"/>
<parameter id="OBJECTIVE_COEFFICIENT" value="0"/>
<parameter id="FLUX_VALUE" value="0.000" units="mumol_per_gDW_per_min"/>
</listOfParameters>
</kineticLaw>
</reaction>
<reaction id="R03683Cyto" name="R03683Cyto Hemoglobin + FADH2 + 3 Oxygen --> Globin + Biliverdin + CO + Fe3+ + FAD + 3 H2O">
<listOfReactants>
<speciesReference species="C01708Cyto"/>
<speciesReference species="C00005Cyto" stoichiometry="3"/>
<speciesReference species="C00007Cyto" stoichiometry="3"/>
<speciesReference species="C00080Cyto" stoichiometry="2"/>
</listOfReactants>
<listOfProducts>
<speciesReference species="C06258Cyto"/>
<speciesReference species="C00500Cyto"/>
<speciesReference species="C00237Cyto"/>
<speciesReference species="C14819Cyto"/>
<speciesReference species="C00006Cyto" stoichiometry="3"/>
<speciesReference species="C00001Cyto" stoichiometry="3"/>
</listOfProducts>
<kineticLaw>
<math xmlns="http://www.w3.org/1998/Math/MathML">
<ci> FLUX_VALUE </ci>
</math>
<listOfParameters>
<parameter id="LOWER_BOUND" value="-1000" units="mumol_per_gDW_per_min"/>
<parameter id="UPPER_BOUND" value="1000" units="mumol_per_gDW_per_min"/>
<parameter id="OBJECTIVE_COEFFICIENT" value="0"/>
<parameter id="FLUX_VALUE" value="0.000" units="mumol_per_gDW_per_min"/>
</listOfParameters>
</kineticLaw>
</reaction>
<reaction id="R03684Cyto" name="R03684Cyto Hemoglobin --> Globin + Heme">
<listOfReactants>
<speciesReference species="C01708Cyto"/>
</listOfReactants>
<listOfProducts>
<speciesReference species="C06258Cyto"/>
<speciesReference species="C00032Cyto"/>
</listOfProducts>
<kineticLaw>
<math xmlns="http://www.w3.org/1998/Math/MathML">
<ci> FLUX_VALUE </ci>
</math>
<listOfParameters>
<parameter id="LOWER_BOUND" value="-1000" units="mumol_per_gDW_per_min"/>
<parameter id="UPPER_BOUND" value="1000" units="mumol_per_gDW_per_min"/>
<parameter id="OBJECTIVE_COEFFICIENT" value="0"/>
<parameter id="FLUX_VALUE" value="0.000" units="mumol_per_gDW_per_min"/>
</listOfParameters>
</kineticLaw>
</reaction>
<reaction id="R03889Cyto" name="R03889Cyto 2-Aminomuconate semialdehyde + NAD+ + H2O --> 2-Aminomuconate + H+ + NADH">
<listOfReactants>
<speciesReference species="C03824Cyto"/>
<speciesReference species="C00003Cyto"/>
<speciesReference species="C00001Cyto"/>
</listOfReactants>
<listOfProducts>
<speciesReference species="C02220Cyto"/>
<speciesReference species="C00080Cyto" stoichiometry="2"/>
<speciesReference species="C00004Cyto"/>
</listOfProducts>
<kineticLaw>
<math xmlns="http://www.w3.org/1998/Math/MathML">
<ci> FLUX_VALUE </ci>
</math>
<listOfParameters>
<parameter id="LOWER_BOUND" value="0" units="mumol_per_gDW_per_min"/>
<parameter id="UPPER_BOUND" value="1000" units="mumol_per_gDW_per_min"/>
<parameter id="OBJECTIVE_COEFFICIENT" value="0"/>
<parameter id="FLUX_VALUE" value="0.000" units="mumol_per_gDW_per_min"/>
</listOfParameters>
</kineticLaw>
</reaction>
<reaction id="R04323Cyto" name="R04323Cyto 2-Amino-3-carboxymuconate semialdehyde --> 2-Aminomuconate semialdehyde + CO2">
<listOfReactants>
<speciesReference species="C04409Cyto"/>
<speciesReference species="C00080Cyto" stoichiometry="2"/>
</listOfReactants>
<listOfProducts>
<speciesReference species="C03824Cyto"/>
<speciesReference species="C00011Cyto"/>
</listOfProducts>
<kineticLaw>
<math xmlns="http://www.w3.org/1998/Math/MathML">
<ci> FLUX_VALUE </ci>
</math>
<listOfParameters>
<parameter id="LOWER_BOUND" value="0" units="mumol_per_gDW_per_min"/>
<parameter id="UPPER_BOUND" value="1000" units="mumol_per_gDW_per_min"/>
<parameter id="OBJECTIVE_COEFFICIENT" value="0"/>
<parameter id="FLUX_VALUE" value="0.000" units="mumol_per_gDW_per_min"/>
</listOfParameters>
</kineticLaw>
</reaction>
<reaction id="R04779Cyto" name="R04779Cyto ATP + beta-D-Fructose 6-phosphate --> ADP + beta-D-Fructose 1,6-bisphosphate">
<listOfReactants>
<speciesReference species="C00002Cyto"/>
<speciesReference species="C05345Cyto"/>
</listOfReactants>
<listOfProducts>
<speciesReference species="C00008Cyto"/>
<speciesReference species="C05378Cyto"/>
<speciesReference species="C00080Cyto"/>
</listOfProducts>
<kineticLaw>
<math xmlns="http://www.w3.org/1998/Math/MathML">
<ci> FLUX_VALUE </ci>
</math>
<listOfParameters>
<parameter id="LOWER_BOUND" value="0" units="mumol_per_gDW_per_min"/>
<parameter id="UPPER_BOUND" value="1000" units="mumol_per_gDW_per_min"/>
<parameter id="OBJECTIVE_COEFFICIENT" value="0"/>
<parameter id="FLUX_VALUE" value="0.000" units="mumol_per_gDW_per_min"/>
</listOfParameters>
</kineticLaw>
</reaction>
<reaction id="R00004MM" name="R00004MM Diphosphate + H2O --> 2 Orthophosphate">
<listOfReactants>
<speciesReference species="C00013MM"/>
<speciesReference species="C00001MM"/>
</listOfReactants>
<listOfProducts>
<speciesReference species="C00009MM" stoichiometry="2"/>
<speciesReference species="C00080MM"/>
</listOfProducts>
<kineticLaw>
<math xmlns="http://www.w3.org/1998/Math/MathML">
<ci> FLUX_VALUE </ci>
</math>
<listOfParameters>
<parameter id="LOWER_BOUND" value="-1000" units="mumol_per_gDW_per_min"/>
<parameter id="UPPER_BOUND" value="1000" units="mumol_per_gDW_per_min"/>
<parameter id="OBJECTIVE_COEFFICIENT" value="0"/>
<parameter id="FLUX_VALUE" value="0.000" units="mumol_per_gDW_per_min"/>
</listOfParameters>
</kineticLaw>
</reaction>
<reaction id="R00009MM" name="R00009MM 2 H2O2 --> Oxygen + 2 H2O">
<listOfReactants>
<speciesReference species="C00027MM" stoichiometry="2"/>
</listOfReactants>
<listOfProducts>
<speciesReference species="C00007MM"/>
<speciesReference species="C00001MM" stoichiometry="2"/>
</listOfProducts>
<kineticLaw>
<math xmlns="http://www.w3.org/1998/Math/MathML">
<ci> FLUX_VALUE </ci>
</math>
<listOfParameters>
<parameter id="LOWER_BOUND" value="0" units="mumol_per_gDW_per_min"/>
<parameter id="UPPER_BOUND" value="0" units="mumol_per_gDW_per_min"/>
<parameter id="OBJECTIVE_COEFFICIENT" value="0"/>
<parameter id="FLUX_VALUE" value="0.000" units="mumol_per_gDW_per_min"/>
</listOfParameters>
</kineticLaw>
</reaction>
<reaction id="R00014MM" name="R00014MM Pyruvate + Thiamin diphosphate --> 2-(alpha-Hydroxyethyl)thiamine diphosphate + CO2">
<listOfReactants>
<speciesReference species="C00022MM"/>
<speciesReference species="C00068MM"/>
<speciesReference species="C00080MM"/>
</listOfReactants>
<listOfProducts>
<speciesReference species="C05125MM"/>
<speciesReference species="C00011MM"/>
</listOfProducts>
<kineticLaw>
<math xmlns="http://www.w3.org/1998/Math/MathML">
<ci> FLUX_VALUE </ci>
</math>
<listOfParameters>
<parameter id="LOWER_BOUND" value="0" units="mumol_per_gDW_per_min"/>
<parameter id="UPPER_BOUND" value="1000" units="mumol_per_gDW_per_min"/>
<parameter id="OBJECTIVE_COEFFICIENT" value="0"/>
<parameter id="FLUX_VALUE" value="0.000" units="mumol_per_gDW_per_min"/>
</listOfParameters>
</kineticLaw>
</reaction>
<reaction id="R00081MM" name="R00081MM COMPLEX IV Oxygen + 4 Ferrocytochrome c --> 4 Ferricytochrome c + 2H2O">
<listOfReactants>
<speciesReference species="C00007MM"/>
<speciesReference species="C00126MM" stoichiometry="4"/>
<speciesReference species="C00080MM" stoichiometry="8"/>
</listOfReactants>
<listOfProducts>
<speciesReference species="C00125MM" stoichiometry="4"/>
<speciesReference species="C00001MM" stoichiometry="2"/>
<speciesReference species="C00080Cyto" stoichiometry="4"/>
</listOfProducts>
<kineticLaw>
<math xmlns="http://www.w3.org/1998/Math/MathML">
<ci> FLUX_VALUE </ci>
</math>
<listOfParameters>
<parameter id="LOWER_BOUND" value="-1000" units="mumol_per_gDW_per_min"/>
<parameter id="UPPER_BOUND" value="1000" units="mumol_per_gDW_per_min"/>
<parameter id="OBJECTIVE_COEFFICIENT" value="0"/>
<parameter id="FLUX_VALUE" value="0.000" units="mumol_per_gDW_per_min"/>
</listOfParameters>
</kineticLaw>
</reaction>
<reaction id="R00086MM" name="R00086MM ATP SYNTHASE ADP + Orthophosphate + 4H+ --> ATP + H2O">
<listOfReactants>
<speciesReference species="C00008MM"/>
<speciesReference species="C00009MM"/>
<speciesReference species="C00080Cyto" stoichiometry="2.7"/>
</listOfReactants>
<listOfProducts>
<speciesReference species="C00002MM"/>
<speciesReference species="C00001MM"/>
<speciesReference species="C00080MM" stoichiometry="1.7"/>
</listOfProducts>
<kineticLaw>
<math xmlns="http://www.w3.org/1998/Math/MathML">
<ci> FLUX_VALUE </ci>
</math>
<listOfParameters>
<parameter id="LOWER_BOUND" value="-1000" units="mumol_per_gDW_per_min"/>
<parameter id="UPPER_BOUND" value="1000" units="mumol_per_gDW_per_min"/>
<parameter id="OBJECTIVE_COEFFICIENT" value="0"/>
<parameter id="FLUX_VALUE" value="0.000" units="mumol_per_gDW_per_min"/>
</listOfParameters>
</kineticLaw>
</reaction>
<reaction id="R00094MM" name="R00094MM 2 Glutathione + NAD+ --> Glutathione disulfide + NADH + H+">
<listOfReactants>
<speciesReference species="C00051MM" stoichiometry="2"/>
<speciesReference species="C00003MM"/>
</listOfReactants>
<listOfProducts>
<speciesReference species="C00127MM"/>
<speciesReference species="C00004MM"/>
<speciesReference species="C00080MM"/>
</listOfProducts>
<kineticLaw>
<math xmlns="http://www.w3.org/1998/Math/MathML">
<ci> FLUX_VALUE </ci>
</math>
<listOfParameters>
<parameter id="LOWER_BOUND" value="-1000" units="mumol_per_gDW_per_min"/>
<parameter id="UPPER_BOUND" value="0" units="mumol_per_gDW_per_min"/>
<parameter id="OBJECTIVE_COEFFICIENT" value="0"/>
<parameter id="FLUX_VALUE" value="0.000" units="mumol_per_gDW_per_min"/>
</listOfParameters>
</kineticLaw>
</reaction>
<reaction id="R00112MM" name="R00112MM NADPH + NAD+ --> NADP+ + NADH">
<listOfReactants>
<speciesReference species="C00005MM"/>
<speciesReference species="C00003MM"/>
<speciesReference species="C00080MM"/>
</listOfReactants>
<listOfProducts>
<speciesReference species="C00006MM"/>
<speciesReference species="C00004MM"/>
<speciesReference species="C00080Cyto"/>
</listOfProducts>
<kineticLaw>
<math xmlns="http://www.w3.org/1998/Math/MathML">
<ci> FLUX_VALUE </ci>
</math>
<listOfParameters>
<parameter id="LOWER_BOUND" value="-1000" units="mumol_per_gDW_per_min"/>
<parameter id="UPPER_BOUND" value="0" units="mumol_per_gDW_per_min"/>
<parameter id="OBJECTIVE_COEFFICIENT" value="0"/>
<parameter id="FLUX_VALUE" value="0.000" units="mumol_per_gDW_per_min"/>
</listOfParameters>
</kineticLaw>
</reaction>
<reaction id="R00115MM" name="R00115MM 2 Glutathione + NADP+ --> Glutathione disulfide + NADPH + H+">
<listOfReactants>
<speciesReference species="C00051MM" stoichiometry="2"/>
<speciesReference species="C00006MM"/>
</listOfReactants>
<listOfProducts>
<speciesReference species="C00127MM"/>
<speciesReference species="C00005MM"/>
<speciesReference species="C00080MM"/>
</listOfProducts>
<kineticLaw>
<math xmlns="http://www.w3.org/1998/Math/MathML">
<ci> FLUX_VALUE </ci>
</math>
<listOfParameters>
<parameter id="LOWER_BOUND" value="-1000" units="mumol_per_gDW_per_min"/>
<parameter id="UPPER_BOUND" value="0" units="mumol_per_gDW_per_min"/>
<parameter id="OBJECTIVE_COEFFICIENT" value="0"/>
<parameter id="FLUX_VALUE" value="0.000" units="mumol_per_gDW_per_min"/>
</listOfParameters>
</kineticLaw>
</reaction>
<reaction id="R00127MM" name="R00127MM ATP + AMP --> 2 ADP">
<listOfReactants>
<speciesReference species="C00002MM"/>
<speciesReference species="C00020MM"/>
</listOfReactants>
<listOfProducts>
<speciesReference species="C00008MM" stoichiometry="2"/>
</listOfProducts>
<kineticLaw>
<math xmlns="http://www.w3.org/1998/Math/MathML">
<ci> FLUX_VALUE </ci>
</math>
<listOfParameters>
<parameter id="LOWER_BOUND" value="-1000" units="mumol_per_gDW_per_min"/>
<parameter id="UPPER_BOUND" value="1000" units="mumol_per_gDW_per_min"/>
<parameter id="OBJECTIVE_COEFFICIENT" value="0"/>
<parameter id="FLUX_VALUE" value="0.000" units="mumol_per_gDW_per_min"/>
</listOfParameters>
</kineticLaw>
</reaction>
<reaction id="R00156MM" name="R00156MM ATP + UDP --> ADP + UTP">
<listOfReactants>
<speciesReference species="C00002MM"/>
<speciesReference species="C00015MM"/>
</listOfReactants>
<listOfProducts>
<speciesReference species="C00008MM"/>
<speciesReference species="C00075MM"/>
</listOfProducts>
<kineticLaw>
<math xmlns="http://www.w3.org/1998/Math/MathML">
<ci> FLUX_VALUE </ci>
</math>
<listOfParameters>
<parameter id="LOWER_BOUND" value="0" units="mumol_per_gDW_per_min"/>
<parameter id="UPPER_BOUND" value="1000" units="mumol_per_gDW_per_min"/>
<parameter id="OBJECTIVE_COEFFICIENT" value="0"/>
<parameter id="FLUX_VALUE" value="0.000" units="mumol_per_gDW_per_min"/>
</listOfParameters>
</kineticLaw>
</reaction>
<reaction id="R00157MM" name="R00157MM UTP + AMP --> UDP + ADP">
<listOfReactants>
<speciesReference species="C00075MM"/>
<speciesReference species="C00020MM"/>
</listOfReactants>
<listOfProducts>
<speciesReference species="C00015MM"/>
<speciesReference species="C00008MM"/>
</listOfProducts>
<kineticLaw>
<math xmlns="http://www.w3.org/1998/Math/MathML">
<ci> FLUX_VALUE </ci>
</math>
<listOfParameters>
<parameter id="LOWER_BOUND" value="-1000" units="mumol_per_gDW_per_min"/>
<parameter id="UPPER_BOUND" value="1000" units="mumol_per_gDW_per_min"/>
<parameter id="OBJECTIVE_COEFFICIENT" value="0"/>
<parameter id="FLUX_VALUE" value="0.000" units="mumol_per_gDW_per_min"/>
</listOfParameters>
</kineticLaw>
</reaction>
<reaction id="R00205MM" name="R00205MM Methylglyoxal + NADP+ + H2O --> Pyruvate + NADPH + H+">
<listOfReactants>
<speciesReference species="C00546MM"/>
<speciesReference species="C00006MM"/>
<speciesReference species="C00001MM"/>
</listOfReactants>
<listOfProducts>
<speciesReference species="C00022MM"/>
<speciesReference species="C00005MM"/>
<speciesReference species="C00080MM" stoichiometry="2"/>
</listOfProducts>
<kineticLaw>
<math xmlns="http://www.w3.org/1998/Math/MathML">
<ci> FLUX_VALUE </ci>
</math>
<listOfParameters>
<parameter id="LOWER_BOUND" value="-1000" units="mumol_per_gDW_per_min"/>
<parameter id="UPPER_BOUND" value="1000" units="mumol_per_gDW_per_min"/>
<parameter id="OBJECTIVE_COEFFICIENT" value="0"/>
<parameter id="FLUX_VALUE" value="0.000" units="mumol_per_gDW_per_min"/>
</listOfParameters>
</kineticLaw>
</reaction>
<reaction id="R00214MM" name="R00214MM (S)-Malate + NAD+ --> Pyruvate + CO2 + NADH + H+">
<listOfReactants>
<speciesReference species="C00149MM"/>
<speciesReference species="C00003MM"/>
</listOfReactants>
<listOfProducts>
<speciesReference species="C00022MM"/>
<speciesReference species="C00011MM"/>
<speciesReference species="C00004MM"/>
</listOfProducts>
<kineticLaw>
<math xmlns="http://www.w3.org/1998/Math/MathML">
<ci> FLUX_VALUE </ci>
</math>
<listOfParameters>
<parameter id="LOWER_BOUND" value="0" units="mumol_per_gDW_per_min"/>
<parameter id="UPPER_BOUND" value="1000" units="mumol_per_gDW_per_min"/>
<parameter id="OBJECTIVE_COEFFICIENT" value="0"/>
<parameter id="FLUX_VALUE" value="0.000" units="mumol_per_gDW_per_min"/>
</listOfParameters>
</kineticLaw>
</reaction>
<reaction id="R00216MM" name="R00216MM (S)-Malate + NADP+ --> Pyruvate + CO2 + NADPH + H+">
<listOfReactants>
<speciesReference species="C00149MM"/>
<speciesReference species="C00006MM"/>
</listOfReactants>
<listOfProducts>
<speciesReference species="C00022MM"/>
<speciesReference species="C00011MM"/>
<speciesReference species="C00005MM"/>
</listOfProducts>
<kineticLaw>
<math xmlns="http://www.w3.org/1998/Math/MathML">
<ci> FLUX_VALUE </ci>
</math>
<listOfParameters>
<parameter id="LOWER_BOUND" value="0" units="mumol_per_gDW_per_min"/>
<parameter id="UPPER_BOUND" value="1000" units="mumol_per_gDW_per_min"/>
<parameter id="OBJECTIVE_COEFFICIENT" value="0"/>
<parameter id="FLUX_VALUE" value="0.000" units="mumol_per_gDW_per_min"/>
</listOfParameters>
</kineticLaw>
</reaction>
<reaction id="R00227MM" name="R00227MM Acetyl-CoA + H2O --> CoA + Acetate">
<listOfReactants>
<speciesReference species="C00024MM"/>
<speciesReference species="C00001MM"/>
</listOfReactants>
<listOfProducts>
<speciesReference species="C00010MM"/>
<speciesReference species="C00033MM"/>
<speciesReference species="C00080MM"/>
</listOfProducts>
<kineticLaw>
<math xmlns="http://www.w3.org/1998/Math/MathML">
<ci> FLUX_VALUE </ci>
</math>
<listOfParameters>
<parameter id="LOWER_BOUND" value="-1000" units="mumol_per_gDW_per_min"/>
<parameter id="UPPER_BOUND" value="1000" units="mumol_per_gDW_per_min"/>
<parameter id="OBJECTIVE_COEFFICIENT" value="0"/>
<parameter id="FLUX_VALUE" value="0.000" units="mumol_per_gDW_per_min"/>
</listOfParameters>
</kineticLaw>
</reaction>
<reaction id="R00233MM" name="R00233MM Malonyl-CoA --> Acetyl-CoA + CO2">
<listOfReactants>
<speciesReference species="C00083MM"/>
<speciesReference species="C00080MM"/>
</listOfReactants>
<listOfProducts>
<speciesReference species="C00024MM"/>
<speciesReference species="C00011MM"/>
</listOfProducts>
<kineticLaw>
<math xmlns="http://www.w3.org/1998/Math/MathML">
<ci> FLUX_VALUE </ci>
</math>
<listOfParameters>
<parameter id="LOWER_BOUND" value="0" units="mumol_per_gDW_per_min"/>
<parameter id="UPPER_BOUND" value="1000" units="mumol_per_gDW_per_min"/>
<parameter id="OBJECTIVE_COEFFICIENT" value="0"/>
<parameter id="FLUX_VALUE" value="0.000" units="mumol_per_gDW_per_min"/>
</listOfParameters>
</kineticLaw>
</reaction>
<reaction id="R00236MM" name="R00236MM Acetyl adenylate + CoA --> AMP + Acetyl-CoA">
<listOfReactants>
<speciesReference species="C05993MM"/>
<speciesReference species="C00010MM"/>
</listOfReactants>
<listOfProducts>
<speciesReference species="C00020MM"/>
<speciesReference species="C00024MM"/>
<speciesReference species="C00080MM"/>
</listOfProducts>
<kineticLaw>
<math xmlns="http://www.w3.org/1998/Math/MathML">
<ci> FLUX_VALUE </ci>
</math>
<listOfParameters>
<parameter id="LOWER_BOUND" value="0" units="mumol_per_gDW_per_min"/>
<parameter id="UPPER_BOUND" value="1000" units="mumol_per_gDW_per_min"/>
<parameter id="OBJECTIVE_COEFFICIENT" value="0"/>
<parameter id="FLUX_VALUE" value="0.000" units="mumol_per_gDW_per_min"/>
</listOfParameters>
</kineticLaw>
</reaction>
<reaction id="R00238MM" name="R00238MM 2 Acetyl-CoA --> CoA + Acetoacetyl-CoA">
<listOfReactants>
<speciesReference species="C00024MM" stoichiometry="2"/>
</listOfReactants>
<listOfProducts>
<speciesReference species="C00010MM"/>
<speciesReference species="C00332MM"/>
</listOfProducts>
<kineticLaw>
<math xmlns="http://www.w3.org/1998/Math/MathML">
<ci> FLUX_VALUE </ci>
</math>
<listOfParameters>
<parameter id="LOWER_BOUND" value="-1000" units="mumol_per_gDW_per_min"/>
<parameter id="UPPER_BOUND" value="1000" units="mumol_per_gDW_per_min"/>
<parameter id="OBJECTIVE_COEFFICIENT" value="0"/>
<parameter id="FLUX_VALUE" value="0.000" units="mumol_per_gDW_per_min"/>
</listOfParameters>
</kineticLaw>
</reaction>
<reaction id="R00239MM" name="R00239MM ATP + L-Glutamate --> ADP + L-Glutamyl 5-phosphate">
<listOfReactants>
<speciesReference species="C00002MM"/>
<speciesReference species="C00025MM"/>
</listOfReactants>
<listOfProducts>
<speciesReference species="C00008MM"/>
<speciesReference species="C03287MM"/>
</listOfProducts>
<kineticLaw>
<math xmlns="http://www.w3.org/1998/Math/MathML">
<ci> FLUX_VALUE </ci>
</math>
<listOfParameters>
<parameter id="LOWER_BOUND" value="0" units="mumol_per_gDW_per_min"/>
<parameter id="UPPER_BOUND" value="1000" units="mumol_per_gDW_per_min"/>
<parameter id="OBJECTIVE_COEFFICIENT" value="0"/>
<parameter id="FLUX_VALUE" value="0.000" units="mumol_per_gDW_per_min"/>
</listOfParameters>
</kineticLaw>
</reaction>
<reaction id="R00243MM" name="R00243MM L-Glutamate + NAD+ + H2O --> 2-Oxoglutarate + NH3 + NADH + H+">
<listOfReactants>
<speciesReference species="C00025MM"/>
<speciesReference species="C00003MM"/>
<speciesReference species="C00001MM"/>
</listOfReactants>
<listOfProducts>
<speciesReference species="C00026MM"/>
<speciesReference species="C00014MM"/>
<speciesReference species="C00004MM"/>
<speciesReference species="C00080MM"/>
</listOfProducts>
<kineticLaw>
<math xmlns="http://www.w3.org/1998/Math/MathML">
<ci> FLUX_VALUE </ci>
</math>
<listOfParameters>
<parameter id="LOWER_BOUND" value="0" units="mumol_per_gDW_per_min"/>
<parameter id="UPPER_BOUND" value="1000" units="mumol_per_gDW_per_min"/>
<parameter id="OBJECTIVE_COEFFICIENT" value="0"/>
<parameter id="FLUX_VALUE" value="0.000" units="mumol_per_gDW_per_min"/>
</listOfParameters>
</kineticLaw>
</reaction>
<reaction id="R00245MM" name="R00245MM L-Glutamate 5-semialdehyde + NAD+ + H2O --> L-Glutamate + NADH + H+">
<listOfReactants>
<speciesReference species="C01165MM"/>
<speciesReference species="C00003MM"/>
<speciesReference species="C00001MM"/>
</listOfReactants>
<listOfProducts>
<speciesReference species="C00025MM"/>
<speciesReference species="C00004MM"/>
<speciesReference species="C00080MM" stoichiometry="2"/>
</listOfProducts>
<kineticLaw>
<math xmlns="http://www.w3.org/1998/Math/MathML">
<ci> FLUX_VALUE </ci>
</math>
<listOfParameters>
<parameter id="LOWER_BOUND" value="0" units="mumol_per_gDW_per_min"/>
<parameter id="UPPER_BOUND" value="1000" units="mumol_per_gDW_per_min"/>
<parameter id="OBJECTIVE_COEFFICIENT" value="0"/>
<parameter id="FLUX_VALUE" value="0.000" units="mumol_per_gDW_per_min"/>
</listOfParameters>
</kineticLaw>
</reaction>
<reaction id="R00248MM" name="R00248MM L-Glutamate + NADP+ + H2O --> 2-Oxoglutarate + NH3 + NADPH + H+">
<listOfReactants>
<speciesReference species="C00025MM"/>
<speciesReference species="C00006MM"/>
<speciesReference species="C00001MM"/>
</listOfReactants>
<listOfProducts>
<speciesReference species="C00026MM"/>
<speciesReference species="C00014MM"/>
<speciesReference species="C00005MM"/>
<speciesReference species="C00080MM"/>
</listOfProducts>
<kineticLaw>
<math xmlns="http://www.w3.org/1998/Math/MathML">
<ci> FLUX_VALUE </ci>
</math>
<listOfParameters>
<parameter id="LOWER_BOUND" value="0" units="mumol_per_gDW_per_min"/>
<parameter id="UPPER_BOUND" value="1000" units="mumol_per_gDW_per_min"/>
<parameter id="OBJECTIVE_COEFFICIENT" value="0"/>
<parameter id="FLUX_VALUE" value="0.000" units="mumol_per_gDW_per_min"/>
</listOfParameters>
</kineticLaw>
</reaction>
<reaction id="R00253MM" name="R00253MM ATP + L-Glutamate + NH3 --> ADP + Orthophosphate + L-Glutamine">
<listOfReactants>
<speciesReference species="C00002MM"/>
<speciesReference species="C00025MM"/>
<speciesReference species="C00014MM"/>
</listOfReactants>
<listOfProducts>
<speciesReference species="C00008MM"/>
<speciesReference species="C00009MM"/>
<speciesReference species="C00064MM"/>
<speciesReference species="C00080MM"/>
</listOfProducts>
<kineticLaw>
<math xmlns="http://www.w3.org/1998/Math/MathML">
<ci> FLUX_VALUE </ci>
</math>
<listOfParameters>
<parameter id="LOWER_BOUND" value="0" units="mumol_per_gDW_per_min"/>
<parameter id="UPPER_BOUND" value="1000" units="mumol_per_gDW_per_min"/>
<parameter id="OBJECTIVE_COEFFICIENT" value="0"/>
<parameter id="FLUX_VALUE" value="0.000" units="mumol_per_gDW_per_min"/>
</listOfParameters>
</kineticLaw>
</reaction>
<reaction id="R00256MM" name="R00256MM L-Glutamine + H2O --> L-Glutamate + NH3">
<listOfReactants>
<speciesReference species="C00064MM"/>
<speciesReference species="C00001MM"/>
</listOfReactants>
<listOfProducts>
<speciesReference species="C00025MM"/>
<speciesReference species="C00014MM"/>
</listOfProducts>
<kineticLaw>
<math xmlns="http://www.w3.org/1998/Math/MathML">
<ci> FLUX_VALUE </ci>
</math>
<listOfParameters>
<parameter id="LOWER_BOUND" value="-1000" units="mumol_per_gDW_per_min"/>
<parameter id="UPPER_BOUND" value="1000" units="mumol_per_gDW_per_min"/>
<parameter id="OBJECTIVE_COEFFICIENT" value="0"/>
<parameter id="FLUX_VALUE" value="0.000" units="mumol_per_gDW_per_min"/>
</listOfParameters>
</kineticLaw>
</reaction>
<reaction id="R00258MM" name="R00258MM L-Alanine + 2-Oxoglutarate --> Pyruvate + L-Glutamate">
<listOfReactants>
<speciesReference species="C00041MM"/>
<speciesReference species="C00026MM"/>
</listOfReactants>
<listOfProducts>
<speciesReference species="C00022MM"/>
<speciesReference species="C00025MM"/>
</listOfProducts>
<kineticLaw>
<math xmlns="http://www.w3.org/1998/Math/MathML">
<ci> FLUX_VALUE </ci>
</math>
<listOfParameters>
<parameter id="LOWER_BOUND" value="-1000" units="mumol_per_gDW_per_min"/>
<parameter id="UPPER_BOUND" value="0" units="mumol_per_gDW_per_min"/>
<parameter id="OBJECTIVE_COEFFICIENT" value="0"/>
<parameter id="FLUX_VALUE" value="0.000" units="mumol_per_gDW_per_min"/>
</listOfParameters>
</kineticLaw>
</reaction>
<reaction id="R00261MM" name="R00261MM L-Glutamate --> 4-Aminobutanoate + CO2">
<listOfReactants>
<speciesReference species="C00025MM"/>
<speciesReference species="C00080MM"/>
</listOfReactants>
<listOfProducts>
<speciesReference species="C00334MM"/>
<speciesReference species="C00011MM"/>
</listOfProducts>
<kineticLaw>
<math xmlns="http://www.w3.org/1998/Math/MathML">
<ci> FLUX_VALUE </ci>
</math>
<listOfParameters>
<parameter id="LOWER_BOUND" value="0" units="mumol_per_gDW_per_min"/>
<parameter id="UPPER_BOUND" value="1000" units="mumol_per_gDW_per_min"/>
<parameter id="OBJECTIVE_COEFFICIENT" value="0"/>
<parameter id="FLUX_VALUE" value="0.000" units="mumol_per_gDW_per_min"/>
</listOfParameters>
</kineticLaw>
</reaction>
<reaction id="R00268MM" name="R00268MM Oxalosuccinate --> 2-Oxoglutarate + CO2">
<listOfReactants>
<speciesReference species="C05379MM"/>
<speciesReference species="C00080MM"/>
</listOfReactants>
<listOfProducts>
<speciesReference species="C00026MM"/>
<speciesReference species="C00011MM"/>
</listOfProducts>
<kineticLaw>
<math xmlns="http://www.w3.org/1998/Math/MathML">
<ci> FLUX_VALUE </ci>
</math>
<listOfParameters>
<parameter id="LOWER_BOUND" value="0" units="mumol_per_gDW_per_min"/>
<parameter id="UPPER_BOUND" value="1000" units="mumol_per_gDW_per_min"/>
<parameter id="OBJECTIVE_COEFFICIENT" value="0"/>
<parameter id="FLUX_VALUE" value="0.000" units="mumol_per_gDW_per_min"/>
</listOfParameters>
</kineticLaw>
</reaction>
<reaction id="R00274MM" name="R00274MM H2O2 + 2 Glutathione --> Glutathione disulfide + 2 H2O">
<listOfReactants>
<speciesReference species="C00027MM"/>
<speciesReference species="C00051MM" stoichiometry="2"/>
</listOfReactants>
<listOfProducts>
<speciesReference species="C00127MM"/>
<speciesReference species="C00001MM" stoichiometry="2"/>
</listOfProducts>
<kineticLaw>
<math xmlns="http://www.w3.org/1998/Math/MathML">
<ci> FLUX_VALUE </ci>
</math>
<listOfParameters>
<parameter id="LOWER_BOUND" value="0" units="mumol_per_gDW_per_min"/>
<parameter id="UPPER_BOUND" value="1000" units="mumol_per_gDW_per_min"/>
<parameter id="OBJECTIVE_COEFFICIENT" value="0"/>
<parameter id="FLUX_VALUE" value="0.000" units="mumol_per_gDW_per_min"/>
</listOfParameters>
</kineticLaw>
</reaction>
<reaction id="R00275MM" name="R00275MM 2 O2.- + 2 H+ --> H2O2 + Oxygen">
<listOfReactants>
<speciesReference species="C00704MM" stoichiometry="2"/>
<speciesReference species="C00080MM" stoichiometry="2"/>
</listOfReactants>
<listOfProducts>
<speciesReference species="C00027MM"/>
<speciesReference species="C00007MM"/>
</listOfProducts>
<kineticLaw>
<math xmlns="http://www.w3.org/1998/Math/MathML">
<ci> FLUX_VALUE </ci>
</math>
<listOfParameters>
<parameter id="LOWER_BOUND" value="0" units="mumol_per_gDW_per_min"/>
<parameter id="UPPER_BOUND" value="1000" units="mumol_per_gDW_per_min"/>
<parameter id="OBJECTIVE_COEFFICIENT" value="0"/>
<parameter id="FLUX_VALUE" value="0.000" units="mumol_per_gDW_per_min"/>
</listOfParameters>
</kineticLaw>
</reaction>
<reaction id="R00310MM" name="R00310MM Protoporphyrin + Fe2+ --> Heme + 2 H+">
<listOfReactants>
<speciesReference species="C02191MM"/>
<speciesReference species="C14818MM"/>
</listOfReactants>
<listOfProducts>
<speciesReference species="C00032MM"/>
<speciesReference species="C00080MM" stoichiometry="2"/>
</listOfProducts>
<kineticLaw>
<math xmlns="http://www.w3.org/1998/Math/MathML">
<ci> FLUX_VALUE </ci>
</math>
<listOfParameters>
<parameter id="LOWER_BOUND" value="0" units="mumol_per_gDW_per_min"/>
<parameter id="UPPER_BOUND" value="1000" units="mumol_per_gDW_per_min"/>
<parameter id="OBJECTIVE_COEFFICIENT" value="0"/>
<parameter id="FLUX_VALUE" value="0.000" units="mumol_per_gDW_per_min"/>
</listOfParameters>
</kineticLaw>
</reaction>
<reaction id="R00316MM" name="R00316MM ATP + Acetate --> Diphosphate + Acetyl adenylate">
<listOfReactants>
<speciesReference species="C00002MM"/>
<speciesReference species="C00033MM"/>
<speciesReference species="C00080MM"/>
</listOfReactants>
<listOfProducts>
<speciesReference species="C00013MM"/>
<speciesReference species="C05993MM"/>
</listOfProducts>
<kineticLaw>
<math xmlns="http://www.w3.org/1998/Math/MathML">
<ci> FLUX_VALUE </ci>
</math>
<listOfParameters>
<parameter id="LOWER_BOUND" value="-1000" units="mumol_per_gDW_per_min"/>
<parameter id="UPPER_BOUND" value="1000" units="mumol_per_gDW_per_min"/>
<parameter id="OBJECTIVE_COEFFICIENT" value="0"/>
<parameter id="FLUX_VALUE" value="0.000" units="mumol_per_gDW_per_min"/>
</listOfParameters>
</kineticLaw>
</reaction>
<reaction id="R00330MM" name="R00330MM ATP + GDP --> ADP + GTP">
<listOfReactants>
<speciesReference species="C00002MM"/>
<speciesReference species="C00035MM"/>
</listOfReactants>
<listOfProducts>
<speciesReference species="C00008MM"/>
<speciesReference species="C00044MM"/>
</listOfProducts>
<kineticLaw>
<math xmlns="http://www.w3.org/1998/Math/MathML">
<ci> FLUX_VALUE </ci>
</math>
<listOfParameters>
<parameter id="LOWER_BOUND" value="-1000" units="mumol_per_gDW_per_min"/>
<parameter id="UPPER_BOUND" value="1000" units="mumol_per_gDW_per_min"/>
<parameter id="OBJECTIVE_COEFFICIENT" value="0"/>
<parameter id="FLUX_VALUE" value="0.000" units="mumol_per_gDW_per_min"/>
</listOfParameters>
</kineticLaw>
</reaction>
<reaction id="R00342MM" name="R00342MM (S)-Malate + NAD+ --> Oxaloacetate + NADH + H+">
<listOfReactants>
<speciesReference species="C00149MM"/>
<speciesReference species="C00003MM"/>
</listOfReactants>
<listOfProducts>
<speciesReference species="C00036MM"/>
<speciesReference species="C00004MM"/>
<speciesReference species="C00080MM"/>
</listOfProducts>
<kineticLaw>
<math xmlns="http://www.w3.org/1998/Math/MathML">
<ci> FLUX_VALUE </ci>
</math>
<listOfParameters>
<parameter id="LOWER_BOUND" value="-1000" units="mumol_per_gDW_per_min"/>
<parameter id="UPPER_BOUND" value="1000" units="mumol_per_gDW_per_min"/>
<parameter id="OBJECTIVE_COEFFICIENT" value="0"/>
<parameter id="FLUX_VALUE" value="0.000" units="mumol_per_gDW_per_min"/>
</listOfParameters>
</kineticLaw>
</reaction>
<reaction id="R00344MM" name="R00344MM ATP + Pyruvate + HCO3- --> ADP + Orthophosphate + Oxaloacetate">
<listOfReactants>
<speciesReference species="C00002MM"/>
<speciesReference species="C00022MM"/>
<speciesReference species="C00288MM"/>
</listOfReactants>
<listOfProducts>
<speciesReference species="C00008MM"/>
<speciesReference species="C00009MM"/>
<speciesReference species="C00036MM"/>
<speciesReference species="C00080MM"/>
</listOfProducts>
<kineticLaw>
<math xmlns="http://www.w3.org/1998/Math/MathML">
<ci> FLUX_VALUE </ci>
</math>
<listOfParameters>
<parameter id="LOWER_BOUND" value="0" units="mumol_per_gDW_per_min"/>
<parameter id="UPPER_BOUND" value="1000" units="mumol_per_gDW_per_min"/>
<parameter id="OBJECTIVE_COEFFICIENT" value="0"/>
<parameter id="FLUX_VALUE" value="0.000" units="mumol_per_gDW_per_min"/>
</listOfParameters>
</kineticLaw>
</reaction>
<reaction id="R00351MM" name="R00351MM Citrate + CoA --> Acetyl-CoA + H2O + Oxaloacetate">
<listOfReactants>
<speciesReference species="C00158MM"/>
<speciesReference species="C00010MM"/>
<speciesReference species="C00080MM"/>
</listOfReactants>
<listOfProducts>
<speciesReference species="C00024MM"/>
<speciesReference species="C00001MM"/>
<speciesReference species="C00036MM"/>
</listOfProducts>
<kineticLaw>
<math xmlns="http://www.w3.org/1998/Math/MathML">
<ci> FLUX_VALUE </ci>
</math>
<listOfParameters>
<parameter id="LOWER_BOUND" value="-1000" units="mumol_per_gDW_per_min"/>
<parameter id="UPPER_BOUND" value="0" units="mumol_per_gDW_per_min"/>
<parameter id="OBJECTIVE_COEFFICIENT" value="0"/>
<parameter id="FLUX_VALUE" value="0.000" units="mumol_per_gDW_per_min"/>
</listOfParameters>
</kineticLaw>
</reaction>
<reaction id="R00352MM" name="R00352MM ATP + Citrate + CoA --> ADP + Orthophosphate + Acetyl-CoA + Oxaloacetate">
<listOfReactants>
<speciesReference species="C00002MM"/>
<speciesReference species="C00158MM"/>
<speciesReference species="C00010MM"/>
</listOfReactants>
<listOfProducts>
<speciesReference species="C00008MM"/>
<speciesReference species="C00009MM"/>
<speciesReference species="C00024MM"/>
<speciesReference species="C00036MM"/>
</listOfProducts>
<kineticLaw>
<math xmlns="http://www.w3.org/1998/Math/MathML">
<ci> FLUX_VALUE </ci>
</math>
<listOfParameters>
<parameter id="LOWER_BOUND" value="0" units="mumol_per_gDW_per_min"/>
<parameter id="UPPER_BOUND" value="1000" units="mumol_per_gDW_per_min"/>
<parameter id="OBJECTIVE_COEFFICIENT" value="0"/>
<parameter id="FLUX_VALUE" value="0.000" units="mumol_per_gDW_per_min"/>
</listOfParameters>
</kineticLaw>
</reaction>
<reaction id="R00355MM" name="R00355MM L-Aspartate + 2-Oxoglutarate --> Oxaloacetate + L-Glutamate">
<listOfReactants>
<speciesReference species="C00049MM"/>
<speciesReference species="C00026MM"/>
</listOfReactants>
<listOfProducts>
<speciesReference species="C00036MM"/>
<speciesReference species="C00025MM"/>
</listOfProducts>
<kineticLaw>
<math xmlns="http://www.w3.org/1998/Math/MathML">
<ci> FLUX_VALUE </ci>
</math>
<listOfParameters>
<parameter id="LOWER_BOUND" value="-1000" units="mumol_per_gDW_per_min"/>
<parameter id="UPPER_BOUND" value="1000" units="mumol_per_gDW_per_min"/>
<parameter id="OBJECTIVE_COEFFICIENT" value="0"/>
<parameter id="FLUX_VALUE" value="0.000" units="mumol_per_gDW_per_min"/>
</listOfParameters>
</kineticLaw>
</reaction>
<reaction id="R00371MM" name="R00371MM Acetyl-CoA + Glycine --> CoA + L-2-Amino-3-oxobutanoic acid">
<listOfReactants>
<speciesReference species="C00024MM"/>
<speciesReference species="C00037MM"/>
</listOfReactants>
<listOfProducts>
<speciesReference species="C00010MM"/>
<speciesReference species="C03508MM"/>
<speciesReference species="C00080MM"/>
</listOfProducts>
<kineticLaw>
<math xmlns="http://www.w3.org/1998/Math/MathML">
<ci> FLUX_VALUE </ci>
</math>
<listOfParameters>
<parameter id="LOWER_BOUND" value="-1000" units="mumol_per_gDW_per_min"/>
<parameter id="UPPER_BOUND" value="1000" units="mumol_per_gDW_per_min"/>
<parameter id="OBJECTIVE_COEFFICIENT" value="0"/>
<parameter id="FLUX_VALUE" value="0.000" units="mumol_per_gDW_per_min"/>
</listOfParameters>
</kineticLaw>
</reaction>
<reaction id="R00405MM" name="R00405MM ATP + Succinate + CoA --> ADP + Orthophosphate + Succinyl-CoA">
<listOfReactants>
<speciesReference species="C00002MM"/>
<speciesReference species="C00042MM"/>
<speciesReference species="C00010MM"/>
</listOfReactants>
<listOfProducts>
<speciesReference species="C00008MM"/>
<speciesReference species="C00009MM"/>
<speciesReference species="C00091MM"/>
</listOfProducts>
<kineticLaw>
<math xmlns="http://www.w3.org/1998/Math/MathML">
<ci> FLUX_VALUE </ci>
</math>
<listOfParameters>
<parameter id="LOWER_BOUND" value="-1000" units="mumol_per_gDW_per_min"/>
<parameter id="UPPER_BOUND" value="0" units="mumol_per_gDW_per_min"/>
<parameter id="OBJECTIVE_COEFFICIENT" value="0"/>
<parameter id="FLUX_VALUE" value="0.000" units="mumol_per_gDW_per_min"/>
</listOfParameters>
</kineticLaw>
</reaction>
<reaction id="R00410MM" name="R00410MM Succinyl-CoA + Acetoacetate --> Succinate + Acetoacetyl-CoA">
<listOfReactants>
<speciesReference species="C00091MM"/>
<speciesReference species="C00164MM"/>
</listOfReactants>
<listOfProducts>
<speciesReference species="C00042MM"/>
<speciesReference species="C00332MM"/>
</listOfProducts>
<kineticLaw>
<math xmlns="http://www.w3.org/1998/Math/MathML">
<ci> FLUX_VALUE </ci>
</math>
<listOfParameters>
<parameter id="LOWER_BOUND" value="0" units="mumol_per_gDW_per_min"/>
<parameter id="UPPER_BOUND" value="1000" units="mumol_per_gDW_per_min"/>
<parameter id="OBJECTIVE_COEFFICIENT" value="0"/>
<parameter id="FLUX_VALUE" value="0.000" units="mumol_per_gDW_per_min"/>
</listOfParameters>
</kineticLaw>
</reaction>
<reaction id="R00430MM" name="R00430MM GTP + Pyruvate --> GDP + Phosphoenolpyruvate">
<listOfReactants>
<speciesReference species="C00044MM"/>
<speciesReference species="C00022MM"/>
</listOfReactants>
<listOfProducts>
<speciesReference species="C00035MM"/>
<speciesReference species="C00074MM"/>
<speciesReference species="C00080MM"/>
</listOfProducts>
<kineticLaw>
<math xmlns="http://www.w3.org/1998/Math/MathML">
<ci> FLUX_VALUE </ci>
</math>
<listOfParameters>
<parameter id="LOWER_BOUND" value="-1000" units="mumol_per_gDW_per_min"/>
<parameter id="UPPER_BOUND" value="1000" units="mumol_per_gDW_per_min"/>
<parameter id="OBJECTIVE_COEFFICIENT" value="0"/>
<parameter id="FLUX_VALUE" value="0.000" units="mumol_per_gDW_per_min"/>
</listOfParameters>
</kineticLaw>
</reaction>
<reaction id="R00431MM" name="R00431MM GTP + Oxaloacetate --> GDP + Phosphoenolpyruvate + CO2">
<listOfReactants>
<speciesReference species="C00044MM"/>
<speciesReference species="C00036MM"/>
</listOfReactants>
<listOfProducts>
<speciesReference species="C00035MM"/>
<speciesReference species="C00074MM"/>
<speciesReference species="C00011MM"/>
</listOfProducts>
<kineticLaw>
<math xmlns="http://www.w3.org/1998/Math/MathML">
<ci> FLUX_VALUE </ci>
</math>
<listOfParameters>
<parameter id="LOWER_BOUND" value="0" units="mumol_per_gDW_per_min"/>
<parameter id="UPPER_BOUND" value="1000" units="mumol_per_gDW_per_min"/>
<parameter id="OBJECTIVE_COEFFICIENT" value="0"/>
<parameter id="FLUX_VALUE" value="0.000" units="mumol_per_gDW_per_min"/>
</listOfParameters>
</kineticLaw>
</reaction>
<reaction id="R00432MM" name="R00432MM GTP + Succinate + CoA --> GDP + Orthophosphate + Succinyl-CoA">
<listOfReactants>
<speciesReference species="C00044MM"/>
<speciesReference species="C00042MM"/>
<speciesReference species="C00010MM"/>
</listOfReactants>
<listOfProducts>
<speciesReference species="C00035MM"/>
<speciesReference species="C00009MM"/>
<speciesReference species="C00091MM"/>
</listOfProducts>
<kineticLaw>
<math xmlns="http://www.w3.org/1998/Math/MathML">
<ci> FLUX_VALUE </ci>
</math>
<listOfParameters>
<parameter id="LOWER_BOUND" value="-1000" units="mumol_per_gDW_per_min"/>
<parameter id="UPPER_BOUND" value="1000" units="mumol_per_gDW_per_min"/>
<parameter id="OBJECTIVE_COEFFICIENT" value="0"/>
<parameter id="FLUX_VALUE" value="0.000" units="mumol_per_gDW_per_min"/>
</listOfParameters>
</kineticLaw>
</reaction>
<reaction id="R00512MM" name="R00512MM ATP + CMP --> ADP + CDP">
<listOfReactants>
<speciesReference species="C00002MM"/>
<speciesReference species="C00055MM"/>
</listOfReactants>
<listOfProducts>
<speciesReference species="C00008MM"/>
<speciesReference species="C00112MM"/>
</listOfProducts>
<kineticLaw>
<math xmlns="http://www.w3.org/1998/Math/MathML">
<ci> FLUX_VALUE </ci>
</math>
<listOfParameters>
<parameter id="LOWER_BOUND" value="-1000" units="mumol_per_gDW_per_min"/>
<parameter id="UPPER_BOUND" value="1000" units="mumol_per_gDW_per_min"/>
<parameter id="OBJECTIVE_COEFFICIENT" value="0"/>
<parameter id="FLUX_VALUE" value="0.000" units="mumol_per_gDW_per_min"/>
</listOfParameters>
</kineticLaw>
</reaction>
<reaction id="R00551MM" name="R00551MM L-Arginine + H2O --> L-Ornithine + Urea">
<listOfReactants>
<speciesReference species="C00062MM"/>
<speciesReference species="C00001MM"/>
</listOfReactants>
<listOfProducts>
<speciesReference species="C00077MM"/>
<speciesReference species="C00086MM"/>
</listOfProducts>
<kineticLaw>
<math xmlns="http://www.w3.org/1998/Math/MathML">
<ci> FLUX_VALUE </ci>
</math>
<listOfParameters>
<parameter id="LOWER_BOUND" value="0" units="mumol_per_gDW_per_min"/>
<parameter id="UPPER_BOUND" value="1000" units="mumol_per_gDW_per_min"/>
<parameter id="OBJECTIVE_COEFFICIENT" value="0"/>
<parameter id="FLUX_VALUE" value="0.000" units="mumol_per_gDW_per_min"/>
</listOfParameters>
</kineticLaw>
</reaction>
<reaction id="R00566MM" name="R00566MM L-Arginine --> Agmatine + CO2">
<listOfReactants>
<speciesReference species="C00062MM"/>
<speciesReference species="C00080MM"/>
</listOfReactants>
<listOfProducts>
<speciesReference species="C00179MM"/>
<speciesReference species="C00011MM"/>
</listOfProducts>
<kineticLaw>
<math xmlns="http://www.w3.org/1998/Math/MathML">
<ci> FLUX_VALUE </ci>
</math>
<listOfParameters>
<parameter id="LOWER_BOUND" value="0" units="mumol_per_gDW_per_min"/>
<parameter id="UPPER_BOUND" value="1000" units="mumol_per_gDW_per_min"/>
<parameter id="OBJECTIVE_COEFFICIENT" value="0"/>
<parameter id="FLUX_VALUE" value="0.000" units="mumol_per_gDW_per_min"/>
</listOfParameters>
</kineticLaw>
</reaction>
<reaction id="R00570MM" name="R00570MM ATP + CDP --> ADP + CTP">
<listOfReactants>
<speciesReference species="C00002MM"/>
<speciesReference species="C00112MM"/>
</listOfReactants>
<listOfProducts>
<speciesReference species="C00008MM"/>
<speciesReference species="C00063MM"/>
</listOfProducts>
<kineticLaw>
<math xmlns="http://www.w3.org/1998/Math/MathML">
<ci> FLUX_VALUE </ci>
</math>
<listOfParameters>
<parameter id="LOWER_BOUND" value="0" units="mumol_per_gDW_per_min"/>
<parameter id="UPPER_BOUND" value="1000" units="mumol_per_gDW_per_min"/>
<parameter id="OBJECTIVE_COEFFICIENT" value="0"/>
<parameter id="FLUX_VALUE" value="0.000" units="mumol_per_gDW_per_min"/>
</listOfParameters>
</kineticLaw>
</reaction>
<reaction id="R00572MM" name="R00572MM CTP + Pyruvate --> CDP + Phosphoenolpyruvate">
<listOfReactants>
<speciesReference species="C00063MM"/>
<speciesReference species="C00022MM"/>
</listOfReactants>
<listOfProducts>
<speciesReference species="C00112MM"/>
<speciesReference species="C00074MM"/>
<speciesReference species="C00080MM"/>
</listOfProducts>
<kineticLaw>
<math xmlns="http://www.w3.org/1998/Math/MathML">
<ci> FLUX_VALUE </ci>
</math>
<listOfParameters>
<parameter id="LOWER_BOUND" value="-1000" units="mumol_per_gDW_per_min"/>
<parameter id="UPPER_BOUND" value="1000" units="mumol_per_gDW_per_min"/>
<parameter id="OBJECTIVE_COEFFICIENT" value="0"/>
<parameter id="FLUX_VALUE" value="0.000" units="mumol_per_gDW_per_min"/>
</listOfParameters>
</kineticLaw>
</reaction>
<reaction id="R00621MM" name="R00621MM 2-Oxoglutarate + Thiamin diphosphate --> 3-Carboxy-1-hydroxypropyl-ThPP + CO2">
<listOfReactants>
<speciesReference species="C00026MM"/>
<speciesReference species="C00068MM"/>
<speciesReference species="C00080MM"/>
</listOfReactants>
<listOfProducts>
<speciesReference species="C05381MM"/>
<speciesReference species="C00011MM"/>
</listOfProducts>
<kineticLaw>
<math xmlns="http://www.w3.org/1998/Math/MathML">
<ci> FLUX_VALUE </ci>
</math>
<listOfParameters>
<parameter id="LOWER_BOUND" value="0" units="mumol_per_gDW_per_min"/>
<parameter id="UPPER_BOUND" value="1000" units="mumol_per_gDW_per_min"/>
<parameter id="OBJECTIVE_COEFFICIENT" value="0"/>
<parameter id="FLUX_VALUE" value="0.000" units="mumol_per_gDW_per_min"/>
</listOfParameters>
</kineticLaw>
</reaction>
<reaction id="R00659MM" name="R00659MM UTP + Pyruvate --> UDP + Phosphoenolpyruvate">
<listOfReactants>
<speciesReference species="C00075MM"/>
<speciesReference species="C00022MM"/>
</listOfReactants>
<listOfProducts>
<speciesReference species="C00015MM"/>
<speciesReference species="C00074MM"/>
<speciesReference species="C00080MM"/>
</listOfProducts>
<kineticLaw>
<math xmlns="http://www.w3.org/1998/Math/MathML">
<ci> FLUX_VALUE </ci>
</math>
<listOfParameters>
<parameter id="LOWER_BOUND" value="-1000" units="mumol_per_gDW_per_min"/>
<parameter id="UPPER_BOUND" value="0" units="mumol_per_gDW_per_min"/>
<parameter id="OBJECTIVE_COEFFICIENT" value="0"/>
<parameter id="FLUX_VALUE" value="0.000" units="mumol_per_gDW_per_min"/>
</listOfParameters>
</kineticLaw>
</reaction>
<reaction id="R00667MM" name="R00667MM L-Ornithine + 2-Oxoglutarate --> L-Glutamate 5-semialdehyde + L-Glutamate">
<listOfReactants>
<speciesReference species="C00077MM"/>
<speciesReference species="C00026MM"/>
</listOfReactants>
<listOfProducts>
<speciesReference species="C01165MM"/>
<speciesReference species="C00025MM"/>
</listOfProducts>
<kineticLaw>
<math xmlns="http://www.w3.org/1998/Math/MathML">
<ci> FLUX_VALUE </ci>
</math>
<listOfParameters>
<parameter id="LOWER_BOUND" value="-1000" units="mumol_per_gDW_per_min"/>
<parameter id="UPPER_BOUND" value="1000" units="mumol_per_gDW_per_min"/>
<parameter id="OBJECTIVE_COEFFICIENT" value="0"/>
<parameter id="FLUX_VALUE" value="0.000" units="mumol_per_gDW_per_min"/>
</listOfParameters>
</kineticLaw>
</reaction>
<reaction id="R00705MM" name="R00705MM 3-Oxopropanoate + CoA + NAD+ --> Acetyl-CoA + CO2 + NADH + H+">
<listOfReactants>
<speciesReference species="C00222MM"/>
<speciesReference species="C00010MM"/>
<speciesReference species="C00003MM"/>
</listOfReactants>
<listOfProducts>
<speciesReference species="C00024MM"/>
<speciesReference species="C00011MM"/>
<speciesReference species="C00004MM"/>
</listOfProducts>
<kineticLaw>
<math xmlns="http://www.w3.org/1998/Math/MathML">
<ci> FLUX_VALUE </ci>
</math>
<listOfParameters>
<parameter id="LOWER_BOUND" value="0" units="mumol_per_gDW_per_min"/>
<parameter id="UPPER_BOUND" value="1000" units="mumol_per_gDW_per_min"/>
<parameter id="OBJECTIVE_COEFFICIENT" value="0"/>
<parameter id="FLUX_VALUE" value="0.000" units="mumol_per_gDW_per_min"/>
</listOfParameters>
</kineticLaw>
</reaction>
<reaction id="R00706MM" name="R00706MM 3-Oxopropanoate + CoA + NADP+ --> Acetyl-CoA + CO2 + NADPH + H+">
<listOfReactants>
<speciesReference species="C00222MM"/>
<speciesReference species="C00010MM"/>
<speciesReference species="C00006MM"/>
</listOfReactants>
<listOfProducts>
<speciesReference species="C00024MM"/>
<speciesReference species="C00011MM"/>
<speciesReference species="C00005MM"/>
</listOfProducts>
<kineticLaw>
<math xmlns="http://www.w3.org/1998/Math/MathML">
<ci> FLUX_VALUE </ci>
</math>
<listOfParameters>
<parameter id="LOWER_BOUND" value="0" units="mumol_per_gDW_per_min"/>
<parameter id="UPPER_BOUND" value="1000" units="mumol_per_gDW_per_min"/>
<parameter id="OBJECTIVE_COEFFICIENT" value="0"/>
<parameter id="FLUX_VALUE" value="0.000" units="mumol_per_gDW_per_min"/>
</listOfParameters>
</kineticLaw>
</reaction>
<reaction id="R00707MM" name="R00707MM (S)-1-Pyrroline-5-carboxylate + NAD+ + 2 H2O --> L-Glutamate + NADH + H+">
<listOfReactants>
<speciesReference species="C03912MM"/>
<speciesReference species="C00003MM"/>
<speciesReference species="C00001MM" stoichiometry="2"/>
</listOfReactants>
<listOfProducts>
<speciesReference species="C00025MM"/>
<speciesReference species="C00004MM"/>
<speciesReference species="C00080MM"/>
</listOfProducts>
<kineticLaw>
<math xmlns="http://www.w3.org/1998/Math/MathML">
<ci> FLUX_VALUE </ci>
</math>
<listOfParameters>
<parameter id="LOWER_BOUND" value="0" units="mumol_per_gDW_per_min"/>
<parameter id="UPPER_BOUND" value="1000" units="mumol_per_gDW_per_min"/>
<parameter id="OBJECTIVE_COEFFICIENT" value="0"/>
<parameter id="FLUX_VALUE" value="0.000" units="mumol_per_gDW_per_min"/>
</listOfParameters>
</kineticLaw>
</reaction>
<reaction id="R00708MM" name="R00708MM (S)-1-Pyrroline-5-carboxylate + NADP+ + 2 H2O --> L-Glutamate + NADPH + H+">
<listOfReactants>
<speciesReference species="C03912MM"/>
<speciesReference species="C00006MM"/>
<speciesReference species="C00001MM" stoichiometry="2"/>
</listOfReactants>
<listOfProducts>
<speciesReference species="C00025MM"/>
<speciesReference species="C00005MM"/>
<speciesReference species="C00080MM"/>
</listOfProducts>
<kineticLaw>
<math xmlns="http://www.w3.org/1998/Math/MathML">
<ci> FLUX_VALUE </ci>
</math>
<listOfParameters>
<parameter id="LOWER_BOUND" value="0" units="mumol_per_gDW_per_min"/>
<parameter id="UPPER_BOUND" value="1000" units="mumol_per_gDW_per_min"/>
<parameter id="OBJECTIVE_COEFFICIENT" value="0"/>
<parameter id="FLUX_VALUE" value="0.000" units="mumol_per_gDW_per_min"/>
</listOfParameters>
</kineticLaw>
</reaction>
<reaction id="R00709MM" name="R00709MM Isocitrate + NAD+ --> 2-Oxoglutarate + CO2 + NADH + H+">
<listOfReactants>
<speciesReference species="C00311MM"/>
<speciesReference species="C00003MM"/>
</listOfReactants>
<listOfProducts>
<speciesReference species="C00026MM"/>
<speciesReference species="C00011MM"/>
<speciesReference species="C00004MM"/>
</listOfProducts>
<kineticLaw>
<math xmlns="http://www.w3.org/1998/Math/MathML">
<ci> FLUX_VALUE </ci>
</math>
<listOfParameters>
<parameter id="LOWER_BOUND" value="0" units="mumol_per_gDW_per_min"/>
<parameter id="UPPER_BOUND" value="1000" units="mumol_per_gDW_per_min"/>
<parameter id="OBJECTIVE_COEFFICIENT" value="0"/>
<parameter id="FLUX_VALUE" value="0.000" units="mumol_per_gDW_per_min"/>
</listOfParameters>
</kineticLaw>
</reaction>
<reaction id="R00710MM" name="R00710MM Acetaldehyde + NAD+ + H2O --> Acetate + NADH + H+">
<listOfReactants>
<speciesReference species="C00084MM"/>
<speciesReference species="C00003MM"/>
<speciesReference species="C00001MM"/>
</listOfReactants>
<listOfProducts>
<speciesReference species="C00033MM"/>
<speciesReference species="C00004MM"/>
<speciesReference species="C00080MM" stoichiometry="2"/>
</listOfProducts>
<kineticLaw>
<math xmlns="http://www.w3.org/1998/Math/MathML">
<ci> FLUX_VALUE </ci>
</math>
<listOfParameters>
<parameter id="LOWER_BOUND" value="0" units="mumol_per_gDW_per_min"/>
<parameter id="UPPER_BOUND" value="1000" units="mumol_per_gDW_per_min"/>
<parameter id="OBJECTIVE_COEFFICIENT" value="0"/>
<parameter id="FLUX_VALUE" value="0.000" units="mumol_per_gDW_per_min"/>
</listOfParameters>
</kineticLaw>
</reaction>
<reaction id="R00713MM" name="R00713MM Succinate semialdehyde + NAD+ + H2O --> Succinate + NADH + H+">
<listOfReactants>
<speciesReference species="C00232MM"/>
<speciesReference species="C00003MM"/>
<speciesReference species="C00001MM"/>
</listOfReactants>
<listOfProducts>
<speciesReference species="C00042MM"/>
<speciesReference species="C00004MM"/>
<speciesReference species="C00080MM" stoichiometry="2"/>
</listOfProducts>
<kineticLaw>
<math xmlns="http://www.w3.org/1998/Math/MathML">
<ci> FLUX_VALUE </ci>
</math>
<listOfParameters>
<parameter id="LOWER_BOUND" value="-1000" units="mumol_per_gDW_per_min"/>
<parameter id="UPPER_BOUND" value="1000" units="mumol_per_gDW_per_min"/>
<parameter id="OBJECTIVE_COEFFICIENT" value="0"/>
<parameter id="FLUX_VALUE" value="0.000" units="mumol_per_gDW_per_min"/>
</listOfParameters>
</kineticLaw>
</reaction>
<reaction id="R00716MM" name="R00716MM N6-(L-1,3-Dicarboxypropyl)-L-lysine + NADP+ + H2O --> L-Lysine + 2-Oxoglutarate + NADPH + H+">
<listOfReactants>
<speciesReference species="C00449MM"/>
<speciesReference species="C00006MM"/>
<speciesReference species="C00001MM"/>
</listOfReactants>
<listOfProducts>
<speciesReference species="C00047MM"/>
<speciesReference species="C00026MM"/>
<speciesReference species="C00005MM"/>
<speciesReference species="C00080MM"/>
</listOfProducts>
<kineticLaw>
<math xmlns="http://www.w3.org/1998/Math/MathML">
<ci> FLUX_VALUE </ci>
</math>
<listOfParameters>
<parameter id="LOWER_BOUND" value="-1000" units="mumol_per_gDW_per_min"/>
<parameter id="UPPER_BOUND" value="1000" units="mumol_per_gDW_per_min"/>
<parameter id="OBJECTIVE_COEFFICIENT" value="0"/>
<parameter id="FLUX_VALUE" value="0.000" units="mumol_per_gDW_per_min"/>
</listOfParameters>
</kineticLaw>
</reaction>
<reaction id="R00722MM" name="R00722MM ATP + IDP --> ADP + ITP">
<listOfReactants>
<speciesReference species="C00002MM"/>
<speciesReference species="C00104MM"/>
</listOfReactants>
<listOfProducts>
<speciesReference species="C00008MM"/>
<speciesReference species="C00081MM"/>
</listOfProducts>
<kineticLaw>
<math xmlns="http://www.w3.org/1998/Math/MathML">
<ci> FLUX_VALUE </ci>
</math>
<listOfParameters>
<parameter id="LOWER_BOUND" value="0" units="mumol_per_gDW_per_min"/>
<parameter id="UPPER_BOUND" value="1000" units="mumol_per_gDW_per_min"/>
<parameter id="OBJECTIVE_COEFFICIENT" value="0"/>
<parameter id="FLUX_VALUE" value="0.000" units="mumol_per_gDW_per_min"/>
</listOfParameters>
</kineticLaw>
</reaction>
<reaction id="R00724MM" name="R00724MM ITP + Pyruvate --> IDP + Phosphoenolpyruvate">
<listOfReactants>
<speciesReference species="C00081MM"/>
<speciesReference species="C00022MM"/>
</listOfReactants>
<listOfProducts>
<speciesReference species="C00104MM"/>
<speciesReference species="C00074MM"/>
<speciesReference species="C00080MM"/>
</listOfProducts>
<kineticLaw>
<math xmlns="http://www.w3.org/1998/Math/MathML">
<ci> FLUX_VALUE </ci>
</math>
<listOfParameters>
<parameter id="LOWER_BOUND" value="-1000" units="mumol_per_gDW_per_min"/>
<parameter id="UPPER_BOUND" value="0" units="mumol_per_gDW_per_min"/>
<parameter id="OBJECTIVE_COEFFICIENT" value="0"/>
<parameter id="FLUX_VALUE" value="0.000" units="mumol_per_gDW_per_min"/>
</listOfParameters>
</kineticLaw>
</reaction>
<reaction id="R00726MM" name="R00726MM ITP + Oxaloacetate --> IDP + Phosphoenolpyruvate + CO2">
<listOfReactants>
<speciesReference species="C00081MM"/>
<speciesReference species="C00036MM"/>
</listOfReactants>
<listOfProducts>
<speciesReference species="C00104MM"/>
<speciesReference species="C00074MM"/>
<speciesReference species="C00011MM"/>
</listOfProducts>
<kineticLaw>
<math xmlns="http://www.w3.org/1998/Math/MathML">
<ci> FLUX_VALUE </ci>
</math>
<listOfParameters>
<parameter id="LOWER_BOUND" value="-1000" units="mumol_per_gDW_per_min"/>
<parameter id="UPPER_BOUND" value="1000" units="mumol_per_gDW_per_min"/>
<parameter id="OBJECTIVE_COEFFICIENT" value="0"/>
<parameter id="FLUX_VALUE" value="0.000" units="mumol_per_gDW_per_min"/>
</listOfParameters>
</kineticLaw>
</reaction>
<reaction id="R00727MM" name="R00727MM ITP + Succinate + CoA --> IDP + Orthophosphate + Succinyl-CoA">
<listOfReactants>
<speciesReference species="C00081MM"/>
<speciesReference species="C00042MM"/>
<speciesReference species="C00010MM"/>
</listOfReactants>
<listOfProducts>
<speciesReference species="C00104MM"/>
<speciesReference species="C00009MM"/>
<speciesReference species="C00091MM"/>
</listOfProducts>
<kineticLaw>
<math xmlns="http://www.w3.org/1998/Math/MathML">
<ci> FLUX_VALUE </ci>
</math>
<listOfParameters>
<parameter id="LOWER_BOUND" value="-1000" units="mumol_per_gDW_per_min"/>
<parameter id="UPPER_BOUND" value="0" units="mumol_per_gDW_per_min"/>
<parameter id="OBJECTIVE_COEFFICIENT" value="0"/>
<parameter id="FLUX_VALUE" value="0.000" units="mumol_per_gDW_per_min"/>
</listOfParameters>
</kineticLaw>
</reaction>
<reaction id="R00740MM" name="R00740MM 3-Oxopropanoate + CoA + NADP+ --> Malonyl-CoA + NADPH + H+">
<listOfReactants>
<speciesReference species="C00222MM"/>
<speciesReference species="C00010MM"/>
<speciesReference species="C00006MM"/>
</listOfReactants>
<listOfProducts>
<speciesReference species="C00083MM"/>
<speciesReference species="C00005MM"/>
<speciesReference species="C00080MM"/>
</listOfProducts>
<kineticLaw>
<math xmlns="http://www.w3.org/1998/Math/MathML">
<ci> FLUX_VALUE </ci>
</math>
<listOfParameters>
<parameter id="LOWER_BOUND" value="-1000" units="mumol_per_gDW_per_min"/>
<parameter id="UPPER_BOUND" value="1000" units="mumol_per_gDW_per_min"/>
<parameter id="OBJECTIVE_COEFFICIENT" value="0"/>
<parameter id="FLUX_VALUE" value="0.000" units="mumol_per_gDW_per_min"/>
</listOfParameters>
</kineticLaw>
</reaction>
<reaction id="R00742MM" name="R00742MM ATP + Acetyl-CoA + HCO3- --> ADP + Orthophosphate + Malonyl-CoA">
<listOfReactants>
<speciesReference species="C00002MM"/>
<speciesReference species="C00024MM"/>
<speciesReference species="C00288MM"/>
</listOfReactants>
<listOfProducts>
<speciesReference species="C00008MM"/>
<speciesReference species="C00009MM"/>
<speciesReference species="C00083MM"/>
<speciesReference species="C00080MM"/>
</listOfProducts>
<kineticLaw>
<math xmlns="http://www.w3.org/1998/Math/MathML">
<ci> FLUX_VALUE </ci>
</math>
<listOfParameters>
<parameter id="LOWER_BOUND" value="0" units="mumol_per_gDW_per_min"/>
<parameter id="UPPER_BOUND" value="1000" units="mumol_per_gDW_per_min"/>
<parameter id="OBJECTIVE_COEFFICIENT" value="0"/>
<parameter id="FLUX_VALUE" value="0.000" units="mumol_per_gDW_per_min"/>
</listOfParameters>
</kineticLaw>
</reaction>
<reaction id="R00782MM" name="R00782MM L-Cysteine + H2O --> Hydrogen sulfide + Pyruvate + NH3">
<listOfReactants>
<speciesReference species="C00097MM"/>
<speciesReference species="C00001MM"/>
</listOfReactants>
<listOfProducts>
<speciesReference species="C00283MM"/>
<speciesReference species="C00022MM"/>
<speciesReference species="C00014MM"/>
<speciesReference species="C00080MM"/>
</listOfProducts>
<kineticLaw>
<math xmlns="http://www.w3.org/1998/Math/MathML">
<ci> FLUX_VALUE </ci>
</math>
<listOfParameters>
<parameter id="LOWER_BOUND" value="0" units="mumol_per_gDW_per_min"/>
<parameter id="UPPER_BOUND" value="1000" units="mumol_per_gDW_per_min"/>
<parameter id="OBJECTIVE_COEFFICIENT" value="0"/>
<parameter id="FLUX_VALUE" value="0.000" units="mumol_per_gDW_per_min"/>
</listOfParameters>
</kineticLaw>
</reaction>
<reaction id="R00830MM" name="R00830MM Succinyl-CoA + Glycine --> 5-Aminolevulinate + CoA + CO2">
<listOfReactants>
<speciesReference species="C00091MM"/>
<speciesReference species="C00037MM"/>
</listOfReactants>
<listOfProducts>
<speciesReference species="C00430MM"/>
<speciesReference species="C00010MM"/>
<speciesReference species="C00011MM"/>
</listOfProducts>
<kineticLaw>
<math xmlns="http://www.w3.org/1998/Math/MathML">
<ci> FLUX_VALUE </ci>
</math>
<listOfParameters>
<parameter id="LOWER_BOUND" value="0" units="mumol_per_gDW_per_min"/>
<parameter id="UPPER_BOUND" value="1000" units="mumol_per_gDW_per_min"/>
<parameter id="OBJECTIVE_COEFFICIENT" value="0"/>
<parameter id="FLUX_VALUE" value="0.000" units="mumol_per_gDW_per_min"/>
</listOfParameters>
</kineticLaw>
</reaction>
<reaction id="R00833MM" name="R00833MM (R)-Methylmalonyl-CoA --> Succinyl-CoA">
<listOfReactants>
<speciesReference species="C01213MM"/>
</listOfReactants>
<listOfProducts>
<speciesReference species="C00091MM"/>
</listOfProducts>
<kineticLaw>
<math xmlns="http://www.w3.org/1998/Math/MathML">
<ci> FLUX_VALUE </ci>
</math>
<listOfParameters>
<parameter id="LOWER_BOUND" value="0" units="mumol_per_gDW_per_min"/>
<parameter id="UPPER_BOUND" value="1000" units="mumol_per_gDW_per_min"/>
<parameter id="OBJECTIVE_COEFFICIENT" value="0"/>
<parameter id="FLUX_VALUE" value="0.000" units="mumol_per_gDW_per_min"/>
</listOfParameters>
</kineticLaw>
</reaction>
<reaction id="R00851MM" name="R00851MM sn-Glycerol 3-phosphate + Acyl-CoA --> 1-Acyl-sn-glycerol 3-phosphate + CoA">
<listOfReactants>
<speciesReference species="C00093Cyto"/>
<speciesReference species="C00154MM"/>
</listOfReactants>
<listOfProducts>
<speciesReference species="C00681MM"/>
<speciesReference species="C00010MM"/>
</listOfProducts>
<kineticLaw>
<math xmlns="http://www.w3.org/1998/Math/MathML">
<ci> FLUX_VALUE </ci>
</math>
<listOfParameters>
<parameter id="LOWER_BOUND" value="-1000" units="mumol_per_gDW_per_min"/>
<parameter id="UPPER_BOUND" value="1000" units="mumol_per_gDW_per_min"/>
<parameter id="OBJECTIVE_COEFFICIENT" value="0"/>
<parameter id="FLUX_VALUE" value="0.000" units="mumol_per_gDW_per_min"/>
</listOfParameters>
</kineticLaw>
</reaction>
<reaction id="R00895MM" name="R00895MM L-Cysteine + 2-Oxoglutarate --> Mercaptopyruvate + L-Glutamate">
<listOfReactants>
<speciesReference species="C00097MM"/>
<speciesReference species="C00026MM"/>
</listOfReactants>
<listOfProducts>
<speciesReference species="C00957MM"/>
<speciesReference species="C00025MM"/>
</listOfProducts>
<kineticLaw>
<math xmlns="http://www.w3.org/1998/Math/MathML">
<ci> FLUX_VALUE </ci>
</math>
<listOfParameters>
<parameter id="LOWER_BOUND" value="-1000" units="mumol_per_gDW_per_min"/>
<parameter id="UPPER_BOUND" value="1000" units="mumol_per_gDW_per_min"/>
<parameter id="OBJECTIVE_COEFFICIENT" value="0"/>
<parameter id="FLUX_VALUE" value="0.000" units="mumol_per_gDW_per_min"/>
</listOfParameters>
</kineticLaw>
</reaction>
<reaction id="R00924MM" name="R00924MM Propanoyl-CoA + FAD --> FADH2 + Propenoyl-CoA">
<listOfReactants>
<speciesReference species="C00100MM"/>
<speciesReference species="C00399MM"/>
</listOfReactants>
<listOfProducts>
<speciesReference species="C00390MM"/>
<speciesReference species="C00894MM"/>
</listOfProducts>
<kineticLaw>
<math xmlns="http://www.w3.org/1998/Math/MathML">
<ci> FLUX_VALUE </ci>
</math>
<listOfParameters>
<parameter id="LOWER_BOUND" value="-1000" units="mumol_per_gDW_per_min"/>
<parameter id="UPPER_BOUND" value="1000" units="mumol_per_gDW_per_min"/>
<parameter id="OBJECTIVE_COEFFICIENT" value="0"/>
<parameter id="FLUX_VALUE" value="0.000" units="mumol_per_gDW_per_min"/>
</listOfParameters>
</kineticLaw>
</reaction>
<reaction id="R00926MM" name="R00926MM Propionyladenylate + CoA --> AMP + Propanoyl-CoA">
<listOfReactants>
<speciesReference species="C05983MM"/>
<speciesReference species="C00010MM"/>
</listOfReactants>
<listOfProducts>
<speciesReference species="C00020MM"/>
<speciesReference species="C00100MM"/>
<speciesReference species="C00080MM"/>
</listOfProducts>
<kineticLaw>
<math xmlns="http://www.w3.org/1998/Math/MathML">
<ci> FLUX_VALUE </ci>
</math>
<listOfParameters>
<parameter id="LOWER_BOUND" value="-1000" units="mumol_per_gDW_per_min"/>
<parameter id="UPPER_BOUND" value="1000" units="mumol_per_gDW_per_min"/>
<parameter id="OBJECTIVE_COEFFICIENT" value="0"/>
<parameter id="FLUX_VALUE" value="0.000" units="mumol_per_gDW_per_min"/>
</listOfParameters>
</kineticLaw>
</reaction>
<reaction id="R00927MM" name="R00927MM Propanoyl-CoA + Acetyl-CoA --> CoA + 2-Methylacetoacetyl-CoA">
<listOfReactants>
<speciesReference species="C00100MM"/>
<speciesReference species="C00024MM"/>
</listOfReactants>
<listOfProducts>
<speciesReference species="C00010MM"/>
<speciesReference species="C03344MM"/>
</listOfProducts>
<kineticLaw>
<math xmlns="http://www.w3.org/1998/Math/MathML">
<ci> FLUX_VALUE </ci>
</math>
<listOfParameters>
<parameter id="LOWER_BOUND" value="-1000" units="mumol_per_gDW_per_min"/>
<parameter id="UPPER_BOUND" value="1000" units="mumol_per_gDW_per_min"/>
<parameter id="OBJECTIVE_COEFFICIENT" value="0"/>
<parameter id="FLUX_VALUE" value="0.000" units="mumol_per_gDW_per_min"/>
</listOfParameters>
</kineticLaw>
</reaction>
<reaction id="R00935MM" name="R00935MM (S)-Methylmalonate semialdehyde + CoA + NAD+ --> Propanoyl-CoA + CO2 + NADH + H+">
<listOfReactants>
<speciesReference species="C06002MM"/>
<speciesReference species="C00010MM"/>
<speciesReference species="C00003MM"/>
</listOfReactants>
<listOfProducts>
<speciesReference species="C00100MM"/>
<speciesReference species="C00011MM"/>
<speciesReference species="C00004MM"/>
</listOfProducts>
<kineticLaw>
<math xmlns="http://www.w3.org/1998/Math/MathML">
<ci> FLUX_VALUE </ci>
</math>
<listOfParameters>
<parameter id="LOWER_BOUND" value="0" units="mumol_per_gDW_per_min"/>
<parameter id="UPPER_BOUND" value="1000" units="mumol_per_gDW_per_min"/>
<parameter id="OBJECTIVE_COEFFICIENT" value="0"/>
<parameter id="FLUX_VALUE" value="0.000" units="mumol_per_gDW_per_min"/>
</listOfParameters>
</kineticLaw>
</reaction>
<reaction id="R00941MM" name="R00941MM 10-Formyltetrahydrofolate + NADP+ + H2O --> Tetrahydrofolate + CO2 + NADPH + H+">
<listOfReactants>
<speciesReference species="C00234MM"/>
<speciesReference species="C00006MM"/>
<speciesReference species="C00001MM"/>
</listOfReactants>
<listOfProducts>
<speciesReference species="C00101MM"/>
<speciesReference species="C00011MM"/>
<speciesReference species="C00005MM"/>
<speciesReference species="C00080MM"/>
</listOfProducts>
<kineticLaw>
<math xmlns="http://www.w3.org/1998/Math/MathML">
<ci> FLUX_VALUE </ci>
</math>
<listOfParameters>
<parameter id="LOWER_BOUND" value="0" units="mumol_per_gDW_per_min"/>
<parameter id="UPPER_BOUND" value="1000" units="mumol_per_gDW_per_min"/>
<parameter id="OBJECTIVE_COEFFICIENT" value="0"/>
<parameter id="FLUX_VALUE" value="0.000" units="mumol_per_gDW_per_min"/>
</listOfParameters>
</kineticLaw>
</reaction>
<reaction id="R00945MM" name="R00945MM 5,10-Methylenetetrahydrofolate + Glycine + H2O --> Tetrahydrofolate + L-Serine">
<listOfReactants>
<speciesReference species="C00143MM"/>
<speciesReference species="C00037MM"/>
<speciesReference species="C00001MM"/>
</listOfReactants>
<listOfProducts>
<speciesReference species="C00101MM"/>
<speciesReference species="C00065MM"/>
</listOfProducts>
<kineticLaw>
<math xmlns="http://www.w3.org/1998/Math/MathML">
<ci> FLUX_VALUE </ci>
</math>
<listOfParameters>
<parameter id="LOWER_BOUND" value="-1000" units="mumol_per_gDW_per_min"/>
<parameter id="UPPER_BOUND" value="1000" units="mumol_per_gDW_per_min"/>
<parameter id="OBJECTIVE_COEFFICIENT" value="0"/>
<parameter id="FLUX_VALUE" value="0.000" units="mumol_per_gDW_per_min"/>
</listOfParameters>
</kineticLaw>
</reaction>
<reaction id="R01082MM" name="R01082MM (S)-Malate --> Fumarate + H2O">
<listOfReactants>
<speciesReference species="C00149MM"/>
</listOfReactants>
<listOfProducts>
<speciesReference species="C00122MM"/>
<speciesReference species="C00001MM"/>
</listOfProducts>
<kineticLaw>
<math xmlns="http://www.w3.org/1998/Math/MathML">
<ci> FLUX_VALUE </ci>
</math>
<listOfParameters>
<parameter id="LOWER_BOUND" value="-1000" units="mumol_per_gDW_per_min"/>
<parameter id="UPPER_BOUND" value="1000" units="mumol_per_gDW_per_min"/>
<parameter id="OBJECTIVE_COEFFICIENT" value="0"/>
<parameter id="FLUX_VALUE" value="0.000" units="mumol_per_gDW_per_min"/>
</listOfParameters>
</kineticLaw>
</reaction>
<reaction id="R01090MM" name="R01090MM L-Leucine + 2-Oxoglutarate --> 4-Methyl-2-oxopentanoate + L-Glutamate">
<listOfReactants>
<speciesReference species="C00123MM"/>
<speciesReference species="C00026MM"/>
</listOfReactants>
<listOfProducts>
<speciesReference species="C00233MM"/>
<speciesReference species="C00025MM"/>
</listOfProducts>
<kineticLaw>
<math xmlns="http://www.w3.org/1998/Math/MathML">
<ci> FLUX_VALUE </ci>
</math>
<listOfParameters>
<parameter id="LOWER_BOUND" value="-1000" units="mumol_per_gDW_per_min"/>
<parameter id="UPPER_BOUND" value="1000" units="mumol_per_gDW_per_min"/>
<parameter id="OBJECTIVE_COEFFICIENT" value="0"/>
<parameter id="FLUX_VALUE" value="0.000" units="mumol_per_gDW_per_min"/>
</listOfParameters>
</kineticLaw>
</reaction>
<reaction id="R01137MM" name="R01137MM ATP + dADP --> ADP + dATP">
<listOfReactants>
<speciesReference species="C00002MM"/>
<speciesReference species="C00206MM"/>
</listOfReactants>
<listOfProducts>
<speciesReference species="C00008MM"/>
<speciesReference species="C00131MM"/>
</listOfProducts>
<kineticLaw>
<math xmlns="http://www.w3.org/1998/Math/MathML">
<ci> FLUX_VALUE </ci>
</math>
<listOfParameters>
<parameter id="LOWER_BOUND" value="0" units="mumol_per_gDW_per_min"/>
<parameter id="UPPER_BOUND" value="1000" units="mumol_per_gDW_per_min"/>
<parameter id="OBJECTIVE_COEFFICIENT" value="0"/>
<parameter id="FLUX_VALUE" value="0.000" units="mumol_per_gDW_per_min"/>
</listOfParameters>
</kineticLaw>
</reaction>
<reaction id="R01138MM" name="R01138MM dATP + Pyruvate --> dADP + Phosphoenolpyruvate">
<listOfReactants>
<speciesReference species="C00131MM"/>
<speciesReference species="C00022MM"/>
</listOfReactants>
<listOfProducts>
<speciesReference species="C00206MM"/>
<speciesReference species="C00074MM"/>
<speciesReference species="C00080MM"/>
</listOfProducts>
<kineticLaw>
<math xmlns="http://www.w3.org/1998/Math/MathML">
<ci> FLUX_VALUE </ci>
</math>
<listOfParameters>
<parameter id="LOWER_BOUND" value="-1000" units="mumol_per_gDW_per_min"/>
<parameter id="UPPER_BOUND" value="0" units="mumol_per_gDW_per_min"/>
<parameter id="OBJECTIVE_COEFFICIENT" value="0"/>
<parameter id="FLUX_VALUE" value="0.000" units="mumol_per_gDW_per_min"/>
</listOfParameters>
</kineticLaw>
</reaction>
<reaction id="R01157MM" name="R01157MM Agmatine + H2O --> Putrescine + Urea">
<listOfReactants>
<speciesReference species="C00179MM"/>
<speciesReference species="C00001MM"/>
</listOfReactants>
<listOfProducts>
<speciesReference species="C00134MM"/>
<speciesReference species="C00086MM"/>
</listOfProducts>
<kineticLaw>
<math xmlns="http://www.w3.org/1998/Math/MathML">
<ci> FLUX_VALUE </ci>
</math>
<listOfParameters>
<parameter id="LOWER_BOUND" value="-1000" units="mumol_per_gDW_per_min"/>
<parameter id="UPPER_BOUND" value="1000" units="mumol_per_gDW_per_min"/>
<parameter id="OBJECTIVE_COEFFICIENT" value="0"/>
<parameter id="FLUX_VALUE" value="0.000" units="mumol_per_gDW_per_min"/>
</listOfParameters>
</kineticLaw>
</reaction>
<reaction id="R01175MM" name="R01175MM Butanoyl-CoA + FAD --> FADH2 + Crotonoyl-CoA">
<listOfReactants>
<speciesReference species="C00136MM"/>
<speciesReference species="C00399MM"/>
</listOfReactants>
<listOfProducts>
<speciesReference species="C00390MM"/>
<speciesReference species="C00877MM"/>
</listOfProducts>
<kineticLaw>
<math xmlns="http://www.w3.org/1998/Math/MathML">
<ci> FLUX_VALUE </ci>
</math>
<listOfParameters>
<parameter id="LOWER_BOUND" value="0" units="mumol_per_gDW_per_min"/>
<parameter id="UPPER_BOUND" value="1000" units="mumol_per_gDW_per_min"/>
<parameter id="OBJECTIVE_COEFFICIENT" value="0"/>
<parameter id="FLUX_VALUE" value="0.000" units="mumol_per_gDW_per_min"/>
</listOfParameters>
</kineticLaw>
</reaction>
<reaction id="R01176MM" name="R01176MM ATP + Butanoic acid + CoA --> AMP + Diphosphate + Butanoyl-CoA">
<listOfReactants>
<speciesReference species="C00002MM"/>
<speciesReference species="C00246MM"/>
<speciesReference species="C00010MM"/>
</listOfReactants>
<listOfProducts>
<speciesReference species="C00020MM"/>
<speciesReference species="C00013MM"/>
<speciesReference species="C00136MM"/>
</listOfProducts>
<kineticLaw>
<math xmlns="http://www.w3.org/1998/Math/MathML">
<ci> FLUX_VALUE </ci>
</math>
<listOfParameters>
<parameter id="LOWER_BOUND" value="0" units="mumol_per_gDW_per_min"/>
<parameter id="UPPER_BOUND" value="1000" units="mumol_per_gDW_per_min"/>
<parameter id="OBJECTIVE_COEFFICIENT" value="0"/>
<parameter id="FLUX_VALUE" value="0.000" units="mumol_per_gDW_per_min"/>
</listOfParameters>
</kineticLaw>
</reaction>
<reaction id="R01177MM" name="R01177MM Acetyl-CoA + Butanoyl-CoA --> CoA + 3-Oxohexanoyl-CoA">
<listOfReactants>
<speciesReference species="C00024MM"/>
<speciesReference species="C00136MM"/>
</listOfReactants>
<listOfProducts>
<speciesReference species="C00010MM"/>
<speciesReference species="C05269MM"/>
</listOfProducts>
<kineticLaw>
<math xmlns="http://www.w3.org/1998/Math/MathML">
<ci> FLUX_VALUE </ci>
</math>
<listOfParameters>
<parameter id="LOWER_BOUND" value="-1000" units="mumol_per_gDW_per_min"/>
<parameter id="UPPER_BOUND" value="1000" units="mumol_per_gDW_per_min"/>
<parameter id="OBJECTIVE_COEFFICIENT" value="0"/>
<parameter id="FLUX_VALUE" value="0.000" units="mumol_per_gDW_per_min"/>
</listOfParameters>
</kineticLaw>
</reaction>
<reaction id="R01214MM" name="R01214MM L-Valine + 2-Oxoglutarate --> 3-Methyl-2-oxobutanoic acid + L-Glutamate">
<listOfReactants>
<speciesReference species="C00183MM"/>
<speciesReference species="C00026MM"/>
</listOfReactants>
<listOfProducts>
<speciesReference species="C00141MM"/>
<speciesReference species="C00025MM"/>
</listOfProducts>
<kineticLaw>
<math xmlns="http://www.w3.org/1998/Math/MathML">
<ci> FLUX_VALUE </ci>
</math>
<listOfParameters>
<parameter id="LOWER_BOUND" value="-1000" units="mumol_per_gDW_per_min"/>
<parameter id="UPPER_BOUND" value="1000" units="mumol_per_gDW_per_min"/>
<parameter id="OBJECTIVE_COEFFICIENT" value="0"/>
<parameter id="FLUX_VALUE" value="0.000" units="mumol_per_gDW_per_min"/>
</listOfParameters>
</kineticLaw>
</reaction>
<reaction id="R01218MM" name="R01218MM 5,10-Methylenetetrahydrofolate + NAD+ --> 5,10-Methenyltetrahydrofolate + NADH">
<listOfReactants>
<speciesReference species="C00143MM"/>
<speciesReference species="C00003MM"/>
</listOfReactants>
<listOfProducts>
<speciesReference species="C00445MM"/>
<speciesReference species="C00004MM"/>
</listOfProducts>
<kineticLaw>
<math xmlns="http://www.w3.org/1998/Math/MathML">
<ci> FLUX_VALUE </ci>
</math>
<listOfParameters>
<parameter id="LOWER_BOUND" value="0" units="mumol_per_gDW_per_min"/>
<parameter id="UPPER_BOUND" value="1000" units="mumol_per_gDW_per_min"/>
<parameter id="OBJECTIVE_COEFFICIENT" value="0"/>
<parameter id="FLUX_VALUE" value="0.000" units="mumol_per_gDW_per_min"/>
</listOfParameters>
</kineticLaw>
</reaction>
<reaction id="R01220MM" name="R01220MM 5,10-Methylenetetrahydrofolate + NADP+ --> 5,10-Methenyltetrahydrofolate + NADPH">
<listOfReactants>
<speciesReference species="C00143MM"/>
<speciesReference species="C00006MM"/>
</listOfReactants>
<listOfProducts>
<speciesReference species="C00445MM"/>
<speciesReference species="C00005MM"/>
</listOfProducts>
<kineticLaw>
<math xmlns="http://www.w3.org/1998/Math/MathML">
<ci> FLUX_VALUE </ci>
</math>
<listOfParameters>
<parameter id="LOWER_BOUND" value="0" units="mumol_per_gDW_per_min"/>
<parameter id="UPPER_BOUND" value="1000" units="mumol_per_gDW_per_min"/>
<parameter id="OBJECTIVE_COEFFICIENT" value="0"/>
<parameter id="FLUX_VALUE" value="0.000" units="mumol_per_gDW_per_min"/>
</listOfParameters>
</kineticLaw>
</reaction>
<reaction id="R01248MM" name="R01248MM L-Proline + NAD+ --> (S)-1-Pyrroline-5-carboxylate + NADH + H+">
<listOfReactants>
<speciesReference species="C00148MM"/>
<speciesReference species="C00003MM"/>
</listOfReactants>
<listOfProducts>
<speciesReference species="C03912MM"/>
<speciesReference species="C00004MM"/>
<speciesReference species="C00080MM" stoichiometry="2"/>
</listOfProducts>
<kineticLaw>
<math xmlns="http://www.w3.org/1998/Math/MathML">
<ci> FLUX_VALUE </ci>
</math>
<listOfParameters>
<parameter id="LOWER_BOUND" value="-1000" units="mumol_per_gDW_per_min"/>
<parameter id="UPPER_BOUND" value="0" units="mumol_per_gDW_per_min"/>
<parameter id="OBJECTIVE_COEFFICIENT" value="0"/>
<parameter id="FLUX_VALUE" value="0.000" units="mumol_per_gDW_per_min"/>
</listOfParameters>
</kineticLaw>
</reaction>
<reaction id="R01251MM" name="R01251MM L-Proline + NADP+ --> (S)-1-Pyrroline-5-carboxylate + NADPH + H+">
<listOfReactants>
<speciesReference species="C00148MM"/>
<speciesReference species="C00006MM"/>
</listOfReactants>
<listOfProducts>
<speciesReference species="C03912MM"/>
<speciesReference species="C00005MM"/>
<speciesReference species="C00080MM" stoichiometry="2"/>
</listOfProducts>
<kineticLaw>
<math xmlns="http://www.w3.org/1998/Math/MathML">
<ci> FLUX_VALUE </ci>
</math>
<listOfParameters>
<parameter id="LOWER_BOUND" value="-1000" units="mumol_per_gDW_per_min"/>
<parameter id="UPPER_BOUND" value="0" units="mumol_per_gDW_per_min"/>
<parameter id="OBJECTIVE_COEFFICIENT" value="0"/>
<parameter id="FLUX_VALUE" value="0.000" units="mumol_per_gDW_per_min"/>
</listOfParameters>
</kineticLaw>
</reaction>
<reaction id="R01253MM" name="R01253MM L-Proline + Quinone --> (S)-1-Pyrroline-5-carboxylate + Hydroquinone">
<listOfReactants>
<speciesReference species="C00148MM"/>
<speciesReference species="C00399MM"/>
</listOfReactants>
<listOfProducts>
<speciesReference species="C03912MM"/>
<speciesReference species="C00390MM"/>
<speciesReference species="C00080MM"/>
</listOfProducts>
<kineticLaw>
<math xmlns="http://www.w3.org/1998/Math/MathML">
<ci> FLUX_VALUE </ci>
</math>
<listOfParameters>
<parameter id="LOWER_BOUND" value="0" units="mumol_per_gDW_per_min"/>
<parameter id="UPPER_BOUND" value="1000" units="mumol_per_gDW_per_min"/>
<parameter id="OBJECTIVE_COEFFICIENT" value="0"/>
<parameter id="FLUX_VALUE" value="0.000" units="mumol_per_gDW_per_min"/>
</listOfParameters>
</kineticLaw>
</reaction>
<reaction id="R01274MM" name="R01274MM Palmitoyl-CoA + H2O --> CoA + Hexadecanoic acid">
<listOfReactants>
<speciesReference species="C00154MM"/>
<speciesReference species="C00001MM"/>
</listOfReactants>
<listOfProducts>
<speciesReference species="C00010MM"/>
<speciesReference species="C00249MM"/>
<speciesReference species="C00080MM"/>
</listOfProducts>
<kineticLaw>
<math xmlns="http://www.w3.org/1998/Math/MathML">
<ci> FLUX_VALUE </ci>
</math>
<listOfParameters>
<parameter id="LOWER_BOUND" value="0" units="mumol_per_gDW_per_min"/>
<parameter id="UPPER_BOUND" value="1000" units="mumol_per_gDW_per_min"/>
<parameter id="OBJECTIVE_COEFFICIENT" value="0"/>
<parameter id="FLUX_VALUE" value="0.000" units="mumol_per_gDW_per_min"/>
</listOfParameters>
</kineticLaw>
</reaction>
<reaction id="R01278MM" name="R01278MM Palmitoyl-CoA + NADP+ --> trans-Hexadec-2-enoyl-CoA + NADPH + H+">
<listOfReactants>
<speciesReference species="C00154MM"/>
<speciesReference species="C00006MM"/>
</listOfReactants>
<listOfProducts>
<speciesReference species="C05272MM"/>
<speciesReference species="C00005MM"/>
<speciesReference species="C00080MM"/>
</listOfProducts>
<kineticLaw>
<math xmlns="http://www.w3.org/1998/Math/MathML">
<ci> FLUX_VALUE </ci>
</math>
<listOfParameters>
<parameter id="LOWER_BOUND" value="-1000" units="mumol_per_gDW_per_min"/>
<parameter id="UPPER_BOUND" value="0" units="mumol_per_gDW_per_min"/>
<parameter id="OBJECTIVE_COEFFICIENT" value="0"/>
<parameter id="FLUX_VALUE" value="0.000" units="mumol_per_gDW_per_min"/>
</listOfParameters>
</kineticLaw>
</reaction>
<reaction id="R01279MM" name="R01279MM Palmitoyl-CoA + FAD --> trans-Hexadec-2-enoyl-CoA + FADH2">
<listOfReactants>
<speciesReference species="C00154MM"/>
<speciesReference species="C00399MM"/>
</listOfReactants>
<listOfProducts>
<speciesReference species="C05272MM"/>
<speciesReference species="C00390MM"/>
</listOfProducts>
<kineticLaw>
<math xmlns="http://www.w3.org/1998/Math/MathML">
<ci> FLUX_VALUE </ci>
</math>
<listOfParameters>
<parameter id="LOWER_BOUND" value="0" units="mumol_per_gDW_per_min"/>
<parameter id="UPPER_BOUND" value="1000" units="mumol_per_gDW_per_min"/>
<parameter id="OBJECTIVE_COEFFICIENT" value="0"/>
<parameter id="FLUX_VALUE" value="0.000" units="mumol_per_gDW_per_min"/>
</listOfParameters>
</kineticLaw>
</reaction>
<reaction id="R01280MM" name="R01280MM ATP + Hexadecanoic acid + CoA --> AMP + Palmitoyl-CoA + Diphosphate">
<listOfReactants>
<speciesReference species="C00002MM"/>
<speciesReference species="C00249MM"/>
<speciesReference species="C00010MM"/>
</listOfReactants>
<listOfProducts>
<speciesReference species="C00020MM"/>
<speciesReference species="C00154MM"/>
<speciesReference species="C00013MM"/>
</listOfProducts>
<kineticLaw>
<math xmlns="http://www.w3.org/1998/Math/MathML">
<ci> FLUX_VALUE </ci>
</math>
<listOfParameters>
<parameter id="LOWER_BOUND" value="0" units="mumol_per_gDW_per_min"/>
<parameter id="UPPER_BOUND" value="1000" units="mumol_per_gDW_per_min"/>
<parameter id="OBJECTIVE_COEFFICIENT" value="0"/>
<parameter id="FLUX_VALUE" value="0.000" units="mumol_per_gDW_per_min"/>
</listOfParameters>
</kineticLaw>
</reaction>
<reaction id="R01325MM" name="R01325MM Citrate --> cis-Aconitate + H2O">
<listOfReactants>
<speciesReference species="C00158MM"/>
</listOfReactants>
<listOfProducts>
<speciesReference species="C00417MM"/>
<speciesReference species="C00001MM"/>
</listOfProducts>
<kineticLaw>
<math xmlns="http://www.w3.org/1998/Math/MathML">
<ci> FLUX_VALUE </ci>
</math>
<listOfParameters>
<parameter id="LOWER_BOUND" value="-1000" units="mumol_per_gDW_per_min"/>
<parameter id="UPPER_BOUND" value="1000" units="mumol_per_gDW_per_min"/>
<parameter id="OBJECTIVE_COEFFICIENT" value="0"/>
<parameter id="FLUX_VALUE" value="0.000" units="mumol_per_gDW_per_min"/>
</listOfParameters>
</kineticLaw>
</reaction>
<reaction id="R01354MM" name="R01354MM ATP + Propanoate --> Diphosphate + Propionyladenylate">
<listOfReactants>
<speciesReference species="C00002MM"/>
<speciesReference species="C00163MM"/>
<speciesReference species="C00080MM"/>
</listOfReactants>
<listOfProducts>
<speciesReference species="C00013MM"/>
<speciesReference species="C05983MM"/>
</listOfProducts>
<kineticLaw>
<math xmlns="http://www.w3.org/1998/Math/MathML">
<ci> FLUX_VALUE </ci>
</math>
<listOfParameters>
<parameter id="LOWER_BOUND" value="0" units="mumol_per_gDW_per_min"/>
<parameter id="UPPER_BOUND" value="1000" units="mumol_per_gDW_per_min"/>
<parameter id="OBJECTIVE_COEFFICIENT" value="0"/>
<parameter id="FLUX_VALUE" value="0.000" units="mumol_per_gDW_per_min"/>
</listOfParameters>
</kineticLaw>
</reaction>
<reaction id="R01360MM" name="R01360MM (S)-3-Hydroxy-3-methylglutaryl-CoA --> Acetyl-CoA + Acetoacetate">
<listOfReactants>
<speciesReference species="C00356MM"/>
</listOfReactants>
<listOfProducts>
<speciesReference species="C00024MM"/>
<speciesReference species="C00164MM"/>
</listOfProducts>
<kineticLaw>
<math xmlns="http://www.w3.org/1998/Math/MathML">
<ci> FLUX_VALUE </ci>
</math>
<listOfParameters>
<parameter id="LOWER_BOUND" value="0" units="mumol_per_gDW_per_min"/>
<parameter id="UPPER_BOUND" value="1000" units="mumol_per_gDW_per_min"/>
<parameter id="OBJECTIVE_COEFFICIENT" value="0"/>
<parameter id="FLUX_VALUE" value="0.000" units="mumol_per_gDW_per_min"/>
</listOfParameters>
</kineticLaw>
</reaction>
<reaction id="R01361MM" name="R01361MM (R)-3-Hydroxybutanoate + NAD+ --> Acetoacetate + NADH + H+">
<listOfReactants>
<speciesReference species="C01089MM"/>
<speciesReference species="C00003MM"/>
</listOfReactants>
<listOfProducts>
<speciesReference species="C00164MM"/>
<speciesReference species="C00004MM"/>
<speciesReference species="C00080MM"/>
</listOfProducts>
<kineticLaw>
<math xmlns="http://www.w3.org/1998/Math/MathML">
<ci> FLUX_VALUE </ci>
</math>
<listOfParameters>
<parameter id="LOWER_BOUND" value="-1000" units="mumol_per_gDW_per_min"/>
<parameter id="UPPER_BOUND" value="1000" units="mumol_per_gDW_per_min"/>
<parameter id="OBJECTIVE_COEFFICIENT" value="0"/>
<parameter id="FLUX_VALUE" value="0.000" units="mumol_per_gDW_per_min"/>
</listOfParameters>
</kineticLaw>
</reaction>
<reaction id="R01624MM" name="R01624MM Acetyl-CoA + Acyl-carrier protein --> CoA + Acetyl-[acyl-carrier protein]">
<listOfReactants>
<speciesReference species="C00024MM"/>
<speciesReference species="C00229MM"/>
</listOfReactants>
<listOfProducts>
<speciesReference species="C00010MM"/>
<speciesReference species="C03939MM"/>
</listOfProducts>
<kineticLaw>
<math xmlns="http://www.w3.org/1998/Math/MathML">
<ci> FLUX_VALUE </ci>
</math>
<listOfParameters>
<parameter id="LOWER_BOUND" value="-1000" units="mumol_per_gDW_per_min"/>
<parameter id="UPPER_BOUND" value="1000" units="mumol_per_gDW_per_min"/>
<parameter id="OBJECTIVE_COEFFICIENT" value="0"/>
<parameter id="FLUX_VALUE" value="0.000" units="mumol_per_gDW_per_min"/>
</listOfParameters>
</kineticLaw>
</reaction>
<reaction id="R01626MM" name="R01626MM Malonyl-CoA + Acyl-carrier protein --> CoA + Malonyl-[acyl-carrier protein]">
<listOfReactants>
<speciesReference species="C00083MM"/>
<speciesReference species="C00229MM"/>
</listOfReactants>
<listOfProducts>
<speciesReference species="C00010MM"/>
<speciesReference species="C01209MM"/>
</listOfProducts>
<kineticLaw>
<math xmlns="http://www.w3.org/1998/Math/MathML">
<ci> FLUX_VALUE </ci>
</math>
<listOfParameters>
<parameter id="LOWER_BOUND" value="-1000" units="mumol_per_gDW_per_min"/>
<parameter id="UPPER_BOUND" value="1000" units="mumol_per_gDW_per_min"/>
<parameter id="OBJECTIVE_COEFFICIENT" value="0"/>
<parameter id="FLUX_VALUE" value="0.000" units="mumol_per_gDW_per_min"/>
</listOfParameters>
</kineticLaw>
</reaction>
<reaction id="R01648MM" name="R01648MM 4-Aminobutanoate + 2-Oxoglutarate --> Succinate semialdehyde + L-Glutamate">
<listOfReactants>
<speciesReference species="C00334MM"/>
<speciesReference species="C00026MM"/>
</listOfReactants>
<listOfProducts>
<speciesReference species="C00232MM"/>
<speciesReference species="C00025MM"/>
</listOfProducts>
<kineticLaw>
<math xmlns="http://www.w3.org/1998/Math/MathML">
<ci> FLUX_VALUE </ci>
</math>
<listOfParameters>
<parameter id="LOWER_BOUND" value="-1000" units="mumol_per_gDW_per_min"/>
<parameter id="UPPER_BOUND" value="1000" units="mumol_per_gDW_per_min"/>
<parameter id="OBJECTIVE_COEFFICIENT" value="0"/>
<parameter id="FLUX_VALUE" value="0.000" units="mumol_per_gDW_per_min"/>
</listOfParameters>
</kineticLaw>
</reaction>
<reaction id="R01655MM" name="R01655MM 5,10-Methenyltetrahydrofolate + H2O --> 10-Formyltetrahydrofolate + H+">
<listOfReactants>
<speciesReference species="C00445MM"/>
<speciesReference species="C00001MM"/>
</listOfReactants>
<listOfProducts>
<speciesReference species="C00234MM"/>
<speciesReference species="C00080MM"/>
</listOfProducts>
<kineticLaw>
<math xmlns="http://www.w3.org/1998/Math/MathML">
<ci> FLUX_VALUE </ci>
</math>
<listOfParameters>
<parameter id="LOWER_BOUND" value="-1000" units="mumol_per_gDW_per_min"/>
<parameter id="UPPER_BOUND" value="1000" units="mumol_per_gDW_per_min"/>
<parameter id="OBJECTIVE_COEFFICIENT" value="0"/>
<parameter id="FLUX_VALUE" value="0.000" units="mumol_per_gDW_per_min"/>
</listOfParameters>
</kineticLaw>
</reaction>
<reaction id="R01699MM" name="R01699MM Pyruvate + Enzyme N6-(lipoyl)lysine --> [Dihydrolipoyllysine-residue acetyltransferase] S-acetyldihydrolipoyllysine + CO2">
<listOfReactants>
<speciesReference species="C00022MM"/>
<speciesReference species="C15972MM"/>
<speciesReference species="C00080MM"/>
</listOfReactants>
<listOfProducts>
<speciesReference species="C16255MM"/>
<speciesReference species="C00011MM"/>
</listOfProducts>
<kineticLaw>
<math xmlns="http://www.w3.org/1998/Math/MathML">
<ci> FLUX_VALUE </ci>
</math>
<listOfParameters>
<parameter id="LOWER_BOUND" value="0" units="mumol_per_gDW_per_min"/>
<parameter id="UPPER_BOUND" value="1000" units="mumol_per_gDW_per_min"/>
<parameter id="OBJECTIVE_COEFFICIENT" value="0"/>
<parameter id="FLUX_VALUE" value="0.000" units="mumol_per_gDW_per_min"/>
</listOfParameters>
</kineticLaw>
</reaction>
<reaction id="R01701MM" name="R01701MM 3-Methyl-2-oxobutanoic acid + Enzyme N6-(lipoyl)lysine --> [Dihydrolipoyllysine-residue (2-methylpropanoyl)transferase] S-(2-methylpropanoyl)dihydrolipoyllysine + CO2">
<listOfReactants>
<speciesReference species="C00141MM"/>
<speciesReference species="C15972MM"/>
<speciesReference species="C00080MM"/>
</listOfReactants>
<listOfProducts>
<speciesReference species="C15977MM"/>
<speciesReference species="C00011MM"/>
</listOfProducts>
<kineticLaw>
<math xmlns="http://www.w3.org/1998/Math/MathML">
<ci> FLUX_VALUE </ci>
</math>
<listOfParameters>
<parameter id="LOWER_BOUND" value="0" units="mumol_per_gDW_per_min"/>
<parameter id="UPPER_BOUND" value="1000" units="mumol_per_gDW_per_min"/>
<parameter id="OBJECTIVE_COEFFICIENT" value="0"/>
<parameter id="FLUX_VALUE" value="0.000" units="mumol_per_gDW_per_min"/>
</listOfParameters>
</kineticLaw>
</reaction>
<reaction id="R01702MM" name="R01702MM 4-Methyl-2-oxopentanoate + Enzyme N6-(lipoyl)lysine --> [Dihydrolipoyllysine-residue (2-methylpropanoyl)transferase] S-(3-methylbutanoyl)dihydrolipoyllysine + CO2">
<listOfReactants>
<speciesReference species="C00233MM"/>
<speciesReference species="C15972MM"/>
<speciesReference species="C00080MM"/>
</listOfReactants>
<listOfProducts>
<speciesReference species="C15975MM"/>
<speciesReference species="C00011MM"/>
</listOfProducts>
<kineticLaw>
<math xmlns="http://www.w3.org/1998/Math/MathML">
<ci> FLUX_VALUE </ci>
</math>
<listOfParameters>
<parameter id="LOWER_BOUND" value="0" units="mumol_per_gDW_per_min"/>
<parameter id="UPPER_BOUND" value="1000" units="mumol_per_gDW_per_min"/>
<parameter id="OBJECTIVE_COEFFICIENT" value="0"/>
<parameter id="FLUX_VALUE" value="0.000" units="mumol_per_gDW_per_min"/>
</listOfParameters>
</kineticLaw>
</reaction>
<reaction id="R01706MM" name="R01706MM Hexadecanoyl-[acp] + H2O --> Acyl-carrier protein + Hexadecanoic acid">
<listOfReactants>
<speciesReference species="C05764MM"/>
<speciesReference species="C00001MM"/>
</listOfReactants>
<listOfProducts>
<speciesReference species="C00229MM"/>
<speciesReference species="C00249MM"/>
<speciesReference species="C00080MM"/>
</listOfProducts>
<kineticLaw>
<math xmlns="http://www.w3.org/1998/Math/MathML">
<ci> FLUX_VALUE </ci>
</math>
<listOfParameters>
<parameter id="LOWER_BOUND" value="-1000" units="mumol_per_gDW_per_min"/>
<parameter id="UPPER_BOUND" value="1000" units="mumol_per_gDW_per_min"/>
<parameter id="OBJECTIVE_COEFFICIENT" value="0"/>
<parameter id="FLUX_VALUE" value="0.000" units="mumol_per_gDW_per_min"/>
</listOfParameters>
</kineticLaw>
</reaction>
<reaction id="R01799MM" name="R01799MM CTP + Phosphatidate --> Diphosphate + CDP-diacylglycerol">
<listOfReactants>
<speciesReference species="C00063MM"/>
<speciesReference species="C00416MM"/>
<speciesReference species="C00080MM"/>
</listOfReactants>
<listOfProducts>
<speciesReference species="C00013MM"/>
<speciesReference species="C00269MM"/>
</listOfProducts>
<kineticLaw>
<math xmlns="http://www.w3.org/1998/Math/MathML">
<ci> FLUX_VALUE </ci>
</math>
<listOfParameters>
<parameter id="LOWER_BOUND" value="-1000" units="mumol_per_gDW_per_min"/>
<parameter id="UPPER_BOUND" value="1000" units="mumol_per_gDW_per_min"/>
<parameter id="OBJECTIVE_COEFFICIENT" value="0"/>
<parameter id="FLUX_VALUE" value="0.000" units="mumol_per_gDW_per_min"/>
</listOfParameters>
</kineticLaw>
</reaction>
<reaction id="R01801MM" name="R01801MM CDP-diacylglycerol + sn-Glycerol 3-phosphate --> CMP + Phosphatidylglycerophosphate">
<listOfReactants>
<speciesReference species="C00269MM"/>
<speciesReference species="C00093Cyto"/>
</listOfReactants>
<listOfProducts>
<speciesReference species="C00055MM"/>
<speciesReference species="C03892MM"/>
<speciesReference species="C00080MM"/>
</listOfProducts>
<kineticLaw>
<math xmlns="http://www.w3.org/1998/Math/MathML">
<ci> FLUX_VALUE </ci>
</math>
<listOfParameters>
<parameter id="LOWER_BOUND" value="0" units="mumol_per_gDW_per_min"/>
<parameter id="UPPER_BOUND" value="1000" units="mumol_per_gDW_per_min"/>
<parameter id="OBJECTIVE_COEFFICIENT" value="0"/>
<parameter id="FLUX_VALUE" value="0.000" units="mumol_per_gDW_per_min"/>
</listOfParameters>
</kineticLaw>
</reaction>
<reaction id="R01857MM" name="R01857MM ATP + dGDP --> ADP + dGTP">
<listOfReactants>
<speciesReference species="C00002MM"/>
<speciesReference species="C00361MM"/>
</listOfReactants>
<listOfProducts>
<speciesReference species="C00008MM"/>
<speciesReference species="C00286MM"/>
</listOfProducts>
<kineticLaw>
<math xmlns="http://www.w3.org/1998/Math/MathML">
<ci> FLUX_VALUE </ci>
</math>
<listOfParameters>
<parameter id="LOWER_BOUND" value="0" units="mumol_per_gDW_per_min"/>
<parameter id="UPPER_BOUND" value="1000" units="mumol_per_gDW_per_min"/>
<parameter id="OBJECTIVE_COEFFICIENT" value="0"/>
<parameter id="FLUX_VALUE" value="0.000" units="mumol_per_gDW_per_min"/>
</listOfParameters>
</kineticLaw>
</reaction>
<reaction id="R01858MM" name="R01858MM dGTP + Pyruvate --> dGDP + Phosphoenolpyruvate">
<listOfReactants>
<speciesReference species="C00286MM"/>
<speciesReference species="C00022MM"/>
</listOfReactants>
<listOfProducts>
<speciesReference species="C00361MM"/>
<speciesReference species="C00074MM"/>
<speciesReference species="C00080MM"/>
</listOfProducts>
<kineticLaw>
<math xmlns="http://www.w3.org/1998/Math/MathML">
<ci> FLUX_VALUE </ci>
</math>
<listOfParameters>
<parameter id="LOWER_BOUND" value="-1000" units="mumol_per_gDW_per_min"/>
<parameter id="UPPER_BOUND" value="0" units="mumol_per_gDW_per_min"/>
<parameter id="OBJECTIVE_COEFFICIENT" value="0"/>
<parameter id="FLUX_VALUE" value="0.000" units="mumol_per_gDW_per_min"/>
</listOfParameters>
</kineticLaw>
</reaction>
<reaction id="R01859MM" name="R01859MM ATP + Propanoyl-CoA + HCO3- --> ADP + Orthophosphate + (S)-Methylmalonyl-CoA">
<listOfReactants>
<speciesReference species="C00002MM"/>
<speciesReference species="C00100MM"/>
<speciesReference species="C00288MM"/>
</listOfReactants>
<listOfProducts>
<speciesReference species="C00008MM"/>
<speciesReference species="C00009MM"/>
<speciesReference species="C00683MM"/>
<speciesReference species="C00080MM"/>
</listOfProducts>
<kineticLaw>
<math xmlns="http://www.w3.org/1998/Math/MathML">
<ci> FLUX_VALUE </ci>
</math>
<listOfParameters>
<parameter id="LOWER_BOUND" value="0" units="mumol_per_gDW_per_min"/>
<parameter id="UPPER_BOUND" value="1000" units="mumol_per_gDW_per_min"/>
<parameter id="OBJECTIVE_COEFFICIENT" value="0"/>
<parameter id="FLUX_VALUE" value="0.000" units="mumol_per_gDW_per_min"/>
</listOfParameters>
</kineticLaw>
</reaction>
<reaction id="R01899MM" name="R01899MM Isocitrate + NADP+ --> Oxalosuccinate + NADPH + H+">
<listOfReactants>
<speciesReference species="C00311MM"/>
<speciesReference species="C00006MM"/>
</listOfReactants>
<listOfProducts>
<speciesReference species="C05379MM"/>
<speciesReference species="C00005MM"/>
<speciesReference species="C00080MM"/>
</listOfProducts>
<kineticLaw>
<math xmlns="http://www.w3.org/1998/Math/MathML">
<ci> FLUX_VALUE </ci>
</math>
<listOfParameters>
<parameter id="LOWER_BOUND" value="-1000" units="mumol_per_gDW_per_min"/>
<parameter id="UPPER_BOUND" value="1000" units="mumol_per_gDW_per_min"/>
<parameter id="OBJECTIVE_COEFFICIENT" value="0"/>
<parameter id="FLUX_VALUE" value="0.000" units="mumol_per_gDW_per_min"/>
</listOfParameters>
</kineticLaw>
</reaction>
<reaction id="R01900MM" name="R01900MM Isocitrate --> cis-Aconitate + H2O">
<listOfReactants>
<speciesReference species="C00311MM"/>
</listOfReactants>
<listOfProducts>
<speciesReference species="C00417MM"/>
<speciesReference species="C00001MM"/>
</listOfProducts>
<kineticLaw>
<math xmlns="http://www.w3.org/1998/Math/MathML">
<ci> FLUX_VALUE </ci>
</math>
<listOfParameters>
<parameter id="LOWER_BOUND" value="-1000" units="mumol_per_gDW_per_min"/>
<parameter id="UPPER_BOUND" value="1000" units="mumol_per_gDW_per_min"/>
<parameter id="OBJECTIVE_COEFFICIENT" value="0"/>
<parameter id="FLUX_VALUE" value="0.000" units="mumol_per_gDW_per_min"/>
</listOfParameters>
</kineticLaw>
</reaction>
<reaction id="R01923MM" name="R01923MM Palmitoyl-CoA + L-Carnitine --> CoA + L-Palmitoylcarnitine">
<listOfReactants>
<speciesReference species="C00154MM"/>
<speciesReference species="C00318MM"/>
</listOfReactants>
<listOfProducts>
<speciesReference species="C00010MM"/>
<speciesReference species="C02990MM"/>
</listOfProducts>
<kineticLaw>
<math xmlns="http://www.w3.org/1998/Math/MathML">
<ci> FLUX_VALUE </ci>
</math>
<listOfParameters>
<parameter id="LOWER_BOUND" value="-1000" units="mumol_per_gDW_per_min"/>
<parameter id="UPPER_BOUND" value="1000" units="mumol_per_gDW_per_min"/>
<parameter id="OBJECTIVE_COEFFICIENT" value="0"/>
<parameter id="FLUX_VALUE" value="0.000" units="mumol_per_gDW_per_min"/>
</listOfParameters>
</kineticLaw>
</reaction>
<reaction id="R01933MM" name="R01933MM 2-Oxoadipate + CoA + NAD+ --> Glutaryl-CoA + CO2 + NADH + H+">
<listOfReactants>
<speciesReference species="C00322MM"/>
<speciesReference species="C00010MM"/>
<speciesReference species="C00003MM"/>
</listOfReactants>
<listOfProducts>
<speciesReference species="C00527MM"/>
<speciesReference species="C00011MM"/>
<speciesReference species="C00004MM"/>
</listOfProducts>
<kineticLaw>
<math xmlns="http://www.w3.org/1998/Math/MathML">
<ci> FLUX_VALUE </ci>
</math>
<listOfParameters>
<parameter id="LOWER_BOUND" value="0" units="mumol_per_gDW_per_min"/>
<parameter id="UPPER_BOUND" value="1000" units="mumol_per_gDW_per_min"/>
<parameter id="OBJECTIVE_COEFFICIENT" value="0"/>
<parameter id="FLUX_VALUE" value="0.000" units="mumol_per_gDW_per_min"/>
</listOfParameters>
</kineticLaw>
</reaction>
<reaction id="R01939MM" name="R01939MM L-2-Aminoadipate + 2-Oxoglutarate --> 2-Oxoadipate + L-Glutamate">
<listOfReactants>
<speciesReference species="C00956MM"/>
<speciesReference species="C00026MM"/>
</listOfReactants>
<listOfProducts>
<speciesReference species="C00322MM"/>
<speciesReference species="C00025MM"/>
</listOfProducts>
<kineticLaw>
<math xmlns="http://www.w3.org/1998/Math/MathML">
<ci> FLUX_VALUE </ci>
</math>
<listOfParameters>
<parameter id="LOWER_BOUND" value="-1000" units="mumol_per_gDW_per_min"/>
<parameter id="UPPER_BOUND" value="1000" units="mumol_per_gDW_per_min"/>
<parameter id="OBJECTIVE_COEFFICIENT" value="0"/>
<parameter id="FLUX_VALUE" value="0.000" units="mumol_per_gDW_per_min"/>
</listOfParameters>
</kineticLaw>
</reaction>
<reaction id="R01940MM" name="R01940MM 2-Oxoadipate + Enzyme N6-(lipoyl)lysine --> [Dihydrolipoyllysine-residue succinyltransferase] S-glutaryldihydrolipoyllysine + CO2">
<listOfReactants>
<speciesReference species="C00322MM"/>
<speciesReference species="C15972MM"/>
<speciesReference species="C00080MM"/>
</listOfReactants>
<listOfProducts>
<speciesReference species="C06157MM"/>
<speciesReference species="C00011MM"/>
</listOfProducts>
<kineticLaw>
<math xmlns="http://www.w3.org/1998/Math/MathML">
<ci> FLUX_VALUE </ci>
</math>
<listOfParameters>
<parameter id="LOWER_BOUND" value="0" units="mumol_per_gDW_per_min"/>
<parameter id="UPPER_BOUND" value="1000" units="mumol_per_gDW_per_min"/>
<parameter id="OBJECTIVE_COEFFICIENT" value="0"/>
<parameter id="FLUX_VALUE" value="0.000" units="mumol_per_gDW_per_min"/>
</listOfParameters>
</kineticLaw>
</reaction>
<reaction id="R01975MM" name="R01975MM (S)-3-Hydroxybutanoyl-CoA + NAD+ --> Acetoacetyl-CoA + NADH + H+">
<listOfReactants>
<speciesReference species="C01144MM"/>
<speciesReference species="C00003MM"/>
</listOfReactants>
<listOfProducts>
<speciesReference species="C00332MM"/>
<speciesReference species="C00004MM"/>
<speciesReference species="C00080MM"/>
</listOfProducts>
<kineticLaw>
<math xmlns="http://www.w3.org/1998/Math/MathML">
<ci> FLUX_VALUE </ci>
</math>
<listOfParameters>
<parameter id="LOWER_BOUND" value="-1000" units="mumol_per_gDW_per_min"/>
<parameter id="UPPER_BOUND" value="1000" units="mumol_per_gDW_per_min"/>
<parameter id="OBJECTIVE_COEFFICIENT" value="0"/>
<parameter id="FLUX_VALUE" value="0.000" units="mumol_per_gDW_per_min"/>
</listOfParameters>
</kineticLaw>
</reaction>
<reaction id="R01978MM" name="R01978MM (S)-3-Hydroxy-3-methylglutaryl-CoA + CoA --> Acetyl-CoA + H2O + Acetoacetyl-CoA">
<listOfReactants>
<speciesReference species="C00356MM"/>
<speciesReference species="C00010MM"/>
<speciesReference species="C00080MM"/>
</listOfReactants>
<listOfProducts>
<speciesReference species="C00024MM"/>
<speciesReference species="C00001MM"/>
<speciesReference species="C00332MM"/>
</listOfProducts>
<kineticLaw>
<math xmlns="http://www.w3.org/1998/Math/MathML">
<ci> FLUX_VALUE </ci>
</math>
<listOfParameters>
<parameter id="LOWER_BOUND" value="-1000" units="mumol_per_gDW_per_min"/>
<parameter id="UPPER_BOUND" value="0" units="mumol_per_gDW_per_min"/>
<parameter id="OBJECTIVE_COEFFICIENT" value="0"/>
<parameter id="FLUX_VALUE" value="0.000" units="mumol_per_gDW_per_min"/>
</listOfParameters>
</kineticLaw>
</reaction>
<reaction id="R02029MM" name="R02029MM Phosphatidylglycerophosphate + H2O --> Phosphatidylglycerol + Orthophosphate">
<listOfReactants>
<speciesReference species="C03892MM"/>
<speciesReference species="C00001MM"/>
</listOfReactants>
<listOfProducts>
<speciesReference species="C00344MM"/>
<speciesReference species="C00009MM"/>
</listOfProducts>
<kineticLaw>
<math xmlns="http://www.w3.org/1998/Math/MathML">
<ci> FLUX_VALUE </ci>
</math>
<listOfParameters>
<parameter id="LOWER_BOUND" value="0" units="mumol_per_gDW_per_min"/>
<parameter id="UPPER_BOUND" value="1000" units="mumol_per_gDW_per_min"/>
<parameter id="OBJECTIVE_COEFFICIENT" value="0"/>
<parameter id="FLUX_VALUE" value="0.000" units="mumol_per_gDW_per_min"/>
</listOfParameters>
</kineticLaw>
</reaction>
<reaction id="R02030MM" name="R02030MM Phosphatidylglycerol + CDP-diacylglycerol --> Cardiolipin + CMP">
<listOfReactants>
<speciesReference species="C00344MM"/>
<speciesReference species="C00269MM"/>
</listOfReactants>
<listOfProducts>
<speciesReference species="C05980MM"/>
<speciesReference species="C00055MM"/>
<speciesReference species="C00080MM"/>
</listOfProducts>
<kineticLaw>
<math xmlns="http://www.w3.org/1998/Math/MathML">
<ci> FLUX_VALUE </ci>
</math>
<listOfParameters>
<parameter id="LOWER_BOUND" value="0" units="mumol_per_gDW_per_min"/>
<parameter id="UPPER_BOUND" value="1000" units="mumol_per_gDW_per_min"/>
<parameter id="OBJECTIVE_COEFFICIENT" value="0"/>
<parameter id="FLUX_VALUE" value="0.000" units="mumol_per_gDW_per_min"/>
</listOfParameters>
</kineticLaw>
</reaction>
<reaction id="R02085MM" name="R02085MM (S)-3-Hydroxy-3-methylglutaryl-CoA --> 3-Methylglutaconyl-CoA + H2O">
<listOfReactants>
<speciesReference species="C00356MM"/>
</listOfReactants>
<listOfProducts>
<speciesReference species="C03231MM"/>
<speciesReference species="C00001MM"/>
</listOfProducts>
<kineticLaw>
<math xmlns="http://www.w3.org/1998/Math/MathML">
<ci> FLUX_VALUE </ci>
</math>
<listOfParameters>
<parameter id="LOWER_BOUND" value="-1000" units="mumol_per_gDW_per_min"/>
<parameter id="UPPER_BOUND" value="1000" units="mumol_per_gDW_per_min"/>
<parameter id="OBJECTIVE_COEFFICIENT" value="0"/>
<parameter id="FLUX_VALUE" value="0.000" units="mumol_per_gDW_per_min"/>
</listOfParameters>
</kineticLaw>
</reaction>
<reaction id="R02093MM" name="R02093MM ATP + dTDP --> ADP + dTTP">
<listOfReactants>
<speciesReference species="C00002MM"/>
<speciesReference species="C00363MM"/>
</listOfReactants>
<listOfProducts>
<speciesReference species="C00008MM"/>
<speciesReference species="C00459MM"/>
</listOfProducts>
<kineticLaw>
<math xmlns="http://www.w3.org/1998/Math/MathML">
<ci> FLUX_VALUE </ci>
</math>
<listOfParameters>
<parameter id="LOWER_BOUND" value="-1000" units="mumol_per_gDW_per_min"/>
<parameter id="UPPER_BOUND" value="1000" units="mumol_per_gDW_per_min"/>
<parameter id="OBJECTIVE_COEFFICIENT" value="0"/>
<parameter id="FLUX_VALUE" value="0.000" units="mumol_per_gDW_per_min"/>
</listOfParameters>
</kineticLaw>
</reaction>
<reaction id="R02161MM" name="R02161MM COMPLEX III Ubiquinol + 2 Ferricytochrome c --> Ubiquinone + 2 Ferrocytochrome c">
<listOfReactants>
<speciesReference species="C00390MM"/>
<speciesReference species="C00125MM" stoichiometry="2"/>
<speciesReference species="C00080MM" stoichiometry="2"/>
</listOfReactants>
<listOfProducts>
<speciesReference species="C00399MM"/>
<speciesReference species="C00126MM" stoichiometry="2"/>
<speciesReference species="C00080Cyto" stoichiometry="4"/>
</listOfProducts>
<kineticLaw>
<math xmlns="http://www.w3.org/1998/Math/MathML">
<ci> FLUX_VALUE </ci>
</math>
<listOfParameters>
<parameter id="LOWER_BOUND" value="-1000" units="mumol_per_gDW_per_min"/>
<parameter id="UPPER_BOUND" value="1000" units="mumol_per_gDW_per_min"/>
<parameter id="OBJECTIVE_COEFFICIENT" value="0"/>
<parameter id="FLUX_VALUE" value="0.000" units="mumol_per_gDW_per_min"/>
</listOfParameters>
</kineticLaw>
</reaction>
<reaction id="R02163MM" name="R02163MM COMPLEX I Ubiquinone + NADH --> Ubiquinol + NAD + 4H + 0.002 O2.-">
<listOfReactants>
<speciesReference species="C00399MM" stoichiometry="0.999"/>
<speciesReference species="C00004MM"/>
<speciesReference species="C00080MM" stoichiometry="4.994"/>
<speciesReference species="C00007MM" stoichiometry="0.002"/>
</listOfReactants>
<listOfProducts>
<speciesReference species="C00390MM" stoichiometry="0.999"/>
<speciesReference species="C00003MM"/>
<speciesReference species="C00080Cyto" stoichiometry="3.996"/>
<speciesReference species="C00704MM" stoichiometry="0.002"/>
</listOfProducts>
<kineticLaw>
<math xmlns="http://www.w3.org/1998/Math/MathML">
<ci> FLUX_VALUE </ci>
</math>
<listOfParameters>
<parameter id="LOWER_BOUND" value="-1000" units="mumol_per_gDW_per_min"/>
<parameter id="UPPER_BOUND" value="1000" units="mumol_per_gDW_per_min"/>
<parameter id="OBJECTIVE_COEFFICIENT" value="0"/>
<parameter id="FLUX_VALUE" value="0.000" units="mumol_per_gDW_per_min"/>
</listOfParameters>
</kineticLaw>
</reaction>
<reaction id="R02164MM" name="R02164MM COMPLEX II Ubiquinone + Succinate --> Ubiquinol + Fumarate">
<listOfReactants>
<speciesReference species="C00399MM"/>
<speciesReference species="C00042MM"/>
</listOfReactants>
<listOfProducts>
<speciesReference species="C00390MM"/>
<speciesReference species="C00122MM"/>
</listOfProducts>
<kineticLaw>
<math xmlns="http://www.w3.org/1998/Math/MathML">
<ci> FLUX_VALUE </ci>
</math>
<listOfParameters>
<parameter id="LOWER_BOUND" value="-1000" units="mumol_per_gDW_per_min"/>
<parameter id="UPPER_BOUND" value="1000" units="mumol_per_gDW_per_min"/>
<parameter id="OBJECTIVE_COEFFICIENT" value="0"/>
<parameter id="FLUX_VALUE" value="0.000" units="mumol_per_gDW_per_min"/>
</listOfParameters>
</kineticLaw>
</reaction>
<reaction id="R02199MM" name="R02199MM L-Isoleucine + 2-Oxoglutarate --> (S)-3-Methyl-2-oxopentanoic acid + L-Glutamate">
<listOfReactants>
<speciesReference species="C00407MM"/>
<speciesReference species="C00026MM"/>
</listOfReactants>
<listOfProducts>
<speciesReference species="C00671MM"/>
<speciesReference species="C00025MM"/>
</listOfProducts>
<kineticLaw>
<math xmlns="http://www.w3.org/1998/Math/MathML">
<ci> FLUX_VALUE </ci>
</math>
<listOfParameters>
<parameter id="LOWER_BOUND" value="-1000" units="mumol_per_gDW_per_min"/>
<parameter id="UPPER_BOUND" value="1000" units="mumol_per_gDW_per_min"/>
<parameter id="OBJECTIVE_COEFFICIENT" value="0"/>
<parameter id="FLUX_VALUE" value="0.000" units="mumol_per_gDW_per_min"/>
</listOfParameters>
</kineticLaw>
</reaction>
<reaction id="R02241MM" name="R02241MM Phosphatidate + CoA --> 1-Acyl-sn-glycerol 3-phosphate + Acyl-CoA">
<listOfReactants>
<speciesReference species="C00416MM"/>
<speciesReference species="C00010MM"/>
</listOfReactants>
<listOfProducts>
<speciesReference species="C00681MM"/>
<speciesReference species="C00154MM"/>
</listOfProducts>
<kineticLaw>
<math xmlns="http://www.w3.org/1998/Math/MathML">
<ci> FLUX_VALUE </ci>
</math>
<listOfParameters>
<parameter id="LOWER_BOUND" value="-1000" units="mumol_per_gDW_per_min"/>
<parameter id="UPPER_BOUND" value="1000" units="mumol_per_gDW_per_min"/>
<parameter id="OBJECTIVE_COEFFICIENT" value="0"/>
<parameter id="FLUX_VALUE" value="0.000" units="mumol_per_gDW_per_min"/>
</listOfParameters>
</kineticLaw>
</reaction>
<reaction id="R02313MM" name="R02313MM N6-(L-1,3-Dicarboxypropyl)-L-lysine + NAD+ + H2O --> L-Glutamate + L-2-Aminoadipate 6-semialdehyde + NADH + H+">
<listOfReactants>
<speciesReference species="C00449MM"/>
<speciesReference species="C00003MM"/>
<speciesReference species="C00001MM"/>
</listOfReactants>
<listOfProducts>
<speciesReference species="C00025MM"/>
<speciesReference species="C04076MM"/>
<speciesReference species="C00004MM"/>
<speciesReference species="C00080MM"/>
</listOfProducts>
<kineticLaw>
<math xmlns="http://www.w3.org/1998/Math/MathML">
<ci> FLUX_VALUE </ci>
</math>
<listOfParameters>
<parameter id="LOWER_BOUND" value="-1000" units="mumol_per_gDW_per_min"/>
<parameter id="UPPER_BOUND" value="1000" units="mumol_per_gDW_per_min"/>
<parameter id="OBJECTIVE_COEFFICIENT" value="0"/>
<parameter id="FLUX_VALUE" value="0.000" units="mumol_per_gDW_per_min"/>
</listOfParameters>
</kineticLaw>
</reaction>
<reaction id="R02326MM" name="R02326MM ATP + dCDP --> ADP + dCTP">
<listOfReactants>
<speciesReference species="C00002MM"/>
<speciesReference species="C00705MM"/>
</listOfReactants>
<listOfProducts>
<speciesReference species="C00008MM"/>
<speciesReference species="C00458MM"/>
</listOfProducts>
<kineticLaw>
<math xmlns="http://www.w3.org/1998/Math/MathML">
<ci> FLUX_VALUE </ci>
</math>
<listOfParameters>
<parameter id="LOWER_BOUND" value="-1000" units="mumol_per_gDW_per_min"/>
<parameter id="UPPER_BOUND" value="1000" units="mumol_per_gDW_per_min"/>
<parameter id="OBJECTIVE_COEFFICIENT" value="0"/>
<parameter id="FLUX_VALUE" value="0.000" units="mumol_per_gDW_per_min"/>
</listOfParameters>
</kineticLaw>
</reaction>
<reaction id="R02487MM" name="R02487MM Glutaryl-CoA + FAD --> FADH2 + Crotonoyl-CoA + CO2">
<listOfReactants>
<speciesReference species="C00527MM"/>
<speciesReference species="C00399MM"/>
<speciesReference species="C00080MM"/>
</listOfReactants>
<listOfProducts>
<speciesReference species="C00390MM"/>
<speciesReference species="C00877MM"/>
<speciesReference species="C00011MM"/>
</listOfProducts>
<kineticLaw>
<math xmlns="http://www.w3.org/1998/Math/MathML">
<ci> FLUX_VALUE </ci>
</math>
<listOfParameters>
<parameter id="LOWER_BOUND" value="0" units="mumol_per_gDW_per_min"/>
<parameter id="UPPER_BOUND" value="1000" units="mumol_per_gDW_per_min"/>
<parameter id="OBJECTIVE_COEFFICIENT" value="0"/>
<parameter id="FLUX_VALUE" value="0.000" units="mumol_per_gDW_per_min"/>
</listOfParameters>
</kineticLaw>
</reaction>
<reaction id="R02529MM" name="R02529MM Aminoacetone + H2O + Oxygen --> Methylglyoxal + NH3 + H2O2">
<listOfReactants>
<speciesReference species="C01888MM"/>
<speciesReference species="C00001MM"/>
<speciesReference species="C00007MM"/>
<speciesReference species="C00080MM"/>
</listOfReactants>
<listOfProducts>
<speciesReference species="C00546MM"/>
<speciesReference species="C00014MM"/>
<speciesReference species="C00027MM"/>
</listOfProducts>
<kineticLaw>
<math xmlns="http://www.w3.org/1998/Math/MathML">
<ci> FLUX_VALUE </ci>
</math>
<listOfParameters>
<parameter id="LOWER_BOUND" value="-1000" units="mumol_per_gDW_per_min"/>
<parameter id="UPPER_BOUND" value="1000" units="mumol_per_gDW_per_min"/>
<parameter id="OBJECTIVE_COEFFICIENT" value="0"/>
<parameter id="FLUX_VALUE" value="0.000" units="mumol_per_gDW_per_min"/>
</listOfParameters>
</kineticLaw>
</reaction>
<reaction id="R02569MM" name="R02569MM Acetyl-CoA + Enzyme N6-(dihydrolipoyl)lysine --> CoA + [Dihydrolipoyllysine-residue acetyltransferase] S-acetyldihydrolipoyllysine">
<listOfReactants>
<speciesReference species="C00024MM"/>
<speciesReference species="C15973MM"/>
</listOfReactants>
<listOfProducts>
<speciesReference species="C00010MM"/>
<speciesReference species="C16255MM"/>
</listOfProducts>
<kineticLaw>
<math xmlns="http://www.w3.org/1998/Math/MathML">
<ci> FLUX_VALUE </ci>
</math>
<listOfParameters>
<parameter id="LOWER_BOUND" value="-1000" units="mumol_per_gDW_per_min"/>
<parameter id="UPPER_BOUND" value="1000" units="mumol_per_gDW_per_min"/>
<parameter id="OBJECTIVE_COEFFICIENT" value="0"/>
<parameter id="FLUX_VALUE" value="0.000" units="mumol_per_gDW_per_min"/>
</listOfParameters>
</kineticLaw>
</reaction>
<reaction id="R02570MM" name="R02570MM Succinyl-CoA + Enzyme N6-(dihydrolipoyl)lysine --> CoA + [Dihydrolipoyllysine-residue succinyltransferase] S-succinyldihydrolipoyllysine">
<listOfReactants>
<speciesReference species="C00091MM"/>
<speciesReference species="C15973MM"/>
</listOfReactants>
<listOfProducts>
<speciesReference species="C00010MM"/>
<speciesReference species="C16254MM"/>
</listOfProducts>
<kineticLaw>
<math xmlns="http://www.w3.org/1998/Math/MathML">
<ci> FLUX_VALUE </ci>
</math>
<listOfParameters>
<parameter id="LOWER_BOUND" value="-1000" units="mumol_per_gDW_per_min"/>
<parameter id="UPPER_BOUND" value="1000" units="mumol_per_gDW_per_min"/>
<parameter id="OBJECTIVE_COEFFICIENT" value="0"/>
<parameter id="FLUX_VALUE" value="0.000" units="mumol_per_gDW_per_min"/>
</listOfParameters>
</kineticLaw>
</reaction>
<reaction id="R02571MM" name="R02571MM Glutaryl-CoA + Enzyme N6-(dihydrolipoyl)lysine --> CoA + [Dihydrolipoyllysine-residue succinyltransferase] S-glutaryldihydrolipoyllysine">
<listOfReactants>
<speciesReference species="C00527MM"/>
<speciesReference species="C15973MM"/>
</listOfReactants>
<listOfProducts>
<speciesReference species="C00010MM"/>
<speciesReference species="C06157MM"/>
</listOfProducts>
<kineticLaw>
<math xmlns="http://www.w3.org/1998/Math/MathML">
<ci> FLUX_VALUE </ci>
</math>
<listOfParameters>
<parameter id="LOWER_BOUND" value="-1000" units="mumol_per_gDW_per_min"/>
<parameter id="UPPER_BOUND" value="1000" units="mumol_per_gDW_per_min"/>
<parameter id="OBJECTIVE_COEFFICIENT" value="0"/>
<parameter id="FLUX_VALUE" value="0.000" units="mumol_per_gDW_per_min"/>
</listOfParameters>
</kineticLaw>
</reaction>
<reaction id="R02661MM" name="R02661MM 2-Methylpropanoyl-CoA + Acceptor --> 2-Methylprop-2-enoyl-CoA + Reduced acceptor">
<listOfReactants>
<speciesReference species="C00630MM"/>
<speciesReference species="C00399MM"/>
</listOfReactants>
<listOfProducts>
<speciesReference species="C03460MM"/>
<speciesReference species="C00390MM"/>
</listOfProducts>
<kineticLaw>
<math xmlns="http://www.w3.org/1998/Math/MathML">
<ci> FLUX_VALUE </ci>
</math>
<listOfParameters>
<parameter id="LOWER_BOUND" value="-1000" units="mumol_per_gDW_per_min"/>
<parameter id="UPPER_BOUND" value="1000" units="mumol_per_gDW_per_min"/>
<parameter id="OBJECTIVE_COEFFICIENT" value="0"/>
<parameter id="FLUX_VALUE" value="0.000" units="mumol_per_gDW_per_min"/>
</listOfParameters>
</kineticLaw>
</reaction>
<reaction id="R02662MM" name="R02662MM 2-Methylpropanoyl-CoA + Enzyme N6-(dihydrolipoyl)lysine --> CoA + [Dihydrolipoyllysine-residue (2-methylpropanoyl)transferase] S-(2-methylpropanoyl)dihydrolipoyllysine">
<listOfReactants>
<speciesReference species="C00630MM"/>
<speciesReference species="C15973MM"/>
</listOfReactants>
<listOfProducts>
<speciesReference species="C00010MM"/>
<speciesReference species="C15977MM"/>
</listOfProducts>
<kineticLaw>
<math xmlns="http://www.w3.org/1998/Math/MathML">
<ci> FLUX_VALUE </ci>
</math>
<listOfParameters>
<parameter id="LOWER_BOUND" value="-1000" units="mumol_per_gDW_per_min"/>
<parameter id="UPPER_BOUND" value="1000" units="mumol_per_gDW_per_min"/>
<parameter id="OBJECTIVE_COEFFICIENT" value="0"/>
<parameter id="FLUX_VALUE" value="0.000" units="mumol_per_gDW_per_min"/>
</listOfParameters>
</kineticLaw>
</reaction>
<reaction id="R02765MM" name="R02765MM (R)-Methylmalonyl-CoA --> (S)-Methylmalonyl-CoA">
<listOfReactants>
<speciesReference species="C01213MM"/>
</listOfReactants>
<listOfProducts>
<speciesReference species="C00683MM"/>
</listOfProducts>
<kineticLaw>
<math xmlns="http://www.w3.org/1998/Math/MathML">
<ci> FLUX_VALUE </ci>
</math>
<listOfParameters>
<parameter id="LOWER_BOUND" value="-1000" units="mumol_per_gDW_per_min"/>
<parameter id="UPPER_BOUND" value="1000" units="mumol_per_gDW_per_min"/>
<parameter id="OBJECTIVE_COEFFICIENT" value="0"/>
<parameter id="FLUX_VALUE" value="0.000" units="mumol_per_gDW_per_min"/>
</listOfParameters>
</kineticLaw>
</reaction>
<reaction id="R03026MM" name="R03026MM (S)-3-Hydroxybutanoyl-CoA --> Crotonoyl-CoA + H2O">
<listOfReactants>
<speciesReference species="C01144MM"/>
</listOfReactants>
<listOfProducts>
<speciesReference species="C00877MM"/>
<speciesReference species="C00001MM"/>
</listOfProducts>
<kineticLaw>
<math xmlns="http://www.w3.org/1998/Math/MathML">
<ci> FLUX_VALUE </ci>
</math>
<listOfParameters>
<parameter id="LOWER_BOUND" value="-1000" units="mumol_per_gDW_per_min"/>
<parameter id="UPPER_BOUND" value="1000" units="mumol_per_gDW_per_min"/>
<parameter id="OBJECTIVE_COEFFICIENT" value="0"/>
<parameter id="FLUX_VALUE" value="0.000" units="mumol_per_gDW_per_min"/>
</listOfParameters>
</kineticLaw>
</reaction>
<reaction id="R03045MM" name="R03045MM 3-Hydroxypropionyl-CoA --> Propenoyl-CoA + H2O">
<listOfReactants>
<speciesReference species="C05668MM"/>
</listOfReactants>
<listOfProducts>
<speciesReference species="C00894MM"/>
<speciesReference species="C00001MM"/>
</listOfProducts>
<kineticLaw>
<math xmlns="http://www.w3.org/1998/Math/MathML">
<ci> FLUX_VALUE </ci>
</math>
<listOfParameters>
<parameter id="LOWER_BOUND" value="-1000" units="mumol_per_gDW_per_min"/>
<parameter id="UPPER_BOUND" value="1000" units="mumol_per_gDW_per_min"/>
<parameter id="OBJECTIVE_COEFFICIENT" value="0"/>
<parameter id="FLUX_VALUE" value="0.000" units="mumol_per_gDW_per_min"/>
</listOfParameters>
</kineticLaw>
</reaction>
<reaction id="R03102MM" name="R03102MM L-2-Aminoadipate 6-semialdehyde + NAD+ + H2O --> L-2-Aminoadipate + NADH + H+">
<listOfReactants>
<speciesReference species="C04076MM"/>
<speciesReference species="C00003MM"/>
<speciesReference species="C00001MM"/>
</listOfReactants>
<listOfProducts>
<speciesReference species="C00956MM"/>
<speciesReference species="C00004MM"/>
<speciesReference species="C00080MM" stoichiometry="2"/>
</listOfProducts>
<kineticLaw>
<math xmlns="http://www.w3.org/1998/Math/MathML">
<ci> FLUX_VALUE </ci>
</math>
<listOfParameters>
<parameter id="LOWER_BOUND" value="0" units="mumol_per_gDW_per_min"/>
<parameter id="UPPER_BOUND" value="1000" units="mumol_per_gDW_per_min"/>
<parameter id="OBJECTIVE_COEFFICIENT" value="0"/>
<parameter id="FLUX_VALUE" value="0.000" units="mumol_per_gDW_per_min"/>
</listOfParameters>
</kineticLaw>
</reaction>
<reaction id="R03103MM" name="R03103MM L-2-Aminoadipate 6-semialdehyde + NADP+ + H2O --> L-2-Aminoadipate + NADPH + H+">
<listOfReactants>
<speciesReference species="C04076MM"/>
<speciesReference species="C00006MM"/>
<speciesReference species="C00001MM"/>
</listOfReactants>
<listOfProducts>
<speciesReference species="C00956MM"/>
<speciesReference species="C00005MM"/>
<speciesReference species="C00080MM" stoichiometry="2"/>
</listOfProducts>
<kineticLaw>
<math xmlns="http://www.w3.org/1998/Math/MathML">
<ci> FLUX_VALUE </ci>
</math>
<listOfParameters>
<parameter id="LOWER_BOUND" value="0" units="mumol_per_gDW_per_min"/>
<parameter id="UPPER_BOUND" value="1000" units="mumol_per_gDW_per_min"/>
<parameter id="OBJECTIVE_COEFFICIENT" value="0"/>
<parameter id="FLUX_VALUE" value="0.000" units="mumol_per_gDW_per_min"/>
</listOfParameters>
</kineticLaw>
</reaction>
<reaction id="R03105MM" name="R03105MM Mercaptopyruvate + Sulfite --> Thiosulfate + Pyruvate">
<listOfReactants>
<speciesReference species="C00957MM"/>
<speciesReference species="C00094MM"/>
</listOfReactants>
<listOfProducts>
<speciesReference species="C00320MM"/>
<speciesReference species="C00022MM"/>
</listOfProducts>
<kineticLaw>
<math xmlns="http://www.w3.org/1998/Math/MathML">
<ci> FLUX_VALUE </ci>
</math>
<listOfParameters>
<parameter id="LOWER_BOUND" value="0" units="mumol_per_gDW_per_min"/>
<parameter id="UPPER_BOUND" value="1000" units="mumol_per_gDW_per_min"/>
<parameter id="OBJECTIVE_COEFFICIENT" value="0"/>
<parameter id="FLUX_VALUE" value="0.000" units="mumol_per_gDW_per_min"/>
</listOfParameters>
</kineticLaw>
</reaction>
<reaction id="R03158MM" name="R03158MM 3-Hydroxypropanoate + CoA --> 3-Hydroxypropionyl-CoA + H2O">
<listOfReactants>
<speciesReference species="C01013MM"/>
<speciesReference species="C00010MM"/>
<speciesReference species="C00080MM"/>
</listOfReactants>
<listOfProducts>
<speciesReference species="C05668MM"/>
<speciesReference species="C00001MM"/>
</listOfProducts>
<kineticLaw>
<math xmlns="http://www.w3.org/1998/Math/MathML">
<ci> FLUX_VALUE </ci>
</math>
<listOfParameters>
<parameter id="LOWER_BOUND" value="-1000" units="mumol_per_gDW_per_min"/>
<parameter id="UPPER_BOUND" value="1000" units="mumol_per_gDW_per_min"/>
<parameter id="OBJECTIVE_COEFFICIENT" value="0"/>
<parameter id="FLUX_VALUE" value="0.000" units="mumol_per_gDW_per_min"/>
</listOfParameters>
</kineticLaw>
</reaction>
<reaction id="R03172MM" name="R03172MM (S)-2-Methylbutanoyl-CoA + Acceptor --> 2-Methylbut-2-enoyl-CoA + Reduced acceptor">
<listOfReactants>
<speciesReference species="C15980MM"/>
<speciesReference species="C00399MM"/>
</listOfReactants>
<listOfProducts>
<speciesReference species="C03345MM"/>
<speciesReference species="C00390MM"/>
</listOfProducts>
<kineticLaw>
<math xmlns="http://www.w3.org/1998/Math/MathML">
<ci> FLUX_VALUE </ci>
</math>
<listOfParameters>
<parameter id="LOWER_BOUND" value="-1000" units="mumol_per_gDW_per_min"/>
<parameter id="UPPER_BOUND" value="1000" units="mumol_per_gDW_per_min"/>
<parameter id="OBJECTIVE_COEFFICIENT" value="0"/>
<parameter id="FLUX_VALUE" value="0.000" units="mumol_per_gDW_per_min"/>
</listOfParameters>
</kineticLaw>
</reaction>
<reaction id="R03174MM" name="R03174MM (S)-2-Methylbutanoyl-CoA + Enzyme N6-(dihydrolipoyl)lysine --> CoA + [Dihydrolipoyllysine-residue (2-methylpropanoyl)transferase] S-(2-methylbutanoyl)dihydrolipoyllysine">
<listOfReactants>
<speciesReference species="C15980MM"/>
<speciesReference species="C15973MM"/>
</listOfReactants>
<listOfProducts>
<speciesReference species="C00010MM"/>
<speciesReference species="C15979MM"/>
</listOfProducts>
<kineticLaw>
<math xmlns="http://www.w3.org/1998/Math/MathML">
<ci> FLUX_VALUE </ci>
</math>
<listOfParameters>
<parameter id="LOWER_BOUND" value="-1000" units="mumol_per_gDW_per_min"/>
<parameter id="UPPER_BOUND" value="1000" units="mumol_per_gDW_per_min"/>
<parameter id="OBJECTIVE_COEFFICIENT" value="0"/>
<parameter id="FLUX_VALUE" value="0.000" units="mumol_per_gDW_per_min"/>
</listOfParameters>
</kineticLaw>
</reaction>
<reaction id="R03222MM" name="R03222MM Protoporphyrinogen IX + 3 Oxygen --> Protoporphyrin + 3 H2O2">
<listOfReactants>
<speciesReference species="C01079Cyto"/>
<speciesReference species="C00007MM" stoichiometry="3"/>
</listOfReactants>
<listOfProducts>
<speciesReference species="C02191MM"/>
<speciesReference species="C00027MM" stoichiometry="3"/>
</listOfProducts>
<kineticLaw>
<math xmlns="http://www.w3.org/1998/Math/MathML">
<ci> FLUX_VALUE </ci>
</math>
<listOfParameters>
<parameter id="LOWER_BOUND" value="0" units="mumol_per_gDW_per_min"/>
<parameter id="UPPER_BOUND" value="1000" units="mumol_per_gDW_per_min"/>
<parameter id="OBJECTIVE_COEFFICIENT" value="0"/>
<parameter id="FLUX_VALUE" value="0.000" units="mumol_per_gDW_per_min"/>
</listOfParameters>
</kineticLaw>
</reaction>
<reaction id="R03270MM" name="R03270MM 2-(alpha-Hydroxyethyl)thiamine diphosphate + Enzyme N6-(lipoyl)lysine --> [Dihydrolipoyllysine-residue acetyltransferase] S-acetyldihydrolipoyllysine + Thiamin diphosphate">
<listOfReactants>
<speciesReference species="C05125MM"/>
<speciesReference species="C15972MM"/>
</listOfReactants>
<listOfProducts>
<speciesReference species="C16255MM"/>
<speciesReference species="C00068MM"/>
</listOfProducts>
<kineticLaw>
<math xmlns="http://www.w3.org/1998/Math/MathML">
<ci> FLUX_VALUE </ci>
</math>
<listOfParameters>
<parameter id="LOWER_BOUND" value="-1000" units="mumol_per_gDW_per_min"/>
<parameter id="UPPER_BOUND" value="1000" units="mumol_per_gDW_per_min"/>
<parameter id="OBJECTIVE_COEFFICIENT" value="0"/>
<parameter id="FLUX_VALUE" value="0.000" units="mumol_per_gDW_per_min"/>
</listOfParameters>
</kineticLaw>
</reaction>
<reaction id="R03313MM" name="R03313MM L-Glutamate 5-semialdehyde + Orthophosphate + NADP+ --> L-Glutamyl 5-phosphate + NADPH + H+">
<listOfReactants>
<speciesReference species="C01165MM"/>
<speciesReference species="C00009MM"/>
<speciesReference species="C00006MM"/>
</listOfReactants>
<listOfProducts>
<speciesReference species="C03287MM"/>
<speciesReference species="C00005MM"/>
<speciesReference species="C00080MM"/>
</listOfProducts>
<kineticLaw>
<math xmlns="http://www.w3.org/1998/Math/MathML">
<ci> FLUX_VALUE </ci>
</math>
<listOfParameters>
<parameter id="LOWER_BOUND" value="-1000" units="mumol_per_gDW_per_min"/>
<parameter id="UPPER_BOUND" value="1000" units="mumol_per_gDW_per_min"/>
<parameter id="OBJECTIVE_COEFFICIENT" value="0"/>
<parameter id="FLUX_VALUE" value="0.000" units="mumol_per_gDW_per_min"/>
</listOfParameters>
</kineticLaw>
</reaction>
<reaction id="R03314MM" name="R03314MM 0">
<listOfReactants>
<speciesReference species="C01165MM"/>
</listOfReactants>
<listOfProducts>
<speciesReference species="C03912MM"/>
<speciesReference species="C00001MM"/>
<speciesReference species="C00080MM"/>
</listOfProducts>
<kineticLaw>
<math xmlns="http://www.w3.org/1998/Math/MathML">
<ci> FLUX_VALUE </ci>
</math>
<listOfParameters>
<parameter id="LOWER_BOUND" value="-1000" units="mumol_per_gDW_per_min"/>
<parameter id="UPPER_BOUND" value="1000" units="mumol_per_gDW_per_min"/>
<parameter id="OBJECTIVE_COEFFICIENT" value="0"/>
<parameter id="FLUX_VALUE" value="0.000" units="mumol_per_gDW_per_min"/>
</listOfParameters>
</kineticLaw>
</reaction>
<reaction id="R03316MM" name="R03316MM 3-Carboxy-1-hydroxypropyl-ThPP + Enzyme N6-(lipoyl)lysine --> [Dihydrolipoyllysine-residue succinyltransferase] S-succinyldihydrolipoyllysine + Thiamin diphosphate">
<listOfReactants>
<speciesReference species="C05381MM"/>
<speciesReference species="C15972MM"/>
</listOfReactants>
<listOfProducts>
<speciesReference species="C16254MM"/>
<speciesReference species="C00068MM"/>
</listOfProducts>
<kineticLaw>
<math xmlns="http://www.w3.org/1998/Math/MathML">
<ci> FLUX_VALUE </ci>
</math>
<listOfParameters>
<parameter id="LOWER_BOUND" value="-1000" units="mumol_per_gDW_per_min"/>
<parameter id="UPPER_BOUND" value="1000" units="mumol_per_gDW_per_min"/>
<parameter id="OBJECTIVE_COEFFICIENT" value="0"/>
<parameter id="FLUX_VALUE" value="0.000" units="mumol_per_gDW_per_min"/>
</listOfParameters>
</kineticLaw>
</reaction>
<reaction id="R03381MM" name="R03381MM (S)-Methylmalonate semialdehyde + CoA + NAD+ --> (R)-Methylmalonyl-CoA + NADH + H+">
<listOfReactants>
<speciesReference species="C06002MM"/>
<speciesReference species="C00010MM"/>
<speciesReference species="C00003MM"/>
</listOfReactants>
<listOfProducts>
<speciesReference species="C01213MM"/>
<speciesReference species="C00004MM"/>
<speciesReference species="C00080MM"/>
</listOfProducts>
<kineticLaw>
<math xmlns="http://www.w3.org/1998/Math/MathML">
<ci> FLUX_VALUE </ci>
</math>
<listOfParameters>
<parameter id="LOWER_BOUND" value="-1000" units="mumol_per_gDW_per_min"/>
<parameter id="UPPER_BOUND" value="1000" units="mumol_per_gDW_per_min"/>
<parameter id="OBJECTIVE_COEFFICIENT" value="0"/>
<parameter id="FLUX_VALUE" value="0.000" units="mumol_per_gDW_per_min"/>
</listOfParameters>
</kineticLaw>
</reaction>
<reaction id="R03758MM" name="R03758MM 0">
<listOfReactants>
<speciesReference species="C01888MM"/>
<speciesReference species="C00011MM"/>
</listOfReactants>
<listOfProducts>
<speciesReference species="C03508MM"/>
<speciesReference species="C00080MM"/>
</listOfProducts>
<kineticLaw>
<math xmlns="http://www.w3.org/1998/Math/MathML">
<ci> FLUX_VALUE </ci>
</math>
<listOfParameters>
<parameter id="LOWER_BOUND" value="-1000" units="mumol_per_gDW_per_min"/>
<parameter id="UPPER_BOUND" value="0" units="mumol_per_gDW_per_min"/>
<parameter id="OBJECTIVE_COEFFICIENT" value="0"/>
<parameter id="FLUX_VALUE" value="0.000" units="mumol_per_gDW_per_min"/>
</listOfParameters>
</kineticLaw>
</reaction>
<reaction id="R03776MM" name="R03776MM Octanoyl-CoA + NADP+ --> trans-Oct-2-enoyl-CoA + NADPH + H+">
<listOfReactants>
<speciesReference species="C01944MM"/>
<speciesReference species="C00006MM"/>
</listOfReactants>
<listOfProducts>
<speciesReference species="C05276MM"/>
<speciesReference species="C00005MM"/>
<speciesReference species="C00080MM"/>
</listOfProducts>
<kineticLaw>
<math xmlns="http://www.w3.org/1998/Math/MathML">
<ci> FLUX_VALUE </ci>
</math>
<listOfParameters>
<parameter id="LOWER_BOUND" value="-1000" units="mumol_per_gDW_per_min"/>
<parameter id="UPPER_BOUND" value="0" units="mumol_per_gDW_per_min"/>
<parameter id="OBJECTIVE_COEFFICIENT" value="0"/>
<parameter id="FLUX_VALUE" value="0.000" units="mumol_per_gDW_per_min"/>
</listOfParameters>
</kineticLaw>
</reaction>
<reaction id="R03777MM" name="R03777MM Octanoyl-CoA + FAD --> trans-Oct-2-enoyl-CoA + FADH2">
<listOfReactants>
<speciesReference species="C01944MM"/>
<speciesReference species="C00399MM"/>
</listOfReactants>
<listOfProducts>
<speciesReference species="C05276MM"/>
<speciesReference species="C00390MM"/>
</listOfProducts>
<kineticLaw>
<math xmlns="http://www.w3.org/1998/Math/MathML">
<ci> FLUX_VALUE </ci>
</math>
<listOfParameters>
<parameter id="LOWER_BOUND" value="0" units="mumol_per_gDW_per_min"/>
<parameter id="UPPER_BOUND" value="1000" units="mumol_per_gDW_per_min"/>
<parameter id="OBJECTIVE_COEFFICIENT" value="0"/>
<parameter id="FLUX_VALUE" value="0.000" units="mumol_per_gDW_per_min"/>
</listOfParameters>
</kineticLaw>
</reaction>
<reaction id="R03778MM" name="R03778MM Octanoyl-CoA + Acetyl-CoA --> CoA + 3-Oxodecanoyl-CoA">
<listOfReactants>
<speciesReference species="C01944MM"/>
<speciesReference species="C00024MM"/>
</listOfReactants>
<listOfProducts>
<speciesReference species="C00010MM"/>
<speciesReference species="C05265MM"/>
</listOfProducts>
<kineticLaw>
<math xmlns="http://www.w3.org/1998/Math/MathML">
<ci> FLUX_VALUE </ci>
</math>
<listOfParameters>
<parameter id="LOWER_BOUND" value="-1000" units="mumol_per_gDW_per_min"/>
<parameter id="UPPER_BOUND" value="1000" units="mumol_per_gDW_per_min"/>
<parameter id="OBJECTIVE_COEFFICIENT" value="0"/>
<parameter id="FLUX_VALUE" value="0.000" units="mumol_per_gDW_per_min"/>
</listOfParameters>
</kineticLaw>
</reaction>
<reaction id="R03856MM" name="R03856MM Lauroyl-CoA + NADP+ --> 2-trans-Dodecenoyl-CoA + NADPH + H+">
<listOfReactants>
<speciesReference species="C01832MM"/>
<speciesReference species="C00006MM"/>
</listOfReactants>
<listOfProducts>
<speciesReference species="C03221MM"/>
<speciesReference species="C00005MM"/>
<speciesReference species="C00080MM"/>
</listOfProducts>
<kineticLaw>
<math xmlns="http://www.w3.org/1998/Math/MathML">
<ci> FLUX_VALUE </ci>
</math>
<listOfParameters>
<parameter id="LOWER_BOUND" value="-1000" units="mumol_per_gDW_per_min"/>
<parameter id="UPPER_BOUND" value="0" units="mumol_per_gDW_per_min"/>
<parameter id="OBJECTIVE_COEFFICIENT" value="0"/>
<parameter id="FLUX_VALUE" value="0.000" units="mumol_per_gDW_per_min"/>
</listOfParameters>
</kineticLaw>
</reaction>
<reaction id="R03857MM" name="R03857MM Lauroyl-CoA + FAD --> 2-trans-Dodecenoyl-CoA + FADH2">
<listOfReactants>
<speciesReference species="C01832MM"/>
<speciesReference species="C00399MM"/>
</listOfReactants>
<listOfProducts>
<speciesReference species="C03221MM"/>
<speciesReference species="C00390MM"/>
</listOfProducts>
<kineticLaw>
<math xmlns="http://www.w3.org/1998/Math/MathML">
<ci> FLUX_VALUE </ci>
</math>
<listOfParameters>
<parameter id="LOWER_BOUND" value="0" units="mumol_per_gDW_per_min"/>
<parameter id="UPPER_BOUND" value="1000" units="mumol_per_gDW_per_min"/>
<parameter id="OBJECTIVE_COEFFICIENT" value="0"/>
<parameter id="FLUX_VALUE" value="0.000" units="mumol_per_gDW_per_min"/>
</listOfParameters>
</kineticLaw>
</reaction>
<reaction id="R03858MM" name="R03858MM Lauroyl-CoA + Acetyl-CoA --> CoA + 3-Oxotetradecanoyl-CoA">
<listOfReactants>
<speciesReference species="C01832MM"/>
<speciesReference species="C00024MM"/>
</listOfReactants>
<listOfProducts>
<speciesReference species="C00010MM"/>
<speciesReference species="C05261MM"/>
</listOfProducts>
<kineticLaw>
<math xmlns="http://www.w3.org/1998/Math/MathML">
<ci> FLUX_VALUE </ci>
</math>
<listOfParameters>
<parameter id="LOWER_BOUND" value="-1000" units="mumol_per_gDW_per_min"/>
<parameter id="UPPER_BOUND" value="1000" units="mumol_per_gDW_per_min"/>
<parameter id="OBJECTIVE_COEFFICIENT" value="0"/>
<parameter id="FLUX_VALUE" value="0.000" units="mumol_per_gDW_per_min"/>
</listOfParameters>
</kineticLaw>
</reaction>
<reaction id="R03989MM" name="R03989MM Tetradecanoyl-CoA + NADP+ --> trans-Tetradec-2-enoyl-CoA + NADPH + H+">
<listOfReactants>
<speciesReference species="C02593MM"/>
<speciesReference species="C00006MM"/>
</listOfReactants>
<listOfProducts>
<speciesReference species="C05273MM"/>
<speciesReference species="C00005MM"/>
<speciesReference species="C00080MM"/>
</listOfProducts>
<kineticLaw>
<math xmlns="http://www.w3.org/1998/Math/MathML">
<ci> FLUX_VALUE </ci>
</math>
<listOfParameters>
<parameter id="LOWER_BOUND" value="-1000" units="mumol_per_gDW_per_min"/>
<parameter id="UPPER_BOUND" value="0" units="mumol_per_gDW_per_min"/>
<parameter id="OBJECTIVE_COEFFICIENT" value="0"/>
<parameter id="FLUX_VALUE" value="0.000" units="mumol_per_gDW_per_min"/>
</listOfParameters>
</kineticLaw>
</reaction>
<reaction id="R03990MM" name="R03990MM Tetradecanoyl-CoA + FAD --> trans-Tetradec-2-enoyl-CoA + FADH2">
<listOfReactants>
<speciesReference species="C02593MM"/>
<speciesReference species="C00399MM"/>
</listOfReactants>
<listOfProducts>
<speciesReference species="C05273MM"/>
<speciesReference species="C00390MM"/>
</listOfProducts>
<kineticLaw>
<math xmlns="http://www.w3.org/1998/Math/MathML">
<ci> FLUX_VALUE </ci>
</math>
<listOfParameters>
<parameter id="LOWER_BOUND" value="0" units="mumol_per_gDW_per_min"/>
<parameter id="UPPER_BOUND" value="1000" units="mumol_per_gDW_per_min"/>
<parameter id="OBJECTIVE_COEFFICIENT" value="0"/>
<parameter id="FLUX_VALUE" value="0.000" units="mumol_per_gDW_per_min"/>
</listOfParameters>
</kineticLaw>
</reaction>
<reaction id="R03991MM" name="R03991MM Tetradecanoyl-CoA + Acetyl-CoA --> CoA + 3-Oxopalmitoyl-CoA">
<listOfReactants>
<speciesReference species="C02593MM"/>
<speciesReference species="C00024MM"/>
</listOfReactants>
<listOfProducts>
<speciesReference species="C00010MM"/>
<speciesReference species="C05259MM"/>
</listOfProducts>
<kineticLaw>
<math xmlns="http://www.w3.org/1998/Math/MathML">
<ci> FLUX_VALUE </ci>
</math>
<listOfParameters>
<parameter id="LOWER_BOUND" value="-1000" units="mumol_per_gDW_per_min"/>
<parameter id="UPPER_BOUND" value="1000" units="mumol_per_gDW_per_min"/>
<parameter id="OBJECTIVE_COEFFICIENT" value="0"/>
<parameter id="FLUX_VALUE" value="0.000" units="mumol_per_gDW_per_min"/>
</listOfParameters>
</kineticLaw>
</reaction>
<reaction id="R04095MM" name="R04095MM 3-Methylbutanoyl-CoA + FAD --> 3-Methylcrotonyl-CoA + FADH2">
<listOfReactants>
<speciesReference species="C02939MM"/>
<speciesReference species="C00399MM"/>
</listOfReactants>
<listOfProducts>
<speciesReference species="C03069MM"/>
<speciesReference species="C00390MM"/>
</listOfProducts>
<kineticLaw>
<math xmlns="http://www.w3.org/1998/Math/MathML">
<ci> FLUX_VALUE </ci>
</math>
<listOfParameters>
<parameter id="LOWER_BOUND" value="-1000" units="mumol_per_gDW_per_min"/>
<parameter id="UPPER_BOUND" value="1000" units="mumol_per_gDW_per_min"/>
<parameter id="OBJECTIVE_COEFFICIENT" value="0"/>
<parameter id="FLUX_VALUE" value="0.000" units="mumol_per_gDW_per_min"/>
</listOfParameters>
</kineticLaw>
</reaction>
<reaction id="R04097MM" name="R04097MM 3-Methylbutanoyl-CoA + Enzyme N6-(dihydrolipoyl)lysine --> CoA + [Dihydrolipoyllysine-residue (2-methylpropanoyl)transferase] S-(3-methylbutanoyl)dihydrolipoyllysine">
<listOfReactants>
<speciesReference species="C02939MM"/>
<speciesReference species="C15973MM"/>
</listOfReactants>
<listOfProducts>
<speciesReference species="C00010MM"/>
<speciesReference species="C15975MM"/>
</listOfProducts>
<kineticLaw>
<math xmlns="http://www.w3.org/1998/Math/MathML">
<ci> FLUX_VALUE </ci>
</math>
<listOfParameters>
<parameter id="LOWER_BOUND" value="-1000" units="mumol_per_gDW_per_min"/>
<parameter id="UPPER_BOUND" value="1000" units="mumol_per_gDW_per_min"/>
<parameter id="OBJECTIVE_COEFFICIENT" value="0"/>
<parameter id="FLUX_VALUE" value="0.000" units="mumol_per_gDW_per_min"/>
</listOfParameters>
</kineticLaw>
</reaction>
<reaction id="R04138MM" name="R04138MM ATP + 3-Methylcrotonyl-CoA + HCO3- --> ADP + Orthophosphate + 3-Methylglutaconyl-CoA">
<listOfReactants>
<speciesReference species="C00002MM"/>
<speciesReference species="C03069MM"/>
<speciesReference species="C00288MM"/>
</listOfReactants>
<listOfProducts>
<speciesReference species="C00008MM"/>
<speciesReference species="C00009MM"/>
<speciesReference species="C03231MM"/>
<speciesReference species="C00080MM"/>
</listOfProducts>
<kineticLaw>
<math xmlns="http://www.w3.org/1998/Math/MathML">
<ci> FLUX_VALUE </ci>
</math>
<listOfParameters>
<parameter id="LOWER_BOUND" value="0" units="mumol_per_gDW_per_min"/>
<parameter id="UPPER_BOUND" value="1000" units="mumol_per_gDW_per_min"/>
<parameter id="OBJECTIVE_COEFFICIENT" value="0"/>
<parameter id="FLUX_VALUE" value="0.000" units="mumol_per_gDW_per_min"/>
</listOfParameters>
</kineticLaw>
</reaction>
<reaction id="R04170MM" name="R04170MM (S)-3-Hydroxydodecanoyl-CoA --> 2-trans-Dodecenoyl-CoA + H2O">
<listOfReactants>
<speciesReference species="C05262MM"/>
</listOfReactants>
<listOfProducts>
<speciesReference species="C03221MM"/>
<speciesReference species="C00001MM"/>
</listOfProducts>
<kineticLaw>
<math xmlns="http://www.w3.org/1998/Math/MathML">
<ci> FLUX_VALUE </ci>
</math>
<listOfParameters>
<parameter id="LOWER_BOUND" value="-1000" units="mumol_per_gDW_per_min"/>
<parameter id="UPPER_BOUND" value="1000" units="mumol_per_gDW_per_min"/>
<parameter id="OBJECTIVE_COEFFICIENT" value="0"/>
<parameter id="FLUX_VALUE" value="0.000" units="mumol_per_gDW_per_min"/>
</listOfParameters>
</kineticLaw>
</reaction>
<reaction id="R04203MM" name="R04203MM (2S,3S)-3-Hydroxy-2-methylbutanoyl-CoA + NAD+ --> 2-Methylacetoacetyl-CoA + NADH + H+">
<listOfReactants>
<speciesReference species="C04405MM"/>
<speciesReference species="C00003MM"/>
</listOfReactants>
<listOfProducts>
<speciesReference species="C03344MM"/>
<speciesReference species="C00004MM"/>
<speciesReference species="C00080MM"/>
</listOfProducts>
<kineticLaw>
<math xmlns="http://www.w3.org/1998/Math/MathML">
<ci> FLUX_VALUE </ci>
</math>
<listOfParameters>
<parameter id="LOWER_BOUND" value="-1000" units="mumol_per_gDW_per_min"/>
<parameter id="UPPER_BOUND" value="1000" units="mumol_per_gDW_per_min"/>
<parameter id="OBJECTIVE_COEFFICIENT" value="0"/>
<parameter id="FLUX_VALUE" value="0.000" units="mumol_per_gDW_per_min"/>
</listOfParameters>
</kineticLaw>
</reaction>
<reaction id="R04204MM" name="R04204MM (2S,3S)-3-Hydroxy-2-methylbutanoyl-CoA --> 2-Methylbut-2-enoyl-CoA + H2O">
<listOfReactants>
<speciesReference species="C04405MM"/>
</listOfReactants>
<listOfProducts>
<speciesReference species="C03345MM"/>
<speciesReference species="C00001MM"/>
</listOfProducts>
<kineticLaw>
<math xmlns="http://www.w3.org/1998/Math/MathML">
<ci> FLUX_VALUE </ci>
</math>
<listOfParameters>
<parameter id="LOWER_BOUND" value="-1000" units="mumol_per_gDW_per_min"/>
<parameter id="UPPER_BOUND" value="1000" units="mumol_per_gDW_per_min"/>
<parameter id="OBJECTIVE_COEFFICIENT" value="0"/>
<parameter id="FLUX_VALUE" value="0.000" units="mumol_per_gDW_per_min"/>
</listOfParameters>
</kineticLaw>
</reaction>
<reaction id="R04224MM" name="R04224MM 2-Methylprop-2-enoyl-CoA + H2O --> (S)-3-Hydroxyisobutyryl-CoA">
<listOfReactants>
<speciesReference species="C03460MM"/>
<speciesReference species="C00001MM"/>
</listOfReactants>
<listOfProducts>
<speciesReference species="C06000MM"/>
</listOfProducts>
<kineticLaw>
<math xmlns="http://www.w3.org/1998/Math/MathML">
<ci> FLUX_VALUE </ci>
</math>
<listOfParameters>
<parameter id="LOWER_BOUND" value="-1000" units="mumol_per_gDW_per_min"/>
<parameter id="UPPER_BOUND" value="1000" units="mumol_per_gDW_per_min"/>
<parameter id="OBJECTIVE_COEFFICIENT" value="0"/>
<parameter id="FLUX_VALUE" value="0.000" units="mumol_per_gDW_per_min"/>
</listOfParameters>
</kineticLaw>
</reaction>
<reaction id="R04225MM" name="R04225MM (S)-3-Methyl-2-oxopentanoic acid + Enzyme N6-(lipoyl)lysine --> [Dihydrolipoyllysine-residue (2-methylpropanoyl)transferase] S-(2-methylbutanoyl)dihydrolipoyllysine + CO2">
<listOfReactants>
<speciesReference species="C00671MM"/>
<speciesReference species="C15972MM"/>
<speciesReference species="C00080MM"/>
</listOfReactants>
<listOfProducts>
<speciesReference species="C15979MM"/>
<speciesReference species="C00011MM"/>
</listOfProducts>
<kineticLaw>
<math xmlns="http://www.w3.org/1998/Math/MathML">
<ci> FLUX_VALUE </ci>
</math>
<listOfParameters>
<parameter id="LOWER_BOUND" value="0" units="mumol_per_gDW_per_min"/>
<parameter id="UPPER_BOUND" value="1000" units="mumol_per_gDW_per_min"/>
<parameter id="OBJECTIVE_COEFFICIENT" value="0"/>
<parameter id="FLUX_VALUE" value="0.000" units="mumol_per_gDW_per_min"/>
</listOfParameters>
</kineticLaw>
</reaction>
<reaction id="R04355MM" name="R04355MM Acetyl-[acyl-carrier protein] + Malonyl-[acyl-carrier protein] --> Acetoacetyl-[acp] + CO2 + Acyl-carrier protein">
<listOfReactants>
<speciesReference species="C03939MM"/>
<speciesReference species="C01209MM"/>
<speciesReference species="C00080MM"/>
</listOfReactants>
<listOfProducts>
<speciesReference species="C05744MM"/>
<speciesReference species="C00011MM"/>
<speciesReference species="C00229MM"/>
</listOfProducts>
<kineticLaw>
<math xmlns="http://www.w3.org/1998/Math/MathML">
<ci> FLUX_VALUE </ci>
</math>
<listOfParameters>
<parameter id="LOWER_BOUND" value="0" units="mumol_per_gDW_per_min"/>
<parameter id="UPPER_BOUND" value="1000" units="mumol_per_gDW_per_min"/>
<parameter id="OBJECTIVE_COEFFICIENT" value="0"/>
<parameter id="FLUX_VALUE" value="0.000" units="mumol_per_gDW_per_min"/>
</listOfParameters>
</kineticLaw>
</reaction>
<reaction id="R04428MM" name="R04428MM (3R)-3-Hydroxybutanoyl-[acyl-carrier protein] --> But-2-enoyl-[acyl-carrier protein] + H2O">
<listOfReactants>
<speciesReference species="C04618MM"/>
</listOfReactants>
<listOfProducts>
<speciesReference species="C04246MM"/>
<speciesReference species="C00001MM"/>
</listOfProducts>
<kineticLaw>
<math xmlns="http://www.w3.org/1998/Math/MathML">
<ci> FLUX_VALUE </ci>
</math>
<listOfParameters>
<parameter id="LOWER_BOUND" value="-1000" units="mumol_per_gDW_per_min"/>
<parameter id="UPPER_BOUND" value="1000" units="mumol_per_gDW_per_min"/>
<parameter id="OBJECTIVE_COEFFICIENT" value="0"/>
<parameter id="FLUX_VALUE" value="0.000" units="mumol_per_gDW_per_min"/>
</listOfParameters>
</kineticLaw>
</reaction>
<reaction id="R04430MM" name="R04430MM Butyryl-[acp] + NADP+ --> But-2-enoyl-[acyl-carrier protein] + NADPH + H+">
<listOfReactants>
<speciesReference species="C05745MM"/>
<speciesReference species="C00006MM"/>
</listOfReactants>
<listOfProducts>
<speciesReference species="C04246MM"/>
<speciesReference species="C00005MM"/>
<speciesReference species="C00080MM"/>
</listOfProducts>
<kineticLaw>
<math xmlns="http://www.w3.org/1998/Math/MathML">
<ci> FLUX_VALUE </ci>
</math>
<listOfParameters>
<parameter id="LOWER_BOUND" value="-1000" units="mumol_per_gDW_per_min"/>
<parameter id="UPPER_BOUND" value="1000" units="mumol_per_gDW_per_min"/>
<parameter id="OBJECTIVE_COEFFICIENT" value="0"/>
<parameter id="FLUX_VALUE" value="0.000" units="mumol_per_gDW_per_min"/>
</listOfParameters>
</kineticLaw>
</reaction>
<reaction id="R04533MM" name="R04533MM (3R)-3-Hydroxybutanoyl-[acyl-carrier protein] + NADP+ --> Acetoacetyl-[acp] + NADPH + H+">
<listOfReactants>
<speciesReference species="C04618MM"/>
<speciesReference species="C00006MM"/>
</listOfReactants>
<listOfProducts>
<speciesReference species="C05744MM"/>
<speciesReference species="C00005MM"/>
<speciesReference species="C00080MM"/>
</listOfProducts>
<kineticLaw>
<math xmlns="http://www.w3.org/1998/Math/MathML">
<ci> FLUX_VALUE </ci>
</math>
<listOfParameters>
<parameter id="LOWER_BOUND" value="-1000" units="mumol_per_gDW_per_min"/>
<parameter id="UPPER_BOUND" value="1000" units="mumol_per_gDW_per_min"/>
<parameter id="OBJECTIVE_COEFFICIENT" value="0"/>
<parameter id="FLUX_VALUE" value="0.000" units="mumol_per_gDW_per_min"/>
</listOfParameters>
</kineticLaw>
</reaction>
<reaction id="R04534MM" name="R04534MM (3R)-3-Hydroxydecanoyl-[acyl-carrier protein] + NADP+ --> 3-Oxodecanoyl-[acp] + NADPH">
<listOfReactants>
<speciesReference species="C04619MM"/>
<speciesReference species="C00006MM"/>
</listOfReactants>
<listOfProducts>
<speciesReference species="C05753MM"/>
<speciesReference species="C00005MM"/>
<speciesReference species="C00080MM"/>
</listOfProducts>
<kineticLaw>
<math xmlns="http://www.w3.org/1998/Math/MathML">
<ci> FLUX_VALUE </ci>
</math>
<listOfParameters>
<parameter id="LOWER_BOUND" value="-1000" units="mumol_per_gDW_per_min"/>
<parameter id="UPPER_BOUND" value="1000" units="mumol_per_gDW_per_min"/>
<parameter id="OBJECTIVE_COEFFICIENT" value="0"/>
<parameter id="FLUX_VALUE" value="0.000" units="mumol_per_gDW_per_min"/>
</listOfParameters>
</kineticLaw>
</reaction>
<reaction id="R04535MM" name="R04535MM (3R)-3-Hydroxydecanoyl-[acyl-carrier protein] --> trans-Dec-2-enoyl-[acp] + H2O">
<listOfReactants>
<speciesReference species="C04619MM"/>
</listOfReactants>
<listOfProducts>
<speciesReference species="C05754MM"/>
<speciesReference species="C00001MM"/>
</listOfProducts>
<kineticLaw>
<math xmlns="http://www.w3.org/1998/Math/MathML">
<ci> FLUX_VALUE </ci>
</math>
<listOfParameters>
<parameter id="LOWER_BOUND" value="-1000" units="mumol_per_gDW_per_min"/>
<parameter id="UPPER_BOUND" value="1000" units="mumol_per_gDW_per_min"/>
<parameter id="OBJECTIVE_COEFFICIENT" value="0"/>
<parameter id="FLUX_VALUE" value="0.000" units="mumol_per_gDW_per_min"/>
</listOfParameters>
</kineticLaw>
</reaction>
<reaction id="R04536MM" name="R04536MM (3R)-3-Hydroxyoctanoyl-[acyl-carrier protein] + NADP+ --> 3-Oxooctanoyl-[acp] + NADPH + H+">
<listOfReactants>
<speciesReference species="C04620MM"/>
<speciesReference species="C00006MM"/>
</listOfReactants>
<listOfProducts>
<speciesReference species="C05750MM"/>
<speciesReference species="C00005MM"/>
<speciesReference species="C00080MM"/>
</listOfProducts>
<kineticLaw>
<math xmlns="http://www.w3.org/1998/Math/MathML">
<ci> FLUX_VALUE </ci>
</math>
<listOfParameters>
<parameter id="LOWER_BOUND" value="-1000" units="mumol_per_gDW_per_min"/>
<parameter id="UPPER_BOUND" value="1000" units="mumol_per_gDW_per_min"/>
<parameter id="OBJECTIVE_COEFFICIENT" value="0"/>
<parameter id="FLUX_VALUE" value="0.000" units="mumol_per_gDW_per_min"/>
</listOfParameters>
</kineticLaw>
</reaction>
<reaction id="R04537MM" name="R04537MM (3R)-3-Hydroxyoctanoyl-[acyl-carrier protein] --> trans-Oct-2-enoyl-[acp] + H2O">
<listOfReactants>
<speciesReference species="C04620MM"/>
</listOfReactants>
<listOfProducts>
<speciesReference species="C05751MM"/>
<speciesReference species="C00001MM"/>
</listOfProducts>
<kineticLaw>
<math xmlns="http://www.w3.org/1998/Math/MathML">
<ci> FLUX_VALUE </ci>
</math>
<listOfParameters>
<parameter id="LOWER_BOUND" value="-1000" units="mumol_per_gDW_per_min"/>
<parameter id="UPPER_BOUND" value="1000" units="mumol_per_gDW_per_min"/>
<parameter id="OBJECTIVE_COEFFICIENT" value="0"/>
<parameter id="FLUX_VALUE" value="0.000" units="mumol_per_gDW_per_min"/>
</listOfParameters>
</kineticLaw>
</reaction>
<reaction id="R04543MM" name="R04543MM (3R)-3-Hydroxypalmitoyl-[acyl-carrier protein] + NADP+ --> 3-Oxohexadecanoyl-[acp] + NADPH + H+">
<listOfReactants>
<speciesReference species="C04633MM"/>
<speciesReference species="C00006MM"/>
</listOfReactants>
<listOfProducts>
<speciesReference species="C05762MM"/>
<speciesReference species="C00005MM"/>
<speciesReference species="C00080MM"/>
</listOfProducts>
<kineticLaw>
<math xmlns="http://www.w3.org/1998/Math/MathML">
<ci> FLUX_VALUE </ci>
</math>
<listOfParameters>
<parameter id="LOWER_BOUND" value="-1000" units="mumol_per_gDW_per_min"/>
<parameter id="UPPER_BOUND" value="1000" units="mumol_per_gDW_per_min"/>
<parameter id="OBJECTIVE_COEFFICIENT" value="0"/>
<parameter id="FLUX_VALUE" value="0.000" units="mumol_per_gDW_per_min"/>
</listOfParameters>
</kineticLaw>
</reaction>
<reaction id="R04544MM" name="R04544MM (3R)-3-Hydroxypalmitoyl-[acyl-carrier protein] --> trans-Hexadec-2-enoyl-[acp] + H2O">
<listOfReactants>
<speciesReference species="C04633MM"/>
</listOfReactants>
<listOfProducts>
<speciesReference species="C05763MM"/>
<speciesReference species="C00001MM"/>
</listOfProducts>
<kineticLaw>
<math xmlns="http://www.w3.org/1998/Math/MathML">
<ci> FLUX_VALUE </ci>
</math>
<listOfParameters>
<parameter id="LOWER_BOUND" value="-1000" units="mumol_per_gDW_per_min"/>
<parameter id="UPPER_BOUND" value="1000" units="mumol_per_gDW_per_min"/>
<parameter id="OBJECTIVE_COEFFICIENT" value="0"/>
<parameter id="FLUX_VALUE" value="0.000" units="mumol_per_gDW_per_min"/>
</listOfParameters>
</kineticLaw>
</reaction>
<reaction id="R04566MM" name="R04566MM (3R)-3-Hydroxytetradecanoyl-[acyl-carrier protein] + NADP+ --> 3-Oxotetradecanoyl-[acp] + NADPH + H+">
<listOfReactants>
<speciesReference species="C04688MM"/>
<speciesReference species="C00006MM"/>
</listOfReactants>
<listOfProducts>
<speciesReference species="C05759MM"/>
<speciesReference species="C00005MM"/>
<speciesReference species="C00080MM"/>
</listOfProducts>
<kineticLaw>
<math xmlns="http://www.w3.org/1998/Math/MathML">
<ci> FLUX_VALUE </ci>
</math>
<listOfParameters>
<parameter id="LOWER_BOUND" value="-1000" units="mumol_per_gDW_per_min"/>
<parameter id="UPPER_BOUND" value="1000" units="mumol_per_gDW_per_min"/>
<parameter id="OBJECTIVE_COEFFICIENT" value="0"/>
<parameter id="FLUX_VALUE" value="0.000" units="mumol_per_gDW_per_min"/>
</listOfParameters>
</kineticLaw>
</reaction>
<reaction id="R04568MM" name="R04568MM (3R)-3-Hydroxytetradecanoyl-[acyl-carrier protein] --> trans-Tetradec-2-enoyl-[acp] + H2O">
<listOfReactants>
<speciesReference species="C04688MM"/>
</listOfReactants>
<listOfProducts>
<speciesReference species="C05760MM"/>
<speciesReference species="C00001MM"/>
</listOfProducts>
<kineticLaw>
<math xmlns="http://www.w3.org/1998/Math/MathML">
<ci> FLUX_VALUE </ci>
</math>
<listOfParameters>
<parameter id="LOWER_BOUND" value="-1000" units="mumol_per_gDW_per_min"/>
<parameter id="UPPER_BOUND" value="1000" units="mumol_per_gDW_per_min"/>
<parameter id="OBJECTIVE_COEFFICIENT" value="0"/>
<parameter id="FLUX_VALUE" value="0.000" units="mumol_per_gDW_per_min"/>
</listOfParameters>
</kineticLaw>
</reaction>
<reaction id="R04725MM" name="R04725MM Dodecanoyl-[acyl-carrier protein] + NADP+ --> trans-Dodec-2-enoyl-[acp] + NADPH + H+">
<listOfReactants>
<speciesReference species="C05223MM"/>
<speciesReference species="C00006MM"/>
</listOfReactants>
<listOfProducts>
<speciesReference species="C05758MM"/>
<speciesReference species="C00005MM"/>
<speciesReference species="C00080MM"/>
</listOfProducts>
<kineticLaw>
<math xmlns="http://www.w3.org/1998/Math/MathML">
<ci> FLUX_VALUE </ci>
</math>
<listOfParameters>
<parameter id="LOWER_BOUND" value="-1000" units="mumol_per_gDW_per_min"/>
<parameter id="UPPER_BOUND" value="1000" units="mumol_per_gDW_per_min"/>
<parameter id="OBJECTIVE_COEFFICIENT" value="0"/>
<parameter id="FLUX_VALUE" value="0.000" units="mumol_per_gDW_per_min"/>
</listOfParameters>
</kineticLaw>
</reaction>
<reaction id="R04726MM" name="R04726MM Dodecanoyl-[acyl-carrier protein] + Malonyl-[acyl-carrier protein] --> 3-Oxotetradecanoyl-[acp] + CO2 + Acyl-carrier protein">
<listOfReactants>
<speciesReference species="C05223MM"/>
<speciesReference species="C01209MM"/>
<speciesReference species="C00080MM"/>
</listOfReactants>
<listOfProducts>
<speciesReference species="C05759MM"/>
<speciesReference species="C00011MM"/>
<speciesReference species="C00229MM"/>
</listOfProducts>
<kineticLaw>
<math xmlns="http://www.w3.org/1998/Math/MathML">
<ci> FLUX_VALUE </ci>
</math>
<listOfParameters>
<parameter id="LOWER_BOUND" value="0" units="mumol_per_gDW_per_min"/>
<parameter id="UPPER_BOUND" value="1000" units="mumol_per_gDW_per_min"/>
<parameter id="OBJECTIVE_COEFFICIENT" value="0"/>
<parameter id="FLUX_VALUE" value="0.000" units="mumol_per_gDW_per_min"/>
</listOfParameters>
</kineticLaw>
</reaction>
<reaction id="R04737MM" name="R04737MM (S)-3-Hydroxyhexadecanoyl-CoA + NAD+ --> 3-Oxopalmitoyl-CoA + NADH + H+">
<listOfReactants>
<speciesReference species="C05258MM"/>
<speciesReference species="C00003MM"/>
</listOfReactants>
<listOfProducts>
<speciesReference species="C05259MM"/>
<speciesReference species="C00004MM"/>
<speciesReference species="C00080MM"/>
</listOfProducts>
<kineticLaw>
<math xmlns="http://www.w3.org/1998/Math/MathML">
<ci> FLUX_VALUE </ci>
</math>
<listOfParameters>
<parameter id="LOWER_BOUND" value="-1000" units="mumol_per_gDW_per_min"/>
<parameter id="UPPER_BOUND" value="1000" units="mumol_per_gDW_per_min"/>
<parameter id="OBJECTIVE_COEFFICIENT" value="0"/>
<parameter id="FLUX_VALUE" value="0.000" units="mumol_per_gDW_per_min"/>
</listOfParameters>
</kineticLaw>
</reaction>
<reaction id="R04738MM" name="R04738MM (S)-3-Hydroxyhexadecanoyl-CoA --> trans-Hexadec-2-enoyl-CoA + H2O">
<listOfReactants>
<speciesReference species="C05258MM"/>
</listOfReactants>
<listOfProducts>
<speciesReference species="C05272MM"/>
<speciesReference species="C00001MM"/>
</listOfProducts>
<kineticLaw>
<math xmlns="http://www.w3.org/1998/Math/MathML">
<ci> FLUX_VALUE </ci>
</math>
<listOfParameters>
<parameter id="LOWER_BOUND" value="-1000" units="mumol_per_gDW_per_min"/>
<parameter id="UPPER_BOUND" value="1000" units="mumol_per_gDW_per_min"/>
<parameter id="OBJECTIVE_COEFFICIENT" value="0"/>
<parameter id="FLUX_VALUE" value="0.000" units="mumol_per_gDW_per_min"/>
</listOfParameters>
</kineticLaw>
</reaction>
<reaction id="R04739MM" name="R04739MM (S)-3-Hydroxytetradecanoyl-CoA + NAD+ --> 3-Oxotetradecanoyl-CoA + NADH">
<listOfReactants>
<speciesReference species="C05260MM"/>
<speciesReference species="C00003MM"/>
</listOfReactants>
<listOfProducts>
<speciesReference species="C05261MM"/>
<speciesReference species="C00004MM"/>
<speciesReference species="C00080MM"/>
</listOfProducts>
<kineticLaw>
<math xmlns="http://www.w3.org/1998/Math/MathML">
<ci> FLUX_VALUE </ci>
</math>
<listOfParameters>
<parameter id="LOWER_BOUND" value="-1000" units="mumol_per_gDW_per_min"/>
<parameter id="UPPER_BOUND" value="1000" units="mumol_per_gDW_per_min"/>
<parameter id="OBJECTIVE_COEFFICIENT" value="0"/>
<parameter id="FLUX_VALUE" value="0.000" units="mumol_per_gDW_per_min"/>
</listOfParameters>
</kineticLaw>
</reaction>
<reaction id="R04740MM" name="R04740MM (S)-3-Hydroxytetradecanoyl-CoA --> trans-Tetradec-2-enoyl-CoA + H2O">
<listOfReactants>
<speciesReference species="C05260MM"/>
</listOfReactants>
<listOfProducts>
<speciesReference species="C05273MM"/>
<speciesReference species="C00001MM"/>
</listOfProducts>
<kineticLaw>
<math xmlns="http://www.w3.org/1998/Math/MathML">
<ci> FLUX_VALUE </ci>
</math>
<listOfParameters>
<parameter id="LOWER_BOUND" value="-1000" units="mumol_per_gDW_per_min"/>
<parameter id="UPPER_BOUND" value="1000" units="mumol_per_gDW_per_min"/>
<parameter id="OBJECTIVE_COEFFICIENT" value="0"/>
<parameter id="FLUX_VALUE" value="0.000" units="mumol_per_gDW_per_min"/>
</listOfParameters>
</kineticLaw>
</reaction>
<reaction id="R04741MM" name="R04741MM (S)-3-Hydroxydodecanoyl-CoA + NAD+ --> 3-Oxododecanoyl-CoA + NADH + H+">
<listOfReactants>
<speciesReference species="C05262MM"/>
<speciesReference species="C00003MM"/>
</listOfReactants>
<listOfProducts>
<speciesReference species="C05263MM"/>
<speciesReference species="C00004MM"/>
<speciesReference species="C00080MM"/>
</listOfProducts>
<kineticLaw>
<math xmlns="http://www.w3.org/1998/Math/MathML">
<ci> FLUX_VALUE </ci>
</math>
<listOfParameters>
<parameter id="LOWER_BOUND" value="-1000" units="mumol_per_gDW_per_min"/>
<parameter id="UPPER_BOUND" value="1000" units="mumol_per_gDW_per_min"/>
<parameter id="OBJECTIVE_COEFFICIENT" value="0"/>
<parameter id="FLUX_VALUE" value="0.000" units="mumol_per_gDW_per_min"/>
</listOfParameters>
</kineticLaw>
</reaction>
<reaction id="R04742MM" name="R04742MM Decanoyl-CoA + Acetyl-CoA --> CoA + 3-Oxododecanoyl-CoA">
<listOfReactants>
<speciesReference species="C05274MM"/>
<speciesReference species="C00024MM"/>
</listOfReactants>
<listOfProducts>
<speciesReference species="C00010MM"/>
<speciesReference species="C05263MM"/>
</listOfProducts>
<kineticLaw>
<math xmlns="http://www.w3.org/1998/Math/MathML">
<ci> FLUX_VALUE </ci>
</math>
<listOfParameters>
<parameter id="LOWER_BOUND" value="-1000" units="mumol_per_gDW_per_min"/>
<parameter id="UPPER_BOUND" value="1000" units="mumol_per_gDW_per_min"/>
<parameter id="OBJECTIVE_COEFFICIENT" value="0"/>
<parameter id="FLUX_VALUE" value="0.000" units="mumol_per_gDW_per_min"/>
</listOfParameters>
</kineticLaw>
</reaction>
<reaction id="R04743MM" name="R04743MM (S)-Hydroxydecanoyl-CoA + NAD+ --> 3-Oxodecanoyl-CoA + NADH + H+">
<listOfReactants>
<speciesReference species="C05264MM"/>
<speciesReference species="C00003MM"/>
</listOfReactants>
<listOfProducts>
<speciesReference species="C05265MM"/>
<speciesReference species="C00004MM"/>
<speciesReference species="C00080MM"/>
</listOfProducts>
<kineticLaw>
<math xmlns="http://www.w3.org/1998/Math/MathML">
<ci> FLUX_VALUE </ci>
</math>
<listOfParameters>
<parameter id="LOWER_BOUND" value="-1000" units="mumol_per_gDW_per_min"/>
<parameter id="UPPER_BOUND" value="1000" units="mumol_per_gDW_per_min"/>
<parameter id="OBJECTIVE_COEFFICIENT" value="0"/>
<parameter id="FLUX_VALUE" value="0.000" units="mumol_per_gDW_per_min"/>
</listOfParameters>
</kineticLaw>
</reaction>
<reaction id="R04744MM" name="R04744MM (S)-Hydroxydecanoyl-CoA --> trans-Dec-2-enoyl-CoA + H2O">
<listOfReactants>
<speciesReference species="C05264MM"/>
</listOfReactants>
<listOfProducts>
<speciesReference species="C05275MM"/>
<speciesReference species="C00001MM"/>
</listOfProducts>
<kineticLaw>
<math xmlns="http://www.w3.org/1998/Math/MathML">
<ci> FLUX_VALUE </ci>
</math>
<listOfParameters>
<parameter id="LOWER_BOUND" value="-1000" units="mumol_per_gDW_per_min"/>
<parameter id="UPPER_BOUND" value="1000" units="mumol_per_gDW_per_min"/>
<parameter id="OBJECTIVE_COEFFICIENT" value="0"/>
<parameter id="FLUX_VALUE" value="0.000" units="mumol_per_gDW_per_min"/>
</listOfParameters>
</kineticLaw>
</reaction>
<reaction id="R04745MM" name="R04745MM (S)-Hydroxyoctanoyl-CoA + NAD+ --> 3-Oxooctanoyl-CoA + NADH + H+">
<listOfReactants>
<speciesReference species="C05266MM"/>
<speciesReference species="C00003MM"/>
</listOfReactants>
<listOfProducts>
<speciesReference species="C05267MM"/>
<speciesReference species="C00004MM"/>
<speciesReference species="C00080MM"/>
</listOfProducts>
<kineticLaw>
<math xmlns="http://www.w3.org/1998/Math/MathML">
<ci> FLUX_VALUE </ci>
</math>
<listOfParameters>
<parameter id="LOWER_BOUND" value="-1000" units="mumol_per_gDW_per_min"/>
<parameter id="UPPER_BOUND" value="1000" units="mumol_per_gDW_per_min"/>
<parameter id="OBJECTIVE_COEFFICIENT" value="0"/>
<parameter id="FLUX_VALUE" value="0.000" units="mumol_per_gDW_per_min"/>
</listOfParameters>
</kineticLaw>
</reaction>
<reaction id="R04746MM" name="R04746MM (S)-Hydroxyoctanoyl-CoA --> trans-Oct-2-enoyl-CoA + H2O">
<listOfReactants>
<speciesReference species="C05266MM"/>
</listOfReactants>
<listOfProducts>
<speciesReference species="C05276MM"/>
<speciesReference species="C00001MM"/>
</listOfProducts>
<kineticLaw>
<math xmlns="http://www.w3.org/1998/Math/MathML">
<ci> FLUX_VALUE </ci>
</math>
<listOfParameters>
<parameter id="LOWER_BOUND" value="-1000" units="mumol_per_gDW_per_min"/>
<parameter id="UPPER_BOUND" value="1000" units="mumol_per_gDW_per_min"/>
<parameter id="OBJECTIVE_COEFFICIENT" value="0"/>
<parameter id="FLUX_VALUE" value="0.000" units="mumol_per_gDW_per_min"/>
</listOfParameters>
</kineticLaw>
</reaction>
<reaction id="R04747MM" name="R04747MM Hexanoyl-CoA + Acetyl-CoA --> CoA + 3-Oxooctanoyl-CoA">
<listOfReactants>
<speciesReference species="C05270MM"/>
<speciesReference species="C00024MM"/>
</listOfReactants>
<listOfProducts>
<speciesReference species="C00010MM"/>
<speciesReference species="C05267MM"/>
</listOfProducts>
<kineticLaw>
<math xmlns="http://www.w3.org/1998/Math/MathML">
<ci> FLUX_VALUE </ci>
</math>
<listOfParameters>
<parameter id="LOWER_BOUND" value="-1000" units="mumol_per_gDW_per_min"/>
<parameter id="UPPER_BOUND" value="1000" units="mumol_per_gDW_per_min"/>
<parameter id="OBJECTIVE_COEFFICIENT" value="0"/>
<parameter id="FLUX_VALUE" value="0.000" units="mumol_per_gDW_per_min"/>
</listOfParameters>
</kineticLaw>
</reaction>
<reaction id="R04748MM" name="R04748MM (S)-Hydroxyhexanoyl-CoA + NAD+ --> 3-Oxohexanoyl-CoA + NADH + H+">
<listOfReactants>
<speciesReference species="C05268MM"/>
<speciesReference species="C00003MM"/>
</listOfReactants>
<listOfProducts>
<speciesReference species="C05269MM"/>
<speciesReference species="C00004MM"/>
<speciesReference species="C00080MM"/>
</listOfProducts>
<kineticLaw>
<math xmlns="http://www.w3.org/1998/Math/MathML">
<ci> FLUX_VALUE </ci>
</math>
<listOfParameters>
<parameter id="LOWER_BOUND" value="-1000" units="mumol_per_gDW_per_min"/>
<parameter id="UPPER_BOUND" value="1000" units="mumol_per_gDW_per_min"/>
<parameter id="OBJECTIVE_COEFFICIENT" value="0"/>
<parameter id="FLUX_VALUE" value="0.000" units="mumol_per_gDW_per_min"/>
</listOfParameters>
</kineticLaw>
</reaction>
<reaction id="R04749MM" name="R04749MM (S)-Hydroxyhexanoyl-CoA --> trans-Hex-2-enoyl-CoA + H2O">
<listOfReactants>
<speciesReference species="C05268MM"/>
</listOfReactants>
<listOfProducts>
<speciesReference species="C05271MM"/>
<speciesReference species="C00001MM"/>
</listOfProducts>
<kineticLaw>
<math xmlns="http://www.w3.org/1998/Math/MathML">
<ci> FLUX_VALUE </ci>
</math>
<listOfParameters>
<parameter id="LOWER_BOUND" value="-1000" units="mumol_per_gDW_per_min"/>
<parameter id="UPPER_BOUND" value="1000" units="mumol_per_gDW_per_min"/>
<parameter id="OBJECTIVE_COEFFICIENT" value="0"/>
<parameter id="FLUX_VALUE" value="0.000" units="mumol_per_gDW_per_min"/>
</listOfParameters>
</kineticLaw>
</reaction>
<reaction id="R04751MM" name="R04751MM Hexanoyl-CoA + FAD --> trans-Hex-2-enoyl-CoA + FADH2">
<listOfReactants>
<speciesReference species="C05270MM"/>
<speciesReference species="C00399MM"/>
</listOfReactants>
<listOfProducts>
<speciesReference species="C05271MM"/>
<speciesReference species="C00390MM"/>
</listOfProducts>
<kineticLaw>
<math xmlns="http://www.w3.org/1998/Math/MathML">
<ci> FLUX_VALUE </ci>
</math>
<listOfParameters>
<parameter id="LOWER_BOUND" value="0" units="mumol_per_gDW_per_min"/>
<parameter id="UPPER_BOUND" value="1000" units="mumol_per_gDW_per_min"/>
<parameter id="OBJECTIVE_COEFFICIENT" value="0"/>
<parameter id="FLUX_VALUE" value="0.000" units="mumol_per_gDW_per_min"/>
</listOfParameters>
</kineticLaw>
</reaction>
<reaction id="R04753MM" name="R04753MM Decanoyl-CoA + NADP+ --> trans-Dec-2-enoyl-CoA + NADPH + H+">
<listOfReactants>
<speciesReference species="C05274MM"/>
<speciesReference species="C00006MM"/>
</listOfReactants>
<listOfProducts>
<speciesReference species="C05275MM"/>
<speciesReference species="C00005MM"/>
<speciesReference species="C00080MM"/>
</listOfProducts>
<kineticLaw>
<math xmlns="http://www.w3.org/1998/Math/MathML">
<ci> FLUX_VALUE </ci>
</math>
<listOfParameters>
<parameter id="LOWER_BOUND" value="-1000" units="mumol_per_gDW_per_min"/>
<parameter id="UPPER_BOUND" value="0" units="mumol_per_gDW_per_min"/>
<parameter id="OBJECTIVE_COEFFICIENT" value="0"/>
<parameter id="FLUX_VALUE" value="0.000" units="mumol_per_gDW_per_min"/>
</listOfParameters>
</kineticLaw>
</reaction>
<reaction id="R04754MM" name="R04754MM Decanoyl-CoA + FAD --> trans-Dec-2-enoyl-CoA + FADH2">
<listOfReactants>
<speciesReference species="C05274MM"/>
<speciesReference species="C00399MM"/>
</listOfReactants>
<listOfProducts>
<speciesReference species="C05275MM"/>
<speciesReference species="C00390MM"/>
</listOfProducts>
<kineticLaw>
<math xmlns="http://www.w3.org/1998/Math/MathML">
<ci> FLUX_VALUE </ci>
</math>
<listOfParameters>
<parameter id="LOWER_BOUND" value="0" units="mumol_per_gDW_per_min"/>
<parameter id="UPPER_BOUND" value="1000" units="mumol_per_gDW_per_min"/>
<parameter id="OBJECTIVE_COEFFICIENT" value="0"/>
<parameter id="FLUX_VALUE" value="0.000" units="mumol_per_gDW_per_min"/>
</listOfParameters>
</kineticLaw>
</reaction>
<reaction id="R04952MM" name="R04952MM Butyryl-[acp] + Malonyl-[acyl-carrier protein] --> 3-Oxohexanoyl-[acp] + CO2 + Acyl-carrier protein">
<listOfReactants>
<speciesReference species="C05745MM"/>
<speciesReference species="C01209MM"/>
<speciesReference species="C00080MM"/>
</listOfReactants>
<listOfProducts>
<speciesReference species="C05746MM"/>
<speciesReference species="C00011MM"/>
<speciesReference species="C00229MM"/>
</listOfProducts>
<kineticLaw>
<math xmlns="http://www.w3.org/1998/Math/MathML">
<ci> FLUX_VALUE </ci>
</math>
<listOfParameters>
<parameter id="LOWER_BOUND" value="0" units="mumol_per_gDW_per_min"/>
<parameter id="UPPER_BOUND" value="1000" units="mumol_per_gDW_per_min"/>
<parameter id="OBJECTIVE_COEFFICIENT" value="0"/>
<parameter id="FLUX_VALUE" value="0.000" units="mumol_per_gDW_per_min"/>
</listOfParameters>
</kineticLaw>
</reaction>
<reaction id="R04953MM" name="R04953MM (R)-3-Hydroxyhexanoyl-[acp] + NADP+ --> 3-Oxohexanoyl-[acp] + NADPH + H+">
<listOfReactants>
<speciesReference species="C05747MM"/>
<speciesReference species="C00006MM"/>
</listOfReactants>
<listOfProducts>
<speciesReference species="C05746MM"/>
<speciesReference species="C00005MM"/>
<speciesReference species="C00080MM"/>
</listOfProducts>
<kineticLaw>
<math xmlns="http://www.w3.org/1998/Math/MathML">
<ci> FLUX_VALUE </ci>
</math>
<listOfParameters>
<parameter id="LOWER_BOUND" value="-1000" units="mumol_per_gDW_per_min"/>
<parameter id="UPPER_BOUND" value="1000" units="mumol_per_gDW_per_min"/>
<parameter id="OBJECTIVE_COEFFICIENT" value="0"/>
<parameter id="FLUX_VALUE" value="0.000" units="mumol_per_gDW_per_min"/>
</listOfParameters>
</kineticLaw>
</reaction>
<reaction id="R04954MM" name="R04954MM (R)-3-Hydroxyhexanoyl-[acp] --> trans-Hex-2-enoyl-[acp] + H2O">
<listOfReactants>
<speciesReference species="C05747MM"/>
</listOfReactants>
<listOfProducts>
<speciesReference species="C05748MM"/>
<speciesReference species="C00001MM"/>
</listOfProducts>
<kineticLaw>
<math xmlns="http://www.w3.org/1998/Math/MathML">
<ci> FLUX_VALUE </ci>
</math>
<listOfParameters>
<parameter id="LOWER_BOUND" value="-1000" units="mumol_per_gDW_per_min"/>
<parameter id="UPPER_BOUND" value="1000" units="mumol_per_gDW_per_min"/>
<parameter id="OBJECTIVE_COEFFICIENT" value="0"/>
<parameter id="FLUX_VALUE" value="0.000" units="mumol_per_gDW_per_min"/>
</listOfParameters>
</kineticLaw>
</reaction>
<reaction id="R04956MM" name="R04956MM Hexanoyl-[acp] + NADP+ --> trans-Hex-2-enoyl-[acp] + NADPH + H+">
<listOfReactants>
<speciesReference species="C05749MM"/>
<speciesReference species="C00006MM"/>
</listOfReactants>
<listOfProducts>
<speciesReference species="C05748MM"/>
<speciesReference species="C00005MM"/>
<speciesReference species="C00080MM"/>
</listOfProducts>
<kineticLaw>
<math xmlns="http://www.w3.org/1998/Math/MathML">
<ci> FLUX_VALUE </ci>
</math>
<listOfParameters>
<parameter id="LOWER_BOUND" value="-1000" units="mumol_per_gDW_per_min"/>
<parameter id="UPPER_BOUND" value="1000" units="mumol_per_gDW_per_min"/>
<parameter id="OBJECTIVE_COEFFICIENT" value="0"/>
<parameter id="FLUX_VALUE" value="0.000" units="mumol_per_gDW_per_min"/>
</listOfParameters>
</kineticLaw>
</reaction>
<reaction id="R04957MM" name="R04957MM Hexanoyl-[acp] + Malonyl-[acyl-carrier protein] --> 3-Oxooctanoyl-[acp] + CO2 + Acyl-carrier protein">
<listOfReactants>
<speciesReference species="C05749MM"/>
<speciesReference species="C01209MM"/>
<speciesReference species="C00080MM"/>
</listOfReactants>
<listOfProducts>
<speciesReference species="C05750MM"/>
<speciesReference species="C00011MM"/>
<speciesReference species="C00229MM"/>
</listOfProducts>
<kineticLaw>
<math xmlns="http://www.w3.org/1998/Math/MathML">
<ci> FLUX_VALUE </ci>
</math>
<listOfParameters>
<parameter id="LOWER_BOUND" value="0" units="mumol_per_gDW_per_min"/>
<parameter id="UPPER_BOUND" value="1000" units="mumol_per_gDW_per_min"/>
<parameter id="OBJECTIVE_COEFFICIENT" value="0"/>
<parameter id="FLUX_VALUE" value="0.000" units="mumol_per_gDW_per_min"/>
</listOfParameters>
</kineticLaw>
</reaction>
<reaction id="R04959MM" name="R04959MM Octanoyl-[acp] + NADP+ --> trans-Oct-2-enoyl-[acp] + NADPH + H+">
<listOfReactants>
<speciesReference species="C05752MM"/>
<speciesReference species="C00006MM"/>
</listOfReactants>
<listOfProducts>
<speciesReference species="C05751MM"/>
<speciesReference species="C00005MM"/>
<speciesReference species="C00080MM"/>
</listOfProducts>
<kineticLaw>
<math xmlns="http://www.w3.org/1998/Math/MathML">
<ci> FLUX_VALUE </ci>
</math>
<listOfParameters>
<parameter id="LOWER_BOUND" value="-1000" units="mumol_per_gDW_per_min"/>
<parameter id="UPPER_BOUND" value="1000" units="mumol_per_gDW_per_min"/>
<parameter id="OBJECTIVE_COEFFICIENT" value="0"/>
<parameter id="FLUX_VALUE" value="0.000" units="mumol_per_gDW_per_min"/>
</listOfParameters>
</kineticLaw>
</reaction>
<reaction id="R04960MM" name="R04960MM Octanoyl-[acp] + Malonyl-[acyl-carrier protein] --> 3-Oxodecanoyl-[acp] + CO2 + Acyl-carrier protein">
<listOfReactants>
<speciesReference species="C05752MM"/>
<speciesReference species="C01209MM"/>
<speciesReference species="C00080MM"/>
</listOfReactants>
<listOfProducts>
<speciesReference species="C05753MM"/>
<speciesReference species="C00011MM"/>
<speciesReference species="C00229MM"/>
</listOfProducts>
<kineticLaw>
<math xmlns="http://www.w3.org/1998/Math/MathML">
<ci> FLUX_VALUE </ci>
</math>
<listOfParameters>
<parameter id="LOWER_BOUND" value="0" units="mumol_per_gDW_per_min"/>
<parameter id="UPPER_BOUND" value="1000" units="mumol_per_gDW_per_min"/>
<parameter id="OBJECTIVE_COEFFICIENT" value="0"/>
<parameter id="FLUX_VALUE" value="0.000" units="mumol_per_gDW_per_min"/>
</listOfParameters>
</kineticLaw>
</reaction>
<reaction id="R04962MM" name="R04962MM Decanoyl-[acp] + NADP+ --> trans-Dec-2-enoyl-[acp] + NADPH + H+">
<listOfReactants>
<speciesReference species="C05755MM"/>
<speciesReference species="C00006MM"/>
</listOfReactants>
<listOfProducts>
<speciesReference species="C05754MM"/>
<speciesReference species="C00005MM"/>
<speciesReference species="C00080MM"/>
</listOfProducts>
<kineticLaw>
<math xmlns="http://www.w3.org/1998/Math/MathML">
<ci> FLUX_VALUE </ci>
</math>
<listOfParameters>
<parameter id="LOWER_BOUND" value="-1000" units="mumol_per_gDW_per_min"/>
<parameter id="UPPER_BOUND" value="1000" units="mumol_per_gDW_per_min"/>
<parameter id="OBJECTIVE_COEFFICIENT" value="0"/>
<parameter id="FLUX_VALUE" value="0.000" units="mumol_per_gDW_per_min"/>
</listOfParameters>
</kineticLaw>
</reaction>
<reaction id="R04963MM" name="R04963MM Decanoyl-[acp] + Malonyl-[acyl-carrier protein] --> 3-Oxododecanoyl-[acp] + CO2 + Acyl-carrier protein">
<listOfReactants>
<speciesReference species="C05755MM"/>
<speciesReference species="C01209MM"/>
<speciesReference species="C00080MM"/>
</listOfReactants>
<listOfProducts>
<speciesReference species="C05756MM"/>
<speciesReference species="C00011MM"/>
<speciesReference species="C00229MM"/>
</listOfProducts>
<kineticLaw>
<math xmlns="http://www.w3.org/1998/Math/MathML">
<ci> FLUX_VALUE </ci>
</math>
<listOfParameters>
<parameter id="LOWER_BOUND" value="0" units="mumol_per_gDW_per_min"/>
<parameter id="UPPER_BOUND" value="1000" units="mumol_per_gDW_per_min"/>
<parameter id="OBJECTIVE_COEFFICIENT" value="0"/>
<parameter id="FLUX_VALUE" value="0.000" units="mumol_per_gDW_per_min"/>
</listOfParameters>
</kineticLaw>
</reaction>
<reaction id="R04964MM" name="R04964MM (R)-3-Hydroxydodecanoyl-[acp] + NADP+ --> 3-Oxododecanoyl-[acp] + NADPH + H+">
<listOfReactants>
<speciesReference species="C05757MM"/>
<speciesReference species="C00006MM"/>
</listOfReactants>
<listOfProducts>
<speciesReference species="C05756MM"/>
<speciesReference species="C00005MM"/>
<speciesReference species="C00080MM"/>
</listOfProducts>
<kineticLaw>
<math xmlns="http://www.w3.org/1998/Math/MathML">
<ci> FLUX_VALUE </ci>
</math>
<listOfParameters>
<parameter id="LOWER_BOUND" value="-1000" units="mumol_per_gDW_per_min"/>
<parameter id="UPPER_BOUND" value="1000" units="mumol_per_gDW_per_min"/>
<parameter id="OBJECTIVE_COEFFICIENT" value="0"/>
<parameter id="FLUX_VALUE" value="0.000" units="mumol_per_gDW_per_min"/>
</listOfParameters>
</kineticLaw>
</reaction>
<reaction id="R04965MM" name="R04965MM (R)-3-Hydroxydodecanoyl-[acp] --> trans-Dodec-2-enoyl-[acp] + H2O">
<listOfReactants>
<speciesReference species="C05757MM"/>
</listOfReactants>
<listOfProducts>
<speciesReference species="C05758MM"/>
<speciesReference species="C00001MM"/>
</listOfProducts>
<kineticLaw>
<math xmlns="http://www.w3.org/1998/Math/MathML">
<ci> FLUX_VALUE </ci>
</math>
<listOfParameters>
<parameter id="LOWER_BOUND" value="-1000" units="mumol_per_gDW_per_min"/>
<parameter id="UPPER_BOUND" value="1000" units="mumol_per_gDW_per_min"/>
<parameter id="OBJECTIVE_COEFFICIENT" value="0"/>
<parameter id="FLUX_VALUE" value="0.000" units="mumol_per_gDW_per_min"/>
</listOfParameters>
</kineticLaw>
</reaction>
<reaction id="R04967MM" name="R04967MM Tetradecanoyl-[acp] + NADP+ --> trans-Tetradec-2-enoyl-[acp] + NADPH + H+">
<listOfReactants>
<speciesReference species="C05761MM"/>
<speciesReference species="C00006MM"/>
</listOfReactants>
<listOfProducts>
<speciesReference species="C05760MM"/>
<speciesReference species="C00005MM"/>
<speciesReference species="C00080MM"/>
</listOfProducts>
<kineticLaw>
<math xmlns="http://www.w3.org/1998/Math/MathML">
<ci> FLUX_VALUE </ci>
</math>
<listOfParameters>
<parameter id="LOWER_BOUND" value="-1000" units="mumol_per_gDW_per_min"/>
<parameter id="UPPER_BOUND" value="1000" units="mumol_per_gDW_per_min"/>
<parameter id="OBJECTIVE_COEFFICIENT" value="0"/>
<parameter id="FLUX_VALUE" value="0.000" units="mumol_per_gDW_per_min"/>
</listOfParameters>
</kineticLaw>
</reaction>
<reaction id="R04968MM" name="R04968MM Tetradecanoyl-[acp] + Malonyl-[acyl-carrier protein] --> 3-Oxohexadecanoyl-[acp] + CO2 + Acyl-carrier protein">
<listOfReactants>
<speciesReference species="C05761MM"/>
<speciesReference species="C01209MM"/>
<speciesReference species="C00080MM"/>
</listOfReactants>
<listOfProducts>
<speciesReference species="C05762MM"/>
<speciesReference species="C00011MM"/>
<speciesReference species="C00229MM"/>
</listOfProducts>
<kineticLaw>
<math xmlns="http://www.w3.org/1998/Math/MathML">
<ci> FLUX_VALUE </ci>
</math>
<listOfParameters>
<parameter id="LOWER_BOUND" value="0" units="mumol_per_gDW_per_min"/>
<parameter id="UPPER_BOUND" value="1000" units="mumol_per_gDW_per_min"/>
<parameter id="OBJECTIVE_COEFFICIENT" value="0"/>
<parameter id="FLUX_VALUE" value="0.000" units="mumol_per_gDW_per_min"/>
</listOfParameters>
</kineticLaw>
</reaction>
<reaction id="R04970MM" name="R04970MM Hexadecanoyl-[acp] + NADP+ --> trans-Hexadec-2-enoyl-[acp] + NADPH + H+">
<listOfReactants>
<speciesReference species="C05764MM"/>
<speciesReference species="C00006MM"/>
</listOfReactants>
<listOfProducts>
<speciesReference species="C05763MM"/>
<speciesReference species="C00005MM"/>
<speciesReference species="C00080MM"/>
</listOfProducts>
<kineticLaw>
<math xmlns="http://www.w3.org/1998/Math/MathML">
<ci> FLUX_VALUE </ci>
</math>
<listOfParameters>
<parameter id="LOWER_BOUND" value="-1000" units="mumol_per_gDW_per_min"/>
<parameter id="UPPER_BOUND" value="1000" units="mumol_per_gDW_per_min"/>
<parameter id="OBJECTIVE_COEFFICIENT" value="0"/>
<parameter id="FLUX_VALUE" value="0.000" units="mumol_per_gDW_per_min"/>
</listOfParameters>
</kineticLaw>
</reaction>
<reaction id="R05064MM" name="R05064MM (S)-3-Hydroxyisobutyryl-CoA + H2O --> CoA + (S)-3-Hydroxyisobutyrate">
<listOfReactants>
<speciesReference species="C06000MM"/>
<speciesReference species="C00001MM"/>
</listOfReactants>
<listOfProducts>
<speciesReference species="C00010MM"/>
<speciesReference species="C06001MM"/>
<speciesReference species="C00080MM"/>
</listOfProducts>
<kineticLaw>
<math xmlns="http://www.w3.org/1998/Math/MathML">
<ci> FLUX_VALUE </ci>
</math>
<listOfParameters>
<parameter id="LOWER_BOUND" value="-1000" units="mumol_per_gDW_per_min"/>
<parameter id="UPPER_BOUND" value="1000" units="mumol_per_gDW_per_min"/>
<parameter id="OBJECTIVE_COEFFICIENT" value="0"/>
<parameter id="FLUX_VALUE" value="0.000" units="mumol_per_gDW_per_min"/>
</listOfParameters>
</kineticLaw>
</reaction>
<reaction id="R05066MM" name="R05066MM (S)-3-Hydroxyisobutyrate + NAD+ --> (S)-Methylmalonate semialdehyde + NADH + H+">
<listOfReactants>
<speciesReference species="C06001MM"/>
<speciesReference species="C00003MM"/>
</listOfReactants>
<listOfProducts>
<speciesReference species="C06002MM"/>
<speciesReference species="C00004MM"/>
<speciesReference species="C00080MM"/>
</listOfProducts>
<kineticLaw>
<math xmlns="http://www.w3.org/1998/Math/MathML">
<ci> FLUX_VALUE </ci>
</math>
<listOfParameters>
<parameter id="LOWER_BOUND" value="-1000" units="mumol_per_gDW_per_min"/>
<parameter id="UPPER_BOUND" value="1000" units="mumol_per_gDW_per_min"/>
<parameter id="OBJECTIVE_COEFFICIENT" value="0"/>
<parameter id="FLUX_VALUE" value="0.000" units="mumol_per_gDW_per_min"/>
</listOfParameters>
</kineticLaw>
</reaction>
<reaction id="R06985MM" name="R06985MM trans-Hex-2-enoyl-CoA + NADPH + H+ --> Hexanoyl-CoA + NADP+">
<listOfReactants>
<speciesReference species="C05271MM"/>
<speciesReference species="C00005MM"/>
<speciesReference species="C00080MM"/>
</listOfReactants>
<listOfProducts>
<speciesReference species="C05270MM"/>
<speciesReference species="C00006MM"/>
</listOfProducts>
<kineticLaw>
<math xmlns="http://www.w3.org/1998/Math/MathML">
<ci> FLUX_VALUE </ci>
</math>
<listOfParameters>
<parameter id="LOWER_BOUND" value="0" units="mumol_per_gDW_per_min"/>
<parameter id="UPPER_BOUND" value="1000" units="mumol_per_gDW_per_min"/>
<parameter id="OBJECTIVE_COEFFICIENT" value="0"/>
<parameter id="FLUX_VALUE" value="0.000" units="mumol_per_gDW_per_min"/>
</listOfParameters>
</kineticLaw>
</reaction>
<reaction id="R07390MM" name="R07390MM 2 Phosphatidylglycerol --> Cardiolipin + Glycerol">
<listOfReactants>
<speciesReference species="C00344MM" stoichiometry="2"/>
</listOfReactants>
<listOfProducts>
<speciesReference species="C05980MM"/>
<speciesReference species="C00116MM"/>
</listOfProducts>
<kineticLaw>
<math xmlns="http://www.w3.org/1998/Math/MathML">
<ci> FLUX_VALUE </ci>
</math>
<listOfParameters>
<parameter id="LOWER_BOUND" value="-1000" units="mumol_per_gDW_per_min"/>
<parameter id="UPPER_BOUND" value="1000" units="mumol_per_gDW_per_min"/>
<parameter id="OBJECTIVE_COEFFICIENT" value="0"/>
<parameter id="FLUX_VALUE" value="0.000" units="mumol_per_gDW_per_min"/>
</listOfParameters>
</kineticLaw>
</reaction>
<reaction id="R07599MM" name="R07599MM 3-Methyl-2-oxobutanoic acid + Thiamin diphosphate --> 2-Methyl-1-hydroxypropyl-ThPP + CO2">
<listOfReactants>
<speciesReference species="C00141MM"/>
<speciesReference species="C00068MM"/>
<speciesReference species="C00080MM"/>
</listOfReactants>
<listOfProducts>
<speciesReference species="C15976MM"/>
<speciesReference species="C00011MM"/>
</listOfProducts>
<kineticLaw>
<math xmlns="http://www.w3.org/1998/Math/MathML">
<ci> FLUX_VALUE </ci>
</math>
<listOfParameters>
<parameter id="LOWER_BOUND" value="0" units="mumol_per_gDW_per_min"/>
<parameter id="UPPER_BOUND" value="1000" units="mumol_per_gDW_per_min"/>
<parameter id="OBJECTIVE_COEFFICIENT" value="0"/>
<parameter id="FLUX_VALUE" value="0.000" units="mumol_per_gDW_per_min"/>
</listOfParameters>
</kineticLaw>
</reaction>
<reaction id="R07600MM" name="R07600MM 2-Methyl-1-hydroxypropyl-ThPP + Enzyme N6-(lipoyl)lysine --> [Dihydrolipoyllysine-residue (2-methylpropanoyl)transferase] S-(2-methylpropanoyl)dihydrolipoyllysine + Thiamin diphosphate">
<listOfReactants>
<speciesReference species="C15976MM"/>
<speciesReference species="C15972MM"/>
</listOfReactants>
<listOfProducts>
<speciesReference species="C15977MM"/>
<speciesReference species="C00068MM"/>
</listOfProducts>
<kineticLaw>
<math xmlns="http://www.w3.org/1998/Math/MathML">
<ci> FLUX_VALUE </ci>
</math>
<listOfParameters>
<parameter id="LOWER_BOUND" value="-1000" units="mumol_per_gDW_per_min"/>
<parameter id="UPPER_BOUND" value="1000" units="mumol_per_gDW_per_min"/>
<parameter id="OBJECTIVE_COEFFICIENT" value="0"/>
<parameter id="FLUX_VALUE" value="0.000" units="mumol_per_gDW_per_min"/>
</listOfParameters>
</kineticLaw>
</reaction>
<reaction id="R07601MM" name="R07601MM 4-Methyl-2-oxopentanoate + Thiamin diphosphate --> 3-Methyl-1-hydroxybutyl-ThPP + CO2">
<listOfReactants>
<speciesReference species="C00233MM"/>
<speciesReference species="C00068MM"/>
<speciesReference species="C00080MM"/>
</listOfReactants>
<listOfProducts>
<speciesReference species="C15974MM"/>
<speciesReference species="C00011MM"/>
</listOfProducts>
<kineticLaw>
<math xmlns="http://www.w3.org/1998/Math/MathML">
<ci> FLUX_VALUE </ci>
</math>
<listOfParameters>
<parameter id="LOWER_BOUND" value="0" units="mumol_per_gDW_per_min"/>
<parameter id="UPPER_BOUND" value="1000" units="mumol_per_gDW_per_min"/>
<parameter id="OBJECTIVE_COEFFICIENT" value="0"/>
<parameter id="FLUX_VALUE" value="0.000" units="mumol_per_gDW_per_min"/>
</listOfParameters>
</kineticLaw>
</reaction>
<reaction id="R07602MM" name="R07602MM 3-Methyl-1-hydroxybutyl-ThPP + Enzyme N6-(lipoyl)lysine --> [Dihydrolipoyllysine-residue (2-methylpropanoyl)transferase] S-(3-methylbutanoyl)dihydrolipoyllysine + Thiamin diphosphate">
<listOfReactants>
<speciesReference species="C15974MM"/>
<speciesReference species="C15972MM"/>
</listOfReactants>
<listOfProducts>
<speciesReference species="C15975MM"/>
<speciesReference species="C00068MM"/>
</listOfProducts>
<kineticLaw>
<math xmlns="http://www.w3.org/1998/Math/MathML">
<ci> FLUX_VALUE </ci>
</math>
<listOfParameters>
<parameter id="LOWER_BOUND" value="-1000" units="mumol_per_gDW_per_min"/>
<parameter id="UPPER_BOUND" value="1000" units="mumol_per_gDW_per_min"/>
<parameter id="OBJECTIVE_COEFFICIENT" value="0"/>
<parameter id="FLUX_VALUE" value="0.000" units="mumol_per_gDW_per_min"/>
</listOfParameters>
</kineticLaw>
</reaction>
<reaction id="R07603MM" name="R07603MM (S)-3-Methyl-2-oxopentanoic acid + Thiamin diphosphate --> 2-Methyl-1-hydroxybutyl-ThPP + CO2">
<listOfReactants>
<speciesReference species="C00671MM"/>
<speciesReference species="C00068MM"/>
<speciesReference species="C00080MM"/>
</listOfReactants>
<listOfProducts>
<speciesReference species="C15978MM"/>
<speciesReference species="C00011MM"/>
</listOfProducts>
<kineticLaw>
<math xmlns="http://www.w3.org/1998/Math/MathML">
<ci> FLUX_VALUE </ci>
</math>
<listOfParameters>
<parameter id="LOWER_BOUND" value="0" units="mumol_per_gDW_per_min"/>
<parameter id="UPPER_BOUND" value="1000" units="mumol_per_gDW_per_min"/>
<parameter id="OBJECTIVE_COEFFICIENT" value="0"/>
<parameter id="FLUX_VALUE" value="0.000" units="mumol_per_gDW_per_min"/>
</listOfParameters>
</kineticLaw>
</reaction>
<reaction id="R07604MM" name="R07604MM 2-Methyl-1-hydroxybutyl-ThPP + Enzyme N6-(lipoyl)lysine --> [Dihydrolipoyllysine-residue (2-methylpropanoyl)transferase] S-(2-methylbutanoyl)dihydrolipoyllysine + Thiamin diphosphate">
<listOfReactants>
<speciesReference species="C15978MM"/>
<speciesReference species="C15972MM"/>
</listOfReactants>
<listOfProducts>
<speciesReference species="C15979MM"/>
<speciesReference species="C00068MM"/>
</listOfProducts>
<kineticLaw>
<math xmlns="http://www.w3.org/1998/Math/MathML">
<ci> FLUX_VALUE </ci>
</math>
<listOfParameters>
<parameter id="LOWER_BOUND" value="-1000" units="mumol_per_gDW_per_min"/>
<parameter id="UPPER_BOUND" value="1000" units="mumol_per_gDW_per_min"/>
<parameter id="OBJECTIVE_COEFFICIENT" value="0"/>
<parameter id="FLUX_VALUE" value="0.000" units="mumol_per_gDW_per_min"/>
</listOfParameters>
</kineticLaw>
</reaction>
<reaction id="R07618MM" name="R07618MM Enzyme N6-(dihydrolipoyl)lysine + NAD+ --> Enzyme N6-(lipoyl)lysine + NADH + H+">
<listOfReactants>
<speciesReference species="C15973MM"/>
<speciesReference species="C00003MM"/>
</listOfReactants>
<listOfProducts>
<speciesReference species="C15972MM"/>
<speciesReference species="C00004MM"/>
<speciesReference species="C00080MM"/>
</listOfProducts>
<kineticLaw>
<math xmlns="http://www.w3.org/1998/Math/MathML">
<ci> FLUX_VALUE </ci>
</math>
<listOfParameters>
<parameter id="LOWER_BOUND" value="-1000" units="mumol_per_gDW_per_min"/>
<parameter id="UPPER_BOUND" value="1000" units="mumol_per_gDW_per_min"/>
<parameter id="OBJECTIVE_COEFFICIENT" value="0"/>
<parameter id="FLUX_VALUE" value="0.000" units="mumol_per_gDW_per_min"/>
</listOfParameters>
</kineticLaw>
</reaction>
<reaction id="R08157MM" name="R08157MM Octanoyl-[acp] + H2O --> Acyl-carrier protein + Octanoic acid">
<listOfReactants>
<speciesReference species="C05752MM"/>
<speciesReference species="C00001MM"/>
</listOfReactants>
<listOfProducts>
<speciesReference species="C00229MM"/>
<speciesReference species="C06423MM"/>
<speciesReference species="C00080MM"/>
</listOfProducts>
<kineticLaw>
<math xmlns="http://www.w3.org/1998/Math/MathML">
<ci> FLUX_VALUE </ci>
</math>
<listOfParameters>
<parameter id="LOWER_BOUND" value="-1000" units="mumol_per_gDW_per_min"/>
<parameter id="UPPER_BOUND" value="1000" units="mumol_per_gDW_per_min"/>
<parameter id="OBJECTIVE_COEFFICIENT" value="0"/>
<parameter id="FLUX_VALUE" value="0.000" units="mumol_per_gDW_per_min"/>
</listOfParameters>
</kineticLaw>
</reaction>
<reaction id="R08657MM" name="R08657MM sn-Glycerol 3-phosphate + Ubiquinone --> Glycerone phosphate + Ubiquinol">
<listOfReactants>
<speciesReference species="C00093Cyto"/>
<speciesReference species="C00399MM"/>
</listOfReactants>
<listOfProducts>
<speciesReference species="C00111Cyto"/>
<speciesReference species="C00390MM"/>
</listOfProducts>
<kineticLaw>
<math xmlns="http://www.w3.org/1998/Math/MathML">
<ci> FLUX_VALUE </ci>
</math>
<listOfParameters>
<parameter id="LOWER_BOUND" value="0" units="mumol_per_gDW_per_min"/>
<parameter id="UPPER_BOUND" value="1000" units="mumol_per_gDW_per_min"/>
<parameter id="OBJECTIVE_COEFFICIENT" value="0"/>
<parameter id="FLUX_VALUE" value="0.000" units="mumol_per_gDW_per_min"/>
</listOfParameters>
</kineticLaw>
</reaction>
<reaction id="Transporter1" name="Transporter1 Citrate carrier - Malate for citrate">
<listOfReactants>
<speciesReference species="C00158Cyto"/>
<speciesReference species="C00149MM"/>
</listOfReactants>
<listOfProducts>
<speciesReference species="C00158MM"/>
<speciesReference species="C00149Cyto"/>
</listOfProducts>
<kineticLaw>
<math xmlns="http://www.w3.org/1998/Math/MathML">
<ci> FLUX_VALUE </ci>
</math>
<listOfParameters>
<parameter id="LOWER_BOUND" value="-1000" units="mumol_per_gDW_per_min"/>
<parameter id="UPPER_BOUND" value="0" units="mumol_per_gDW_per_min"/>
<parameter id="OBJECTIVE_COEFFICIENT" value="0"/>
<parameter id="FLUX_VALUE" value="0.000" units="mumol_per_gDW_per_min"/>
</listOfParameters>
</kineticLaw>
</reaction>
<reaction id="Transporter1b" name="Transporter1b Citrate carrier - Malate for citrate">
<listOfReactants>
<speciesReference species="C00158Cyto"/>
<speciesReference species="C00080Cyto"/>
<speciesReference species="C00149MM"/>
</listOfReactants>
<listOfProducts>
<speciesReference species="C00158MM"/>
<speciesReference species="C00080MM"/>
<speciesReference species="C00149Cyto"/>
</listOfProducts>
<kineticLaw>
<math xmlns="http://www.w3.org/1998/Math/MathML">
<ci> FLUX_VALUE </ci>
</math>
<listOfParameters>
<parameter id="LOWER_BOUND" value="0" units="mumol_per_gDW_per_min"/>
<parameter id="UPPER_BOUND" value="1000" units="mumol_per_gDW_per_min"/>
<parameter id="OBJECTIVE_COEFFICIENT" value="0"/>
<parameter id="FLUX_VALUE" value="0.000" units="mumol_per_gDW_per_min"/>
</listOfParameters>
</kineticLaw>
</reaction>
<reaction id="Transporter2" name="Transporter2 Citrate carrier - Malate for isocitrate">
<listOfReactants>
<speciesReference species="C00311Cyto"/>
<speciesReference species="C00149MM"/>
</listOfReactants>
<listOfProducts>
<speciesReference species="C00311MM"/>
<speciesReference species="C00149Cyto"/>
</listOfProducts>
<kineticLaw>
<math xmlns="http://www.w3.org/1998/Math/MathML">
<ci> FLUX_VALUE </ci>
</math>
<listOfParameters>
<parameter id="LOWER_BOUND" value="-1000" units="mumol_per_gDW_per_min"/>
<parameter id="UPPER_BOUND" value="0" units="mumol_per_gDW_per_min"/>
<parameter id="OBJECTIVE_COEFFICIENT" value="0"/>
<parameter id="FLUX_VALUE" value="0.000" units="mumol_per_gDW_per_min"/>
</listOfParameters>
</kineticLaw>
</reaction>
<reaction id="Transporter2b" name="Transporter2b Citrate carrier - Malate for isocitrate">
<listOfReactants>
<speciesReference species="C00311Cyto"/>
<speciesReference species="C00080Cyto"/>
<speciesReference species="C00149MM"/>
</listOfReactants>
<listOfProducts>
<speciesReference species="C00311MM"/>
<speciesReference species="C00080MM"/>
<speciesReference species="C00149Cyto"/>
</listOfProducts>
<kineticLaw>
<math xmlns="http://www.w3.org/1998/Math/MathML">
<ci> FLUX_VALUE </ci>
</math>
<listOfParameters>
<parameter id="LOWER_BOUND" value="0" units="mumol_per_gDW_per_min"/>
<parameter id="UPPER_BOUND" value="1000" units="mumol_per_gDW_per_min"/>
<parameter id="OBJECTIVE_COEFFICIENT" value="0"/>
<parameter id="FLUX_VALUE" value="0.000" units="mumol_per_gDW_per_min"/>
</listOfParameters>
</kineticLaw>
</reaction>
<reaction id="Transporter3" name="Transporter3 Citrate carrier - PEP for citrate">
<listOfReactants>
<speciesReference species="C00158MM"/>
<speciesReference species="C00074Cyto"/>
<speciesReference species="C00080Cyto"/>
</listOfReactants>
<listOfProducts>
<speciesReference species="C00158Cyto"/>
<speciesReference species="C00074MM"/>
<speciesReference species="C00080MM"/>
</listOfProducts>
<kineticLaw>
<math xmlns="http://www.w3.org/1998/Math/MathML">
<ci> FLUX_VALUE </ci>
</math>
<listOfParameters>
<parameter id="LOWER_BOUND" value="0" units="mumol_per_gDW_per_min"/>
<parameter id="UPPER_BOUND" value="1000" units="mumol_per_gDW_per_min"/>
<parameter id="OBJECTIVE_COEFFICIENT" value="0"/>
<parameter id="FLUX_VALUE" value="0.000" units="mumol_per_gDW_per_min"/>
</listOfParameters>
</kineticLaw>
</reaction>
<reaction id="Transporter4" name="Transporter4 Citrate carrier - PEP for isocitrate">
<listOfReactants>
<speciesReference species="C00311MM"/>
<speciesReference species="C00074Cyto"/>
<speciesReference species="C00080Cyto"/>
</listOfReactants>
<listOfProducts>
<speciesReference species="C00311Cyto"/>
<speciesReference species="C00074MM"/>
<speciesReference species="C00080MM"/>
</listOfProducts>
<kineticLaw>
<math xmlns="http://www.w3.org/1998/Math/MathML">
<ci> FLUX_VALUE </ci>
</math>
<listOfParameters>
<parameter id="LOWER_BOUND" value="0" units="mumol_per_gDW_per_min"/>
<parameter id="UPPER_BOUND" value="1000" units="mumol_per_gDW_per_min"/>
<parameter id="OBJECTIVE_COEFFICIENT" value="0"/>
<parameter id="FLUX_VALUE" value="0.000" units="mumol_per_gDW_per_min"/>
</listOfParameters>
</kineticLaw>
</reaction>
<reaction id="Transporter5" name="Transporter5 Citrate carrier - Citrate for Isocitrate">
<listOfReactants>
<speciesReference species="C00158MM"/>
<speciesReference species="C00311Cyto"/>
<speciesReference species="C00080Cyto"/>
</listOfReactants>
<listOfProducts>
<speciesReference species="C00158Cyto"/>
<speciesReference species="C00311MM"/>
<speciesReference species="C00080MM"/>
</listOfProducts>
<kineticLaw>
<math xmlns="http://www.w3.org/1998/Math/MathML">
<ci> FLUX_VALUE </ci>
</math>
<listOfParameters>
<parameter id="LOWER_BOUND" value="0" units="mumol_per_gDW_per_min"/>
<parameter id="UPPER_BOUND" value="1000" units="mumol_per_gDW_per_min"/>
<parameter id="OBJECTIVE_COEFFICIENT" value="0"/>
<parameter id="FLUX_VALUE" value="0.000" units="mumol_per_gDW_per_min"/>
</listOfParameters>
</kineticLaw>
</reaction>
<reaction id="Transporter5b" name="Transporter5b Citrate carrier - Citrate for Isocitrate">
<listOfReactants>
<speciesReference species="C00158MM"/>
<speciesReference species="C00080MM"/>
<speciesReference species="C00311Cyto"/>
</listOfReactants>
<listOfProducts>
<speciesReference species="C00158Cyto"/>
<speciesReference species="C00080Cyto"/>
<speciesReference species="C00311MM"/>
</listOfProducts>
<kineticLaw>
<math xmlns="http://www.w3.org/1998/Math/MathML">
<ci> FLUX_VALUE </ci>
</math>
<listOfParameters>
<parameter id="LOWER_BOUND" value="-1000" units="mumol_per_gDW_per_min"/>
<parameter id="UPPER_BOUND" value="0" units="mumol_per_gDW_per_min"/>
<parameter id="OBJECTIVE_COEFFICIENT" value="0"/>
<parameter id="FLUX_VALUE" value="0.000" units="mumol_per_gDW_per_min"/>
</listOfParameters>
</kineticLaw>
</reaction>
<reaction id="Transporter6" name="Transporter6 Phosphate carrier - Phosphate and H+ together">
<listOfReactants>
<speciesReference species="C00009MM"/>
<speciesReference species="C00080MM"/>
</listOfReactants>
<listOfProducts>
<speciesReference species="C00009Cyto"/>
<speciesReference species="C00080Cyto"/>
</listOfProducts>
<kineticLaw>
<math xmlns="http://www.w3.org/1998/Math/MathML">
<ci> FLUX_VALUE </ci>
</math>
<listOfParameters>
<parameter id="LOWER_BOUND" value="-1000" units="mumol_per_gDW_per_min"/>
<parameter id="UPPER_BOUND" value="0" units="mumol_per_gDW_per_min"/>
<parameter id="OBJECTIVE_COEFFICIENT" value="0"/>
<parameter id="FLUX_VALUE" value="0.000" units="mumol_per_gDW_per_min"/>
</listOfParameters>
</kineticLaw>
</reaction>
<reaction id="Transporter7" name="Transporter7 ADP/ATP carrier - ADP for ATP">
<listOfReactants>
<speciesReference species="C00008MM"/>
<speciesReference species="C00002Cyto"/>
</listOfReactants>
<listOfProducts>
<speciesReference species="C00008Cyto"/>
<speciesReference species="C00002MM"/>
</listOfProducts>
<kineticLaw>
<math xmlns="http://www.w3.org/1998/Math/MathML">
<ci> FLUX_VALUE </ci>
</math>
<listOfParameters>
<parameter id="LOWER_BOUND" value="-1000" units="mumol_per_gDW_per_min"/>
<parameter id="UPPER_BOUND" value="0" units="mumol_per_gDW_per_min"/>
<parameter id="OBJECTIVE_COEFFICIENT" value="0"/>
<parameter id="FLUX_VALUE" value="0.000" units="mumol_per_gDW_per_min"/>
</listOfParameters>
</kineticLaw>
</reaction>
<reaction id="Transporter8" name="Transporter8 UCP carrier - H+">
<listOfReactants>
<speciesReference species="C00080MM"/>
</listOfReactants>
<listOfProducts>
<speciesReference species="C00080Cyto"/>
</listOfProducts>
<kineticLaw>
<math xmlns="http://www.w3.org/1998/Math/MathML">
<ci> FLUX_VALUE </ci>
</math>
<listOfParameters>
<parameter id="LOWER_BOUND" value="-1000" units="mumol_per_gDW_per_min"/>
<parameter id="UPPER_BOUND" value="0" units="mumol_per_gDW_per_min"/>
<parameter id="OBJECTIVE_COEFFICIENT" value="0"/>
<parameter id="FLUX_VALUE" value="0.000" units="mumol_per_gDW_per_min"/>
</listOfParameters>
</kineticLaw>
</reaction>
<reaction id="Transporter9" name="Transporter9 Dicarboxylate carrier - Malate for phosphate">
<listOfReactants>
<speciesReference species="C00149MM"/>
<speciesReference species="C00009Cyto"/>
</listOfReactants>
<listOfProducts>
<speciesReference species="C00149Cyto"/>
<speciesReference species="C00009MM"/>
</listOfProducts>
<kineticLaw>
<math xmlns="http://www.w3.org/1998/Math/MathML">
<ci> FLUX_VALUE </ci>
</math>
<listOfParameters>
<parameter id="LOWER_BOUND" value="-1000" units="mumol_per_gDW_per_min"/>
<parameter id="UPPER_BOUND" value="1000" units="mumol_per_gDW_per_min"/>
<parameter id="OBJECTIVE_COEFFICIENT" value="0"/>
<parameter id="FLUX_VALUE" value="0.000" units="mumol_per_gDW_per_min"/>
</listOfParameters>
</kineticLaw>
</reaction>
<reaction id="Transporter10" name="Transporter10 Dicarboxylate carrier - Succinate for phosphate">
<listOfReactants>
<speciesReference species="C00042MM"/>
<speciesReference species="C00009Cyto"/>
</listOfReactants>
<listOfProducts>
<speciesReference species="C00042Cyto"/>
<speciesReference species="C00009MM"/>
</listOfProducts>
<kineticLaw>
<math xmlns="http://www.w3.org/1998/Math/MathML">
<ci> FLUX_VALUE </ci>
</math>
<listOfParameters>
<parameter id="LOWER_BOUND" value="-1000" units="mumol_per_gDW_per_min"/>
<parameter id="UPPER_BOUND" value="1000" units="mumol_per_gDW_per_min"/>
<parameter id="OBJECTIVE_COEFFICIENT" value="0"/>
<parameter id="FLUX_VALUE" value="0.000" units="mumol_per_gDW_per_min"/>
</listOfParameters>
</kineticLaw>
</reaction>
<reaction id="Transporter11" name="Transporter11 Dicarboxylate carrier - Malate for sulphite">
<listOfReactants>
<speciesReference species="C00149MM"/>
<speciesReference species="C00094Cyto"/>
</listOfReactants>
<listOfProducts>
<speciesReference species="C00149Cyto"/>
<speciesReference species="C00094MM"/>
</listOfProducts>
<kineticLaw>
<math xmlns="http://www.w3.org/1998/Math/MathML">
<ci> FLUX_VALUE </ci>
</math>
<listOfParameters>
<parameter id="LOWER_BOUND" value="-1000" units="mumol_per_gDW_per_min"/>
<parameter id="UPPER_BOUND" value="1000" units="mumol_per_gDW_per_min"/>
<parameter id="OBJECTIVE_COEFFICIENT" value="0"/>
<parameter id="FLUX_VALUE" value="0.000" units="mumol_per_gDW_per_min"/>
</listOfParameters>
</kineticLaw>
</reaction>
<reaction id="Transporter12" name="Transporter12 Dicarboxylate carrier - Malate for sulfate">
<listOfReactants>
<speciesReference species="C00149MM"/>
<speciesReference species="C00059Cyto"/>
</listOfReactants>
<listOfProducts>
<speciesReference species="C00149Cyto"/>
<speciesReference species="C00059MM"/>
</listOfProducts>
<kineticLaw>
<math xmlns="http://www.w3.org/1998/Math/MathML">
<ci> FLUX_VALUE </ci>
</math>
<listOfParameters>
<parameter id="LOWER_BOUND" value="-1000" units="mumol_per_gDW_per_min"/>
<parameter id="UPPER_BOUND" value="1000" units="mumol_per_gDW_per_min"/>
<parameter id="OBJECTIVE_COEFFICIENT" value="0"/>
<parameter id="FLUX_VALUE" value="0.000" units="mumol_per_gDW_per_min"/>
</listOfParameters>
</kineticLaw>
</reaction>
<reaction id="Transporter13" name="Transporter13 Dicarboxylate carrier - Malate for thiosulfate">
<listOfReactants>
<speciesReference species="C00149MM"/>
<speciesReference species="C00320Cyto"/>
</listOfReactants>
<listOfProducts>
<speciesReference species="C00149Cyto"/>
<speciesReference species="C00320MM"/>
</listOfProducts>
<kineticLaw>
<math xmlns="http://www.w3.org/1998/Math/MathML">
<ci> FLUX_VALUE </ci>
</math>
<listOfParameters>
<parameter id="LOWER_BOUND" value="-1000" units="mumol_per_gDW_per_min"/>
<parameter id="UPPER_BOUND" value="1000" units="mumol_per_gDW_per_min"/>
<parameter id="OBJECTIVE_COEFFICIENT" value="0"/>
<parameter id="FLUX_VALUE" value="0.000" units="mumol_per_gDW_per_min"/>
</listOfParameters>
</kineticLaw>
</reaction>
<reaction id="Transporter14" name="Transporter14 Dicarboxylate carrier - Succinate for sulphite">
<listOfReactants>
<speciesReference species="C00042MM"/>
<speciesReference species="C00094Cyto"/>
</listOfReactants>
<listOfProducts>
<speciesReference species="C00042Cyto"/>
<speciesReference species="C00094MM"/>
</listOfProducts>
<kineticLaw>
<math xmlns="http://www.w3.org/1998/Math/MathML">
<ci> FLUX_VALUE </ci>
</math>
<listOfParameters>
<parameter id="LOWER_BOUND" value="-1000" units="mumol_per_gDW_per_min"/>
<parameter id="UPPER_BOUND" value="1000" units="mumol_per_gDW_per_min"/>
<parameter id="OBJECTIVE_COEFFICIENT" value="0"/>
<parameter id="FLUX_VALUE" value="0.000" units="mumol_per_gDW_per_min"/>
</listOfParameters>
</kineticLaw>
</reaction>
<reaction id="Transporter15" name="Transporter15 Dicarboxylate carrier - Succinate for sulfate">
<listOfReactants>
<speciesReference species="C00042MM"/>
<speciesReference species="C00059Cyto"/>
</listOfReactants>
<listOfProducts>
<speciesReference species="C00042Cyto"/>
<speciesReference species="C00059MM"/>
</listOfProducts>
<kineticLaw>
<math xmlns="http://www.w3.org/1998/Math/MathML">
<ci> FLUX_VALUE </ci>
</math>
<listOfParameters>
<parameter id="LOWER_BOUND" value="-1000" units="mumol_per_gDW_per_min"/>
<parameter id="UPPER_BOUND" value="1000" units="mumol_per_gDW_per_min"/>
<parameter id="OBJECTIVE_COEFFICIENT" value="0"/>
<parameter id="FLUX_VALUE" value="0.000" units="mumol_per_gDW_per_min"/>
</listOfParameters>
</kineticLaw>
</reaction>
<reaction id="Transporter16" name="Transporter16 Dicarboxylate carrier - Succinate for thiosulfate">
<listOfReactants>
<speciesReference species="C00042MM"/>
<speciesReference species="C00320Cyto"/>
</listOfReactants>
<listOfProducts>
<speciesReference species="C00042Cyto"/>
<speciesReference species="C00320MM"/>
</listOfProducts>
<kineticLaw>
<math xmlns="http://www.w3.org/1998/Math/MathML">
<ci> FLUX_VALUE </ci>
</math>
<listOfParameters>
<parameter id="LOWER_BOUND" value="-1000" units="mumol_per_gDW_per_min"/>
<parameter id="UPPER_BOUND" value="1000" units="mumol_per_gDW_per_min"/>
<parameter id="OBJECTIVE_COEFFICIENT" value="0"/>
<parameter id="FLUX_VALUE" value="0.000" units="mumol_per_gDW_per_min"/>
</listOfParameters>
</kineticLaw>
</reaction>
<reaction id="Transporter17" name="Transporter17 Dicaroxylate carrier - Succinate for malate ">
<listOfReactants>
<speciesReference species="C00042MM"/>
<speciesReference species="C00149Cyto"/>
</listOfReactants>
<listOfProducts>
<speciesReference species="C00042Cyto"/>
<speciesReference species="C00149MM"/>
</listOfProducts>
<kineticLaw>
<math xmlns="http://www.w3.org/1998/Math/MathML">
<ci> FLUX_VALUE </ci>
</math>
<listOfParameters>
<parameter id="LOWER_BOUND" value="-1000" units="mumol_per_gDW_per_min"/>
<parameter id="UPPER_BOUND" value="1000" units="mumol_per_gDW_per_min"/>
<parameter id="OBJECTIVE_COEFFICIENT" value="0"/>
<parameter id="FLUX_VALUE" value="0.000" units="mumol_per_gDW_per_min"/>
</listOfParameters>
</kineticLaw>
</reaction>
<reaction id="Transporter18" name="Transporter18 Graves disease carrier - CoA">
<listOfReactants>
<speciesReference species="C00010MM"/>
</listOfReactants>
<listOfProducts>
<speciesReference species="C00010Cyto"/>
</listOfProducts>
<kineticLaw>
<math xmlns="http://www.w3.org/1998/Math/MathML">
<ci> FLUX_VALUE </ci>
</math>
<listOfParameters>
<parameter id="LOWER_BOUND" value="0" units="mumol_per_gDW_per_min"/>
<parameter id="UPPER_BOUND" value="1000" units="mumol_per_gDW_per_min"/>
<parameter id="OBJECTIVE_COEFFICIENT" value="0"/>
<parameter id="FLUX_VALUE" value="0.000" units="mumol_per_gDW_per_min"/>
</listOfParameters>
</kineticLaw>
</reaction>
<reaction id="Transporter18b" name="Transporter18b Graves disease carrier - CoA">
<listOfReactants>
<speciesReference species="C00010MM"/>
<speciesReference species="C00080MM"/>
</listOfReactants>
<listOfProducts>
<speciesReference species="C00010Cyto"/>
<speciesReference species="C00080Cyto"/>
</listOfProducts>
<kineticLaw>
<math xmlns="http://www.w3.org/1998/Math/MathML">
<ci> FLUX_VALUE </ci>
</math>
<listOfParameters>
<parameter id="LOWER_BOUND" value="-1000" units="mumol_per_gDW_per_min"/>
<parameter id="UPPER_BOUND" value="0" units="mumol_per_gDW_per_min"/>
<parameter id="OBJECTIVE_COEFFICIENT" value="0"/>
<parameter id="FLUX_VALUE" value="0.000" units="mumol_per_gDW_per_min"/>
</listOfParameters>
</kineticLaw>
</reaction>
<reaction id="Transporter19" name="Transporter19 Glutamate carrier - Glutamate and H+">
<listOfReactants>
<speciesReference species="C00025MM"/>
<speciesReference species="C00080MM"/>
</listOfReactants>
<listOfProducts>
<speciesReference species="C00025Cyto"/>
<speciesReference species="C00080Cyto"/>
</listOfProducts>
<kineticLaw>
<math xmlns="http://www.w3.org/1998/Math/MathML">
<ci> FLUX_VALUE </ci>
</math>
<listOfParameters>
<parameter id="LOWER_BOUND" value="-1000" units="mumol_per_gDW_per_min"/>
<parameter id="UPPER_BOUND" value="0" units="mumol_per_gDW_per_min"/>
<parameter id="OBJECTIVE_COEFFICIENT" value="0"/>
<parameter id="FLUX_VALUE" value="0.000" units="mumol_per_gDW_per_min"/>
</listOfParameters>
</kineticLaw>
</reaction>
<reaction id="Transporter19b" name="Transporter19b Glutamate carrier - Glutamate and H+">
<listOfReactants>
<speciesReference species="C00025MM"/>
</listOfReactants>
<listOfProducts>
<speciesReference species="C00025Cyto"/>
</listOfProducts>
<kineticLaw>
<math xmlns="http://www.w3.org/1998/Math/MathML">
<ci> FLUX_VALUE </ci>
</math>
<listOfParameters>
<parameter id="LOWER_BOUND" value="0" units="mumol_per_gDW_per_min"/>
<parameter id="UPPER_BOUND" value="1000" units="mumol_per_gDW_per_min"/>
<parameter id="OBJECTIVE_COEFFICIENT" value="0"/>
<parameter id="FLUX_VALUE" value="0.000" units="mumol_per_gDW_per_min"/>
</listOfParameters>
</kineticLaw>
</reaction>
<reaction id="Transporter20" name="Transporter20 deoxynucleotide carrier - dADP and H+">
<listOfReactants>
<speciesReference species="C00206MM"/>
<speciesReference species="C00080MM" stoichiometry="2"/>
</listOfReactants>
<listOfProducts>
<speciesReference species="C00206Cyto"/>
<speciesReference species="C00080Cyto"/>
</listOfProducts>
<kineticLaw>
<math xmlns="http://www.w3.org/1998/Math/MathML">
<ci> FLUX_VALUE </ci>
</math>
<listOfParameters>
<parameter id="LOWER_BOUND" value="-1000" units="mumol_per_gDW_per_min"/>
<parameter id="UPPER_BOUND" value="0" units="mumol_per_gDW_per_min"/>
<parameter id="OBJECTIVE_COEFFICIENT" value="0"/>
<parameter id="FLUX_VALUE" value="0.000" units="mumol_per_gDW_per_min"/>
</listOfParameters>
</kineticLaw>
</reaction>
<reaction id="Transporter21" name="Transporter21 deoxynucleotide carrier - dGDP and H+">
<listOfReactants>
<speciesReference species="C00361MM"/>
<speciesReference species="C00080MM" stoichiometry="2"/>
</listOfReactants>
<listOfProducts>
<speciesReference species="C00361Cyto"/>
<speciesReference species="C00080Cyto"/>
</listOfProducts>
<kineticLaw>
<math xmlns="http://www.w3.org/1998/Math/MathML">
<ci> FLUX_VALUE </ci>
</math>
<listOfParameters>
<parameter id="LOWER_BOUND" value="-1000" units="mumol_per_gDW_per_min"/>
<parameter id="UPPER_BOUND" value="0" units="mumol_per_gDW_per_min"/>
<parameter id="OBJECTIVE_COEFFICIENT" value="0"/>
<parameter id="FLUX_VALUE" value="0.000" units="mumol_per_gDW_per_min"/>
</listOfParameters>
</kineticLaw>
</reaction>
<reaction id="Transporter22" name="Transporter22 deoxynucleotide carrier - dCDP and H+">
<listOfReactants>
<speciesReference species="C00705MM"/>
<speciesReference species="C00080MM" stoichiometry="2"/>
</listOfReactants>
<listOfProducts>
<speciesReference species="C00705Cyto"/>
<speciesReference species="C00080Cyto"/>
</listOfProducts>
<kineticLaw>
<math xmlns="http://www.w3.org/1998/Math/MathML">
<ci> FLUX_VALUE </ci>
</math>
<listOfParameters>
<parameter id="LOWER_BOUND" value="-1000" units="mumol_per_gDW_per_min"/>
<parameter id="UPPER_BOUND" value="0" units="mumol_per_gDW_per_min"/>
<parameter id="OBJECTIVE_COEFFICIENT" value="0"/>
<parameter id="FLUX_VALUE" value="0.000" units="mumol_per_gDW_per_min"/>
</listOfParameters>
</kineticLaw>
</reaction>
<reaction id="Transporter23" name="Transporter23 deoxynucleotide carrier - dTDP and H+">
<listOfReactants>
<speciesReference species="C00363MM"/>
<speciesReference species="C00080MM" stoichiometry="2"/>
</listOfReactants>
<listOfProducts>
<speciesReference species="C00363Cyto"/>
<speciesReference species="C00080Cyto"/>
</listOfProducts>
<kineticLaw>
<math xmlns="http://www.w3.org/1998/Math/MathML">
<ci> FLUX_VALUE </ci>
</math>
<listOfParameters>
<parameter id="LOWER_BOUND" value="-1000" units="mumol_per_gDW_per_min"/>
<parameter id="UPPER_BOUND" value="0" units="mumol_per_gDW_per_min"/>
<parameter id="OBJECTIVE_COEFFICIENT" value="0"/>
<parameter id="FLUX_VALUE" value="0.000" units="mumol_per_gDW_per_min"/>
</listOfParameters>
</kineticLaw>
</reaction>
<reaction id="Transporter24" name="Transporter24 deoxynucleotide carrier - GDP and H+">
<listOfReactants>
<speciesReference species="C00035MM"/>
<speciesReference species="C00080MM" stoichiometry="2"/>
</listOfReactants>
<listOfProducts>
<speciesReference species="C00035Cyto"/>
<speciesReference species="C00080Cyto"/>
</listOfProducts>
<kineticLaw>
<math xmlns="http://www.w3.org/1998/Math/MathML">
<ci> FLUX_VALUE </ci>
</math>
<listOfParameters>
<parameter id="LOWER_BOUND" value="-1000" units="mumol_per_gDW_per_min"/>
<parameter id="UPPER_BOUND" value="0" units="mumol_per_gDW_per_min"/>
<parameter id="OBJECTIVE_COEFFICIENT" value="0"/>
<parameter id="FLUX_VALUE" value="0.000" units="mumol_per_gDW_per_min"/>
</listOfParameters>
</kineticLaw>
</reaction>
<reaction id="Transporter25" name="Transporter25 deoxynucleotide carrier - UDP and H+">
<listOfReactants>
<speciesReference species="C00015MM"/>
<speciesReference species="C00080MM" stoichiometry="2"/>
</listOfReactants>
<listOfProducts>
<speciesReference species="C00015Cyto"/>
<speciesReference species="C00080Cyto"/>
</listOfProducts>
<kineticLaw>
<math xmlns="http://www.w3.org/1998/Math/MathML">
<ci> FLUX_VALUE </ci>
</math>
<listOfParameters>
<parameter id="LOWER_BOUND" value="-1000" units="mumol_per_gDW_per_min"/>
<parameter id="UPPER_BOUND" value="0" units="mumol_per_gDW_per_min"/>
<parameter id="OBJECTIVE_COEFFICIENT" value="0"/>
<parameter id="FLUX_VALUE" value="0.000" units="mumol_per_gDW_per_min"/>
</listOfParameters>
</kineticLaw>
</reaction>
<reaction id="Transporter26" name="Transporter26 deoxynucleotide carrier - CDP and H+">
<listOfReactants>
<speciesReference species="C00112MM"/>
<speciesReference species="C00080MM" stoichiometry="2"/>
</listOfReactants>
<listOfProducts>
<speciesReference species="C00112Cyto"/>
<speciesReference species="C00080Cyto"/>
</listOfProducts>
<kineticLaw>
<math xmlns="http://www.w3.org/1998/Math/MathML">
<ci> FLUX_VALUE </ci>
</math>
<listOfParameters>
<parameter id="LOWER_BOUND" value="-1000" units="mumol_per_gDW_per_min"/>
<parameter id="UPPER_BOUND" value="0" units="mumol_per_gDW_per_min"/>
<parameter id="OBJECTIVE_COEFFICIENT" value="0"/>
<parameter id="FLUX_VALUE" value="0.000" units="mumol_per_gDW_per_min"/>
</listOfParameters>
</kineticLaw>
</reaction>
<reaction id="Transporter27" name="Transporter27 Oxoglutarate carrier - Oxoglutarate for malate">
<listOfReactants>
<speciesReference species="C00026Cyto"/>
<speciesReference species="C00149MM"/>
</listOfReactants>
<listOfProducts>
<speciesReference species="C00026MM"/>
<speciesReference species="C00149Cyto"/>
</listOfProducts>
<kineticLaw>
<math xmlns="http://www.w3.org/1998/Math/MathML">
<ci> FLUX_VALUE </ci>
</math>
<listOfParameters>
<parameter id="LOWER_BOUND" value="-1000" units="mumol_per_gDW_per_min"/>
<parameter id="UPPER_BOUND" value="1000" units="mumol_per_gDW_per_min"/>
<parameter id="OBJECTIVE_COEFFICIENT" value="0"/>
<parameter id="FLUX_VALUE" value="0.000" units="mumol_per_gDW_per_min"/>
</listOfParameters>
</kineticLaw>
</reaction>
<reaction id="Transporter28" name="Transporter28 Oxoglutarate carrier - Oxoglutarate for succinate">
<listOfReactants>
<speciesReference species="C00026Cyto"/>
<speciesReference species="C00042MM"/>
</listOfReactants>
<listOfProducts>
<speciesReference species="C00026MM"/>
<speciesReference species="C00042Cyto"/>
</listOfProducts>
<kineticLaw>
<math xmlns="http://www.w3.org/1998/Math/MathML">
<ci> FLUX_VALUE </ci>
</math>
<listOfParameters>
<parameter id="LOWER_BOUND" value="-0.1" units="mumol_per_gDW_per_min"/>
<parameter id="UPPER_BOUND" value="0.1" units="mumol_per_gDW_per_min"/>
<parameter id="OBJECTIVE_COEFFICIENT" value="0"/>
<parameter id="FLUX_VALUE" value="0.000" units="mumol_per_gDW_per_min"/>
</listOfParameters>
</kineticLaw>
</reaction>
<reaction id="Transporter29" name="Transporter29 Oxoglutarate carrier - Oxoglutarate for oxaloacetate ">
<listOfReactants>
<speciesReference species="C00026Cyto"/>
<speciesReference species="C00036MM"/>
</listOfReactants>
<listOfProducts>
<speciesReference species="C00026MM"/>
<speciesReference species="C00036Cyto"/>
</listOfProducts>
<kineticLaw>
<math xmlns="http://www.w3.org/1998/Math/MathML">
<ci> FLUX_VALUE </ci>
</math>
<listOfParameters>
<parameter id="LOWER_BOUND" value="-0.1" units="mumol_per_gDW_per_min"/>
<parameter id="UPPER_BOUND" value="0.1" units="mumol_per_gDW_per_min"/>
<parameter id="OBJECTIVE_COEFFICIENT" value="0"/>
<parameter id="FLUX_VALUE" value="0.000" units="mumol_per_gDW_per_min"/>
</listOfParameters>
</kineticLaw>
</reaction>
<reaction id="Transporter30" name="Transporter30 Aspartate/glutamate carrier - Glutamate and H+ for aspartate">
<listOfReactants>
<speciesReference species="C00049MM"/>
<speciesReference species="C00025Cyto"/>
<speciesReference species="C00080Cyto"/>
</listOfReactants>
<listOfProducts>
<speciesReference species="C00049Cyto"/>
<speciesReference species="C00025MM"/>
<speciesReference species="C00080MM"/>
</listOfProducts>
<kineticLaw>
<math xmlns="http://www.w3.org/1998/Math/MathML">
<ci> FLUX_VALUE </ci>
</math>
<listOfParameters>
<parameter id="LOWER_BOUND" value="0" units="mumol_per_gDW_per_min"/>
<parameter id="UPPER_BOUND" value="1000" units="mumol_per_gDW_per_min"/>
<parameter id="OBJECTIVE_COEFFICIENT" value="0"/>
<parameter id="FLUX_VALUE" value="0.000" units="mumol_per_gDW_per_min"/>
</listOfParameters>
</kineticLaw>
</reaction>
<reaction id="Transporter31" name="Transporter31 Ornithine carrier - Ornithine for citrulline">
<listOfReactants>
<speciesReference species="C00077MM"/>
<speciesReference species="C00327Cyto"/>
</listOfReactants>
<listOfProducts>
<speciesReference species="C00077Cyto"/>
<speciesReference species="C00327MM"/>
</listOfProducts>
<kineticLaw>
<math xmlns="http://www.w3.org/1998/Math/MathML">
<ci> FLUX_VALUE </ci>
</math>
<listOfParameters>
<parameter id="LOWER_BOUND" value="0" units="mumol_per_gDW_per_min"/>
<parameter id="UPPER_BOUND" value="1000" units="mumol_per_gDW_per_min"/>
<parameter id="OBJECTIVE_COEFFICIENT" value="0"/>
<parameter id="FLUX_VALUE" value="0.000" units="mumol_per_gDW_per_min"/>
</listOfParameters>
</kineticLaw>
</reaction>
<reaction id="Transporter32" name="Transporter32 Ornithine carrier - L-Lysine for citrulline">
<listOfReactants>
<speciesReference species="C00327MM"/>
<speciesReference species="C00047Cyto"/>
</listOfReactants>
<listOfProducts>
<speciesReference species="C00327Cyto"/>
<speciesReference species="C00047MM"/>
</listOfProducts>
<kineticLaw>
<math xmlns="http://www.w3.org/1998/Math/MathML">
<ci> FLUX_VALUE </ci>
</math>
<listOfParameters>
<parameter id="LOWER_BOUND" value="0" units="mumol_per_gDW_per_min"/>
<parameter id="UPPER_BOUND" value="1000" units="mumol_per_gDW_per_min"/>
<parameter id="OBJECTIVE_COEFFICIENT" value="0"/>
<parameter id="FLUX_VALUE" value="0.000" units="mumol_per_gDW_per_min"/>
</listOfParameters>
</kineticLaw>
</reaction>
<reaction id="Transporter33" name="Transporter33 Ornithine carrier - Arginine for citrulline">
<listOfReactants>
<speciesReference species="C00327MM"/>
<speciesReference species="C00062Cyto"/>
</listOfReactants>
<listOfProducts>
<speciesReference species="C00327Cyto"/>
<speciesReference species="C00062MM"/>
</listOfProducts>
<kineticLaw>
<math xmlns="http://www.w3.org/1998/Math/MathML">
<ci> FLUX_VALUE </ci>
</math>
<listOfParameters>
<parameter id="LOWER_BOUND" value="0" units="mumol_per_gDW_per_min"/>
<parameter id="UPPER_BOUND" value="1000" units="mumol_per_gDW_per_min"/>
<parameter id="OBJECTIVE_COEFFICIENT" value="0"/>
<parameter id="FLUX_VALUE" value="0.000" units="mumol_per_gDW_per_min"/>
</listOfParameters>
</kineticLaw>
</reaction>
<reaction id="Transporter34" name="Transporter34 Ornithine carrier - L-Lysine">
<listOfReactants>
<speciesReference species="C00047MM"/>
</listOfReactants>
<listOfProducts>
<speciesReference species="C00047Cyto"/>
</listOfProducts>
<kineticLaw>
<math xmlns="http://www.w3.org/1998/Math/MathML">
<ci> FLUX_VALUE </ci>
</math>
<listOfParameters>
<parameter id="LOWER_BOUND" value="-1000" units="mumol_per_gDW_per_min"/>
<parameter id="UPPER_BOUND" value="1000" units="mumol_per_gDW_per_min"/>
<parameter id="OBJECTIVE_COEFFICIENT" value="0"/>
<parameter id="FLUX_VALUE" value="0.000" units="mumol_per_gDW_per_min"/>
</listOfParameters>
</kineticLaw>
</reaction>
<reaction id="Transporter35" name="Transporter35 Ornithine carrier - L-Ornithine">
<listOfReactants>
<speciesReference species="C00077MM"/>
</listOfReactants>
<listOfProducts>
<speciesReference species="C00077Cyto"/>
</listOfProducts>
<kineticLaw>
<math xmlns="http://www.w3.org/1998/Math/MathML">
<ci> FLUX_VALUE </ci>
</math>
<listOfParameters>
<parameter id="LOWER_BOUND" value="-1000" units="mumol_per_gDW_per_min"/>
<parameter id="UPPER_BOUND" value="1000" units="mumol_per_gDW_per_min"/>
<parameter id="OBJECTIVE_COEFFICIENT" value="0"/>
<parameter id="FLUX_VALUE" value="0.000" units="mumol_per_gDW_per_min"/>
</listOfParameters>
</kineticLaw>
</reaction>
<reaction id="Transporter36" name="Transporter36 Ornithine carrier - L-Arginine">
<listOfReactants>
<speciesReference species="C00062MM"/>
</listOfReactants>
<listOfProducts>
<speciesReference species="C00062Cyto"/>
</listOfProducts>
<kineticLaw>
<math xmlns="http://www.w3.org/1998/Math/MathML">
<ci> FLUX_VALUE </ci>
</math>
<listOfParameters>
<parameter id="LOWER_BOUND" value="-1000" units="mumol_per_gDW_per_min"/>
<parameter id="UPPER_BOUND" value="1000" units="mumol_per_gDW_per_min"/>
<parameter id="OBJECTIVE_COEFFICIENT" value="0"/>
<parameter id="FLUX_VALUE" value="0.000" units="mumol_per_gDW_per_min"/>
</listOfParameters>
</kineticLaw>
</reaction>
<reaction id="Transporter37" name="Transporter37 Slc25a19 carrier - ThPP">
<listOfReactants>
<speciesReference species="C00068MM"/>
<speciesReference species="C00080MM"/>
</listOfReactants>
<listOfProducts>
<speciesReference species="C00068Cyto"/>
</listOfProducts>
<kineticLaw>
<math xmlns="http://www.w3.org/1998/Math/MathML">
<ci> FLUX_VALUE </ci>
</math>
<listOfParameters>
<parameter id="LOWER_BOUND" value="-1000" units="mumol_per_gDW_per_min"/>
<parameter id="UPPER_BOUND" value="0" units="mumol_per_gDW_per_min"/>
<parameter id="OBJECTIVE_COEFFICIENT" value="0"/>
<parameter id="FLUX_VALUE" value="0.000" units="mumol_per_gDW_per_min"/>
</listOfParameters>
</kineticLaw>
</reaction>
<reaction id="Transporter38" name="Transporter38 carnitine carrier - Carnitine out, palmitoyl/acyl carnitine in ">
<listOfReactants>
<speciesReference species="C00318MM"/>
<speciesReference species="C02990Cyto"/>
</listOfReactants>
<listOfProducts>
<speciesReference species="C00318Cyto"/>
<speciesReference species="C02990MM"/>
</listOfProducts>
<kineticLaw>
<math xmlns="http://www.w3.org/1998/Math/MathML">
<ci> FLUX_VALUE </ci>
</math>
<listOfParameters>
<parameter id="LOWER_BOUND" value="-1000" units="mumol_per_gDW_per_min"/>
<parameter id="UPPER_BOUND" value="1000" units="mumol_per_gDW_per_min"/>
<parameter id="OBJECTIVE_COEFFICIENT" value="0"/>
<parameter id="FLUX_VALUE" value="0.000" units="mumol_per_gDW_per_min"/>
</listOfParameters>
</kineticLaw>
</reaction>
<reaction id="Transporter39" name="Transporter39 carnitine carrier - Carnitine out">
<listOfReactants>
<speciesReference species="C00318MM"/>
</listOfReactants>
<listOfProducts>
<speciesReference species="C00318Cyto"/>
</listOfProducts>
<kineticLaw>
<math xmlns="http://www.w3.org/1998/Math/MathML">
<ci> FLUX_VALUE </ci>
</math>
<listOfParameters>
<parameter id="LOWER_BOUND" value="-1000" units="mumol_per_gDW_per_min"/>
<parameter id="UPPER_BOUND" value="1000" units="mumol_per_gDW_per_min"/>
<parameter id="OBJECTIVE_COEFFICIENT" value="0"/>
<parameter id="FLUX_VALUE" value="0.000" units="mumol_per_gDW_per_min"/>
</listOfParameters>
</kineticLaw>
</reaction>
<reaction id="Transporter40" name="Transporter40 oxodicarboxylate carrier - Oxoadipate for oxoglutarate">
<listOfReactants>
<speciesReference species="C00322MM"/>
<speciesReference species="C00026Cyto"/>
</listOfReactants>
<listOfProducts>
<speciesReference species="C00322Cyto"/>
<speciesReference species="C00026MM"/>
</listOfProducts>
<kineticLaw>
<math xmlns="http://www.w3.org/1998/Math/MathML">
<ci> FLUX_VALUE </ci>
</math>
<listOfParameters>
<parameter id="LOWER_BOUND" value="-1000" units="mumol_per_gDW_per_min"/>
<parameter id="UPPER_BOUND" value="1000" units="mumol_per_gDW_per_min"/>
<parameter id="OBJECTIVE_COEFFICIENT" value="0"/>
<parameter id="FLUX_VALUE" value="0.000" units="mumol_per_gDW_per_min"/>
</listOfParameters>
</kineticLaw>
</reaction>
<reaction id="Transporter42" name="Transporter42 oxodicarboxylate carrier - citrate for oxoglutarate">
<listOfReactants>
<speciesReference species="C00158MM"/>
<speciesReference species="C00026Cyto"/>
</listOfReactants>
<listOfProducts>
<speciesReference species="C00158Cyto"/>
<speciesReference species="C00026MM"/>
</listOfProducts>
<kineticLaw>
<math xmlns="http://www.w3.org/1998/Math/MathML">
<ci> FLUX_VALUE </ci>
</math>
<listOfParameters>
<parameter id="LOWER_BOUND" value="0" units="mumol_per_gDW_per_min"/>
<parameter id="UPPER_BOUND" value="0.1" units="mumol_per_gDW_per_min"/>
<parameter id="OBJECTIVE_COEFFICIENT" value="0"/>
<parameter id="FLUX_VALUE" value="0.000" units="mumol_per_gDW_per_min"/>
</listOfParameters>
</kineticLaw>
</reaction>
<reaction id="Transporter43" name="Transporter43 oxodicarboxylate carrier - oxaloacetate for oxoglutarate">
<listOfReactants>
<speciesReference species="C00036MM"/>
<speciesReference species="C00026Cyto"/>
</listOfReactants>
<listOfProducts>
<speciesReference species="C00036Cyto"/>
<speciesReference species="C00026MM"/>
</listOfProducts>
<kineticLaw>
<math xmlns="http://www.w3.org/1998/Math/MathML">
<ci> FLUX_VALUE </ci>
</math>
<listOfParameters>
<parameter id="LOWER_BOUND" value="-0.1" units="mumol_per_gDW_per_min"/>
<parameter id="UPPER_BOUND" value="0.1" units="mumol_per_gDW_per_min"/>
<parameter id="OBJECTIVE_COEFFICIENT" value="0"/>
<parameter id="FLUX_VALUE" value="0.000" units="mumol_per_gDW_per_min"/>
</listOfParameters>
</kineticLaw>
</reaction>
<reaction id="Transporter44" name="Transporter44 Unknown pyruvate carrier - Pyruvate">
<listOfReactants>
<speciesReference species="C00022MM"/>
<speciesReference species="C00080MM"/>
</listOfReactants>
<listOfProducts>
<speciesReference species="C00022Cyto"/>
<speciesReference species="C00080Cyto"/>
</listOfProducts>
<kineticLaw>
<math xmlns="http://www.w3.org/1998/Math/MathML">
<ci> FLUX_VALUE </ci>
</math>
<listOfParameters>
<parameter id="LOWER_BOUND" value="-1000" units="mumol_per_gDW_per_min"/>
<parameter id="UPPER_BOUND" value="0" units="mumol_per_gDW_per_min"/>
<parameter id="OBJECTIVE_COEFFICIENT" value="0"/>
<parameter id="FLUX_VALUE" value="0.000" units="mumol_per_gDW_per_min"/>
</listOfParameters>
</kineticLaw>
</reaction>
<reaction id="Transporter45" name="Transporter45 Unknown carrier - NAD+">
<listOfReactants>
<speciesReference species="C00003MM"/>
</listOfReactants>
<listOfProducts>
<speciesReference species="C00003Cyto"/>
</listOfProducts>
<kineticLaw>
<math xmlns="http://www.w3.org/1998/Math/MathML">
<ci> FLUX_VALUE </ci>
</math>
<listOfParameters>
<parameter id="LOWER_BOUND" value="-1000" units="mumol_per_gDW_per_min"/>
<parameter id="UPPER_BOUND" value="1000" units="mumol_per_gDW_per_min"/>
<parameter id="OBJECTIVE_COEFFICIENT" value="0"/>
<parameter id="FLUX_VALUE" value="0.000" units="mumol_per_gDW_per_min"/>
</listOfParameters>
</kineticLaw>
</reaction>
<reaction id="Transporter46" name="Transporter46 Diffusion - CO2">
<listOfReactants>
<speciesReference species="C00011MM"/>
</listOfReactants>
<listOfProducts>
<speciesReference species="C00011Cyto"/>
</listOfProducts>
<kineticLaw>
<math xmlns="http://www.w3.org/1998/Math/MathML">
<ci> FLUX_VALUE </ci>
</math>
<listOfParameters>
<parameter id="LOWER_BOUND" value="-1000" units="mumol_per_gDW_per_min"/>
<parameter id="UPPER_BOUND" value="1000" units="mumol_per_gDW_per_min"/>
<parameter id="OBJECTIVE_COEFFICIENT" value="0"/>
<parameter id="FLUX_VALUE" value="0.000" units="mumol_per_gDW_per_min"/>
</listOfParameters>
</kineticLaw>
</reaction>
<reaction id="Transporter47" name="Transporter47 Diffusion - H2O">
<listOfReactants>
<speciesReference species="C00001MM"/>
</listOfReactants>
<listOfProducts>
<speciesReference species="C00001Cyto"/>
</listOfProducts>
<kineticLaw>
<math xmlns="http://www.w3.org/1998/Math/MathML">
<ci> FLUX_VALUE </ci>
</math>
<listOfParameters>
<parameter id="LOWER_BOUND" value="-1000" units="mumol_per_gDW_per_min"/>
<parameter id="UPPER_BOUND" value="1000" units="mumol_per_gDW_per_min"/>
<parameter id="OBJECTIVE_COEFFICIENT" value="0"/>
<parameter id="FLUX_VALUE" value="0.000" units="mumol_per_gDW_per_min"/>
</listOfParameters>
</kineticLaw>
</reaction>
<reaction id="Transporter48" name="Transporter48 Diffusion - Oxygen">
<listOfReactants>
<speciesReference species="C00007MM"/>
</listOfReactants>
<listOfProducts>
<speciesReference species="C00007Cyto"/>
</listOfProducts>
<kineticLaw>
<math xmlns="http://www.w3.org/1998/Math/MathML">
<ci> FLUX_VALUE </ci>
</math>
<listOfParameters>
<parameter id="LOWER_BOUND" value="-1000" units="mumol_per_gDW_per_min"/>
<parameter id="UPPER_BOUND" value="1000" units="mumol_per_gDW_per_min"/>
<parameter id="OBJECTIVE_COEFFICIENT" value="0"/>
<parameter id="FLUX_VALUE" value="0.000" units="mumol_per_gDW_per_min"/>
</listOfParameters>
</kineticLaw>
</reaction>
<reaction id="Transporter49" name="Transporter49 Diffusion - Glycerol">
<listOfReactants>
<speciesReference species="C00116MM"/>
</listOfReactants>
<listOfProducts>
<speciesReference species="C00116Cyto"/>
</listOfProducts>
<kineticLaw>
<math xmlns="http://www.w3.org/1998/Math/MathML">
<ci> FLUX_VALUE </ci>
</math>
<listOfParameters>
<parameter id="LOWER_BOUND" value="-1000" units="mumol_per_gDW_per_min"/>
<parameter id="UPPER_BOUND" value="1000" units="mumol_per_gDW_per_min"/>
<parameter id="OBJECTIVE_COEFFICIENT" value="0"/>
<parameter id="FLUX_VALUE" value="0.000" units="mumol_per_gDW_per_min"/>
</listOfParameters>
</kineticLaw>
</reaction>
<reaction id="Transporter50" name="Transporter50 Diffusion - Ethanal (Acetaldehyde)">
<listOfReactants>
<speciesReference species="C00084MM"/>
</listOfReactants>
<listOfProducts>
<speciesReference species="C00084Cyto"/>
</listOfProducts>
<kineticLaw>
<math xmlns="http://www.w3.org/1998/Math/MathML">
<ci> FLUX_VALUE </ci>
</math>
<listOfParameters>
<parameter id="LOWER_BOUND" value="-1000" units="mumol_per_gDW_per_min"/>
<parameter id="UPPER_BOUND" value="1000" units="mumol_per_gDW_per_min"/>
<parameter id="OBJECTIVE_COEFFICIENT" value="0"/>
<parameter id="FLUX_VALUE" value="0.000" units="mumol_per_gDW_per_min"/>
</listOfParameters>
</kineticLaw>
</reaction>
<reaction id="Transporter51" name="Transporter51 Phosphatidylserine carrier - Phosphatidylserine">
<listOfReactants>
<speciesReference species="C02737MM"/>
</listOfReactants>
<listOfProducts>
<speciesReference species="C02737Cyto"/>
</listOfProducts>
<kineticLaw>
<math xmlns="http://www.w3.org/1998/Math/MathML">
<ci> FLUX_VALUE </ci>
</math>
<listOfParameters>
<parameter id="LOWER_BOUND" value="-1000" units="mumol_per_gDW_per_min"/>
<parameter id="UPPER_BOUND" value="0" units="mumol_per_gDW_per_min"/>
<parameter id="OBJECTIVE_COEFFICIENT" value="0"/>
<parameter id="FLUX_VALUE" value="0.000" units="mumol_per_gDW_per_min"/>
</listOfParameters>
</kineticLaw>
</reaction>
<reaction id="Transporter52" name="Transporter52 Phosphatidylcholine carrier - Phosphatidylcholine">
<listOfReactants>
<speciesReference species="C00157MM"/>
</listOfReactants>
<listOfProducts>
<speciesReference species="C00157Cyto"/>
</listOfProducts>
<kineticLaw>
<math xmlns="http://www.w3.org/1998/Math/MathML">
<ci> FLUX_VALUE </ci>
</math>
<listOfParameters>
<parameter id="LOWER_BOUND" value="-1000" units="mumol_per_gDW_per_min"/>
<parameter id="UPPER_BOUND" value="0" units="mumol_per_gDW_per_min"/>
<parameter id="OBJECTIVE_COEFFICIENT" value="0"/>
<parameter id="FLUX_VALUE" value="0.000" units="mumol_per_gDW_per_min"/>
</listOfParameters>
</kineticLaw>
</reaction>
<reaction id="Transporter53" name="Transporter53 Phosphatidylethanolamine carrier - Phosphatidylethanolamine">
<listOfReactants>
<speciesReference species="C00350MM"/>
</listOfReactants>
<listOfProducts>
<speciesReference species="C00350Cyto"/>
</listOfProducts>
<kineticLaw>
<math xmlns="http://www.w3.org/1998/Math/MathML">
<ci> FLUX_VALUE </ci>
</math>
<listOfParameters>
<parameter id="LOWER_BOUND" value="-1000" units="mumol_per_gDW_per_min"/>
<parameter id="UPPER_BOUND" value="0" units="mumol_per_gDW_per_min"/>
<parameter id="OBJECTIVE_COEFFICIENT" value="0"/>
<parameter id="FLUX_VALUE" value="0.000" units="mumol_per_gDW_per_min"/>
</listOfParameters>
</kineticLaw>
</reaction>
<reaction id="Transporter54" name="Transporter54 Diffusion? - Propanoate">
<listOfReactants>
<speciesReference species="C00163MM"/>
<speciesReference species="C00080MM"/>
</listOfReactants>
<listOfProducts>
<speciesReference species="C00163Cyto"/>
<speciesReference species="C00080Cyto"/>
</listOfProducts>
<kineticLaw>
<math xmlns="http://www.w3.org/1998/Math/MathML">
<ci> FLUX_VALUE </ci>
</math>
<listOfParameters>
<parameter id="LOWER_BOUND" value="-1000" units="mumol_per_gDW_per_min"/>
<parameter id="UPPER_BOUND" value="0" units="mumol_per_gDW_per_min"/>
<parameter id="OBJECTIVE_COEFFICIENT" value="0"/>
<parameter id="FLUX_VALUE" value="0.000" units="mumol_per_gDW_per_min"/>
</listOfParameters>
</kineticLaw>
</reaction>
<reaction id="Transporter55" name="Transporter55 Diffusion? - Butanoic acid">
<listOfReactants>
<speciesReference species="C00246MM"/>
<speciesReference species="C00080MM"/>
</listOfReactants>
<listOfProducts>
<speciesReference species="C00246Cyto"/>
<speciesReference species="C00080Cyto"/>
</listOfProducts>
<kineticLaw>
<math xmlns="http://www.w3.org/1998/Math/MathML">
<ci> FLUX_VALUE </ci>
</math>
<listOfParameters>
<parameter id="LOWER_BOUND" value="-1000" units="mumol_per_gDW_per_min"/>
<parameter id="UPPER_BOUND" value="0" units="mumol_per_gDW_per_min"/>
<parameter id="OBJECTIVE_COEFFICIENT" value="0"/>
<parameter id="FLUX_VALUE" value="0.000" units="mumol_per_gDW_per_min"/>
</listOfParameters>
</kineticLaw>
</reaction>
<reaction id="Transporter56" name="Transporter56 MitoFerrin carrier - Fe2+">
<listOfReactants>
<speciesReference species="C14818MM"/>
</listOfReactants>
<listOfProducts>
<speciesReference species="C14818Cyto"/>
</listOfProducts>
<kineticLaw>
<math xmlns="http://www.w3.org/1998/Math/MathML">
<ci> FLUX_VALUE </ci>
</math>
<listOfParameters>
<parameter id="LOWER_BOUND" value="-1000" units="mumol_per_gDW_per_min"/>
<parameter id="UPPER_BOUND" value="0" units="mumol_per_gDW_per_min"/>
<parameter id="OBJECTIVE_COEFFICIENT" value="0"/>
<parameter id="FLUX_VALUE" value="0.000" units="mumol_per_gDW_per_min"/>
</listOfParameters>
</kineticLaw>
</reaction>
<reaction id="Transporter57" name="Transporter57 Unknown amino acid carrier - L-Asparagine">
<listOfReactants>
<speciesReference species="C00152MM"/>
</listOfReactants>
<listOfProducts>
<speciesReference species="C00152Cyto"/>
</listOfProducts>
<kineticLaw>
<math xmlns="http://www.w3.org/1998/Math/MathML">
<ci> FLUX_VALUE </ci>
</math>
<listOfParameters>
<parameter id="LOWER_BOUND" value="-1000" units="mumol_per_gDW_per_min"/>
<parameter id="UPPER_BOUND" value="1000" units="mumol_per_gDW_per_min"/>
<parameter id="OBJECTIVE_COEFFICIENT" value="0"/>
<parameter id="FLUX_VALUE" value="0.000" units="mumol_per_gDW_per_min"/>
</listOfParameters>
</kineticLaw>
</reaction>
<reaction id="Transporter58" name="Transporter58 Unknown amino acid carrier - L-Cysteine">
<listOfReactants>
<speciesReference species="C00097MM"/>
</listOfReactants>
<listOfProducts>
<speciesReference species="C00097Cyto"/>
</listOfProducts>
<kineticLaw>
<math xmlns="http://www.w3.org/1998/Math/MathML">
<ci> FLUX_VALUE </ci>
</math>
<listOfParameters>
<parameter id="LOWER_BOUND" value="-1000" units="mumol_per_gDW_per_min"/>
<parameter id="UPPER_BOUND" value="1000" units="mumol_per_gDW_per_min"/>
<parameter id="OBJECTIVE_COEFFICIENT" value="0"/>
<parameter id="FLUX_VALUE" value="0.000" units="mumol_per_gDW_per_min"/>
</listOfParameters>
</kineticLaw>
</reaction>
<reaction id="Transporter59" name="Transporter59 Unknown amino acid carrier - L-Glutamine">
<listOfReactants>
<speciesReference species="C00064MM"/>
</listOfReactants>
<listOfProducts>
<speciesReference species="C00064Cyto"/>
</listOfProducts>
<kineticLaw>
<math xmlns="http://www.w3.org/1998/Math/MathML">
<ci> FLUX_VALUE </ci>
</math>
<listOfParameters>
<parameter id="LOWER_BOUND" value="-1000" units="mumol_per_gDW_per_min"/>
<parameter id="UPPER_BOUND" value="1000" units="mumol_per_gDW_per_min"/>
<parameter id="OBJECTIVE_COEFFICIENT" value="0"/>
<parameter id="FLUX_VALUE" value="0.000" units="mumol_per_gDW_per_min"/>
</listOfParameters>
</kineticLaw>
</reaction>
<reaction id="Transporter60" name="Transporter60 Unknown amino acid carrier - L-Proline">
<listOfReactants>
<speciesReference species="C00148MM"/>
</listOfReactants>
<listOfProducts>
<speciesReference species="C00148Cyto"/>
</listOfProducts>
<kineticLaw>
<math xmlns="http://www.w3.org/1998/Math/MathML">
<ci> FLUX_VALUE </ci>
</math>
<listOfParameters>
<parameter id="LOWER_BOUND" value="-1000" units="mumol_per_gDW_per_min"/>
<parameter id="UPPER_BOUND" value="1000" units="mumol_per_gDW_per_min"/>
<parameter id="OBJECTIVE_COEFFICIENT" value="0"/>
<parameter id="FLUX_VALUE" value="0.000" units="mumol_per_gDW_per_min"/>
</listOfParameters>
</kineticLaw>
</reaction>
<reaction id="Transporter61" name="Transporter61 Unknown amino acid carrier - L-Tyrosine">
<listOfReactants>
<speciesReference species="C00082MM"/>
</listOfReactants>
<listOfProducts>
<speciesReference species="C00082Cyto"/>
</listOfProducts>
<kineticLaw>
<math xmlns="http://www.w3.org/1998/Math/MathML">
<ci> FLUX_VALUE </ci>
</math>
<listOfParameters>
<parameter id="LOWER_BOUND" value="-1000" units="mumol_per_gDW_per_min"/>
<parameter id="UPPER_BOUND" value="1000" units="mumol_per_gDW_per_min"/>
<parameter id="OBJECTIVE_COEFFICIENT" value="0"/>
<parameter id="FLUX_VALUE" value="0.000" units="mumol_per_gDW_per_min"/>
</listOfParameters>
</kineticLaw>
</reaction>
<reaction id="Transporter62" name="Transporter62 Unknown amino acid carrier - L-Histidine">
<listOfReactants>
<speciesReference species="C00135MM"/>
</listOfReactants>
<listOfProducts>
<speciesReference species="C00135Cyto"/>
</listOfProducts>
<kineticLaw>
<math xmlns="http://www.w3.org/1998/Math/MathML">
<ci> FLUX_VALUE </ci>
</math>
<listOfParameters>
<parameter id="LOWER_BOUND" value="-1000" units="mumol_per_gDW_per_min"/>
<parameter id="UPPER_BOUND" value="1000" units="mumol_per_gDW_per_min"/>
<parameter id="OBJECTIVE_COEFFICIENT" value="0"/>
<parameter id="FLUX_VALUE" value="0.000" units="mumol_per_gDW_per_min"/>
</listOfParameters>
</kineticLaw>
</reaction>
<reaction id="Transporter63" name="Transporter63 Unknown amino acid carrier - L-Methionine">
<listOfReactants>
<speciesReference species="C00073MM"/>
</listOfReactants>
<listOfProducts>
<speciesReference species="C00073Cyto"/>
</listOfProducts>
<kineticLaw>
<math xmlns="http://www.w3.org/1998/Math/MathML">
<ci> FLUX_VALUE </ci>
</math>
<listOfParameters>
<parameter id="LOWER_BOUND" value="-1000" units="mumol_per_gDW_per_min"/>
<parameter id="UPPER_BOUND" value="1000" units="mumol_per_gDW_per_min"/>
<parameter id="OBJECTIVE_COEFFICIENT" value="0"/>
<parameter id="FLUX_VALUE" value="0.000" units="mumol_per_gDW_per_min"/>
</listOfParameters>
</kineticLaw>
</reaction>
<reaction id="Transporter64" name="Transporter64 Unknown amino acid carrier - L-Phenylalanine">
<listOfReactants>
<speciesReference species="C00079MM"/>
</listOfReactants>
<listOfProducts>
<speciesReference species="C00079Cyto"/>
</listOfProducts>
<kineticLaw>
<math xmlns="http://www.w3.org/1998/Math/MathML">
<ci> FLUX_VALUE </ci>
</math>
<listOfParameters>
<parameter id="LOWER_BOUND" value="-1000" units="mumol_per_gDW_per_min"/>
<parameter id="UPPER_BOUND" value="1000" units="mumol_per_gDW_per_min"/>
<parameter id="OBJECTIVE_COEFFICIENT" value="0"/>
<parameter id="FLUX_VALUE" value="0.000" units="mumol_per_gDW_per_min"/>
</listOfParameters>
</kineticLaw>
</reaction>
<reaction id="Transporter65" name="Transporter65 Unknown amino acid carrier - L-Tryptophan">
<listOfReactants>
<speciesReference species="C00078MM"/>
</listOfReactants>
<listOfProducts>
<speciesReference species="C00078Cyto"/>
</listOfProducts>
<kineticLaw>
<math xmlns="http://www.w3.org/1998/Math/MathML">
<ci> FLUX_VALUE </ci>
</math>
<listOfParameters>
<parameter id="LOWER_BOUND" value="-1000" units="mumol_per_gDW_per_min"/>
<parameter id="UPPER_BOUND" value="1000" units="mumol_per_gDW_per_min"/>
<parameter id="OBJECTIVE_COEFFICIENT" value="0"/>
<parameter id="FLUX_VALUE" value="0.000" units="mumol_per_gDW_per_min"/>
</listOfParameters>
</kineticLaw>
</reaction>
<reaction id="Transporter66" name="Transporter66 Unknown amino acid carrier - Glycine">
<listOfReactants>
<speciesReference species="C00037MM"/>
</listOfReactants>
<listOfProducts>
<speciesReference species="C00037Cyto"/>
</listOfProducts>
<kineticLaw>
<math xmlns="http://www.w3.org/1998/Math/MathML">
<ci> FLUX_VALUE </ci>
</math>
<listOfParameters>
<parameter id="LOWER_BOUND" value="-1000" units="mumol_per_gDW_per_min"/>
<parameter id="UPPER_BOUND" value="1000" units="mumol_per_gDW_per_min"/>
<parameter id="OBJECTIVE_COEFFICIENT" value="0"/>
<parameter id="FLUX_VALUE" value="0.000" units="mumol_per_gDW_per_min"/>
</listOfParameters>
</kineticLaw>
</reaction>
<reaction id="Transporter67" name="Transporter67 Unknown amino acid carrier - L-Isoleucine">
<listOfReactants>
<speciesReference species="C00407MM"/>
</listOfReactants>
<listOfProducts>
<speciesReference species="C00407Cyto"/>
</listOfProducts>
<kineticLaw>
<math xmlns="http://www.w3.org/1998/Math/MathML">
<ci> FLUX_VALUE </ci>
</math>
<listOfParameters>
<parameter id="LOWER_BOUND" value="-1000" units="mumol_per_gDW_per_min"/>
<parameter id="UPPER_BOUND" value="1000" units="mumol_per_gDW_per_min"/>
<parameter id="OBJECTIVE_COEFFICIENT" value="0"/>
<parameter id="FLUX_VALUE" value="0.000" units="mumol_per_gDW_per_min"/>
</listOfParameters>
</kineticLaw>
</reaction>
<reaction id="Transporter68" name="Transporter68 Unknown amino acid carrier - L-Leucine">
<listOfReactants>
<speciesReference species="C00123MM"/>
</listOfReactants>
<listOfProducts>
<speciesReference species="C00123Cyto"/>
</listOfProducts>
<kineticLaw>
<math xmlns="http://www.w3.org/1998/Math/MathML">
<ci> FLUX_VALUE </ci>
</math>
<listOfParameters>
<parameter id="LOWER_BOUND" value="-1000" units="mumol_per_gDW_per_min"/>
<parameter id="UPPER_BOUND" value="1000" units="mumol_per_gDW_per_min"/>
<parameter id="OBJECTIVE_COEFFICIENT" value="0"/>
<parameter id="FLUX_VALUE" value="0.000" units="mumol_per_gDW_per_min"/>
</listOfParameters>
</kineticLaw>
</reaction>
<reaction id="Transporter69" name="Transporter69 Unknown amino acid carrier - L-Valine">
<listOfReactants>
<speciesReference species="C00183MM"/>
</listOfReactants>
<listOfProducts>
<speciesReference species="C00183Cyto"/>
</listOfProducts>
<kineticLaw>
<math xmlns="http://www.w3.org/1998/Math/MathML">
<ci> FLUX_VALUE </ci>
</math>
<listOfParameters>
<parameter id="LOWER_BOUND" value="-1000" units="mumol_per_gDW_per_min"/>
<parameter id="UPPER_BOUND" value="1000" units="mumol_per_gDW_per_min"/>
<parameter id="OBJECTIVE_COEFFICIENT" value="0"/>
<parameter id="FLUX_VALUE" value="0.000" units="mumol_per_gDW_per_min"/>
</listOfParameters>
</kineticLaw>
</reaction>
<reaction id="Transporter70" name="Transporter70 Unknown amino acid carrier - L-Alanine">
<listOfReactants>
<speciesReference species="C00041MM"/>
</listOfReactants>
<listOfProducts>
<speciesReference species="C00041Cyto"/>
</listOfProducts>
<kineticLaw>
<math xmlns="http://www.w3.org/1998/Math/MathML">
<ci> FLUX_VALUE </ci>
</math>
<listOfParameters>
<parameter id="LOWER_BOUND" value="-1000" units="mumol_per_gDW_per_min"/>
<parameter id="UPPER_BOUND" value="1000" units="mumol_per_gDW_per_min"/>
<parameter id="OBJECTIVE_COEFFICIENT" value="0"/>
<parameter id="FLUX_VALUE" value="0.000" units="mumol_per_gDW_per_min"/>
</listOfParameters>
</kineticLaw>
</reaction>
<reaction id="Transporter71" name="Transporter71 Unknown amino acid carrier - L-Serine">
<listOfReactants>
<speciesReference species="C00065MM"/>
</listOfReactants>
<listOfProducts>
<speciesReference species="C00065Cyto"/>
</listOfProducts>
<kineticLaw>
<math xmlns="http://www.w3.org/1998/Math/MathML">
<ci> FLUX_VALUE </ci>
</math>
<listOfParameters>
<parameter id="LOWER_BOUND" value="-1000" units="mumol_per_gDW_per_min"/>
<parameter id="UPPER_BOUND" value="1000" units="mumol_per_gDW_per_min"/>
<parameter id="OBJECTIVE_COEFFICIENT" value="0"/>
<parameter id="FLUX_VALUE" value="0.000" units="mumol_per_gDW_per_min"/>
</listOfParameters>
</kineticLaw>
</reaction>
<reaction id="Transporter72" name="Transporter72 Unknown amino acid carrier - L-Threonine">
<listOfReactants>
<speciesReference species="C00188MM"/>
</listOfReactants>
<listOfProducts>
<speciesReference species="C00188Cyto"/>
</listOfProducts>
<kineticLaw>
<math xmlns="http://www.w3.org/1998/Math/MathML">
<ci> FLUX_VALUE </ci>
</math>
<listOfParameters>
<parameter id="LOWER_BOUND" value="-1000" units="mumol_per_gDW_per_min"/>
<parameter id="UPPER_BOUND" value="1000" units="mumol_per_gDW_per_min"/>
<parameter id="OBJECTIVE_COEFFICIENT" value="0"/>
<parameter id="FLUX_VALUE" value="0.000" units="mumol_per_gDW_per_min"/>
</listOfParameters>
</kineticLaw>
</reaction>
<reaction id="Transporter74" name="Transporter74 Unknown carrier - Glutathione">
<listOfReactants>
<speciesReference species="C00051MM"/>
<speciesReference species="C00080MM"/>
</listOfReactants>
<listOfProducts>
<speciesReference species="C00051Cyto"/>
<speciesReference species="C00080Cyto"/>
</listOfProducts>
<kineticLaw>
<math xmlns="http://www.w3.org/1998/Math/MathML">
<ci> FLUX_VALUE </ci>
</math>
<listOfParameters>
<parameter id="LOWER_BOUND" value="-1000" units="mumol_per_gDW_per_min"/>
<parameter id="UPPER_BOUND" value="0" units="mumol_per_gDW_per_min"/>
<parameter id="OBJECTIVE_COEFFICIENT" value="0"/>
<parameter id="FLUX_VALUE" value="0.000" units="mumol_per_gDW_per_min"/>
</listOfParameters>
</kineticLaw>
</reaction>
<reaction id="Transporter75" name="Transporter75 Unknown carrier - 5-Aminolevulinate">
<listOfReactants>
<speciesReference species="C00430MM"/>
<speciesReference species="C00080MM"/>
</listOfReactants>
<listOfProducts>
<speciesReference species="C00430Cyto"/>
</listOfProducts>
<kineticLaw>
<math xmlns="http://www.w3.org/1998/Math/MathML">
<ci> FLUX_VALUE </ci>
</math>
<listOfParameters>
<parameter id="LOWER_BOUND" value="-1000" units="mumol_per_gDW_per_min"/>
<parameter id="UPPER_BOUND" value="0" units="mumol_per_gDW_per_min"/>
<parameter id="OBJECTIVE_COEFFICIENT" value="0"/>
<parameter id="FLUX_VALUE" value="0.000" units="mumol_per_gDW_per_min"/>
</listOfParameters>
</kineticLaw>
</reaction>
<reaction id="Transporter75b" name="Transporter75b Unknown carrier - 5-Aminolevulinate">
<listOfReactants>
<speciesReference species="C00430MM"/>
<speciesReference species="C00080Cyto"/>
</listOfReactants>
<listOfProducts>
<speciesReference species="C00430Cyto"/>
</listOfProducts>
<kineticLaw>
<math xmlns="http://www.w3.org/1998/Math/MathML">
<ci> FLUX_VALUE </ci>
</math>
<listOfParameters>
<parameter id="LOWER_BOUND" value="0" units="mumol_per_gDW_per_min"/>
<parameter id="UPPER_BOUND" value="1000" units="mumol_per_gDW_per_min"/>
<parameter id="OBJECTIVE_COEFFICIENT" value="0"/>
<parameter id="FLUX_VALUE" value="0.000" units="mumol_per_gDW_per_min"/>
</listOfParameters>
</kineticLaw>
</reaction>
<reaction id="Transporter76" name="Transporter76 Unknown carrier - (R)-3-Hydroxybutanoate">
<listOfReactants>
<speciesReference species="C01089MM"/>
</listOfReactants>
<listOfProducts>
<speciesReference species="C01089Cyto"/>
</listOfProducts>
<kineticLaw>
<math xmlns="http://www.w3.org/1998/Math/MathML">
<ci> FLUX_VALUE </ci>
</math>
<listOfParameters>
<parameter id="LOWER_BOUND" value="0" units="mumol_per_gDW_per_min"/>
<parameter id="UPPER_BOUND" value="1000" units="mumol_per_gDW_per_min"/>
<parameter id="OBJECTIVE_COEFFICIENT" value="0"/>
<parameter id="FLUX_VALUE" value="0.000" units="mumol_per_gDW_per_min"/>
</listOfParameters>
</kineticLaw>
</reaction>
<reaction id="Transporter76b" name="Transporter76b Unknown carrier - (R)-3-Hydroxybutanoate">
<listOfReactants>
<speciesReference species="C01089MM"/>
<speciesReference species="C00080MM"/>
</listOfReactants>
<listOfProducts>
<speciesReference species="C01089Cyto"/>
<speciesReference species="C00080Cyto"/>
</listOfProducts>
<kineticLaw>
<math xmlns="http://www.w3.org/1998/Math/MathML">
<ci> FLUX_VALUE </ci>
</math>
<listOfParameters>
<parameter id="LOWER_BOUND" value="-1000" units="mumol_per_gDW_per_min"/>
<parameter id="UPPER_BOUND" value="0" units="mumol_per_gDW_per_min"/>
<parameter id="OBJECTIVE_COEFFICIENT" value="0"/>
<parameter id="FLUX_VALUE" value="0.000" units="mumol_per_gDW_per_min"/>
</listOfParameters>
</kineticLaw>
</reaction>
<reaction id="Transporter77" name="Transporter77 Unknown carrier - Urea">
<listOfReactants>
<speciesReference species="C00086MM"/>
</listOfReactants>
<listOfProducts>
<speciesReference species="C00086Cyto"/>
</listOfProducts>
<kineticLaw>
<math xmlns="http://www.w3.org/1998/Math/MathML">
<ci> FLUX_VALUE </ci>
</math>
<listOfParameters>
<parameter id="LOWER_BOUND" value="-1000" units="mumol_per_gDW_per_min"/>
<parameter id="UPPER_BOUND" value="1000" units="mumol_per_gDW_per_min"/>
<parameter id="OBJECTIVE_COEFFICIENT" value="0"/>
<parameter id="FLUX_VALUE" value="0.000" units="mumol_per_gDW_per_min"/>
</listOfParameters>
</kineticLaw>
</reaction>
<reaction id="Transporter78" name="Transporter78 Unknown carrier - Fumarate">
<listOfReactants>
<speciesReference species="C00122MM"/>
</listOfReactants>
<listOfProducts>
<speciesReference species="C00122Cyto"/>
</listOfProducts>
<kineticLaw>
<math xmlns="http://www.w3.org/1998/Math/MathML">
<ci> FLUX_VALUE </ci>
</math>
<listOfParameters>
<parameter id="LOWER_BOUND" value="0" units="mumol_per_gDW_per_min"/>
<parameter id="UPPER_BOUND" value="1000" units="mumol_per_gDW_per_min"/>
<parameter id="OBJECTIVE_COEFFICIENT" value="0"/>
<parameter id="FLUX_VALUE" value="0.000" units="mumol_per_gDW_per_min"/>
</listOfParameters>
</kineticLaw>
</reaction>
<reaction id="Transporter79" name="Transporter79 Unknown carrier - Acetoacetate">
<listOfReactants>
<speciesReference species="C00164MM"/>
<speciesReference species="C00080MM"/>
</listOfReactants>
<listOfProducts>
<speciesReference species="C00164Cyto"/>
<speciesReference species="C00080Cyto"/>
</listOfProducts>
<kineticLaw>
<math xmlns="http://www.w3.org/1998/Math/MathML">
<ci> FLUX_VALUE </ci>
</math>
<listOfParameters>
<parameter id="LOWER_BOUND" value="-1000" units="mumol_per_gDW_per_min"/>
<parameter id="UPPER_BOUND" value="0" units="mumol_per_gDW_per_min"/>
<parameter id="OBJECTIVE_COEFFICIENT" value="0"/>
<parameter id="FLUX_VALUE" value="0.000" units="mumol_per_gDW_per_min"/>
</listOfParameters>
</kineticLaw>
</reaction>
<reaction id="Transporter80" name="Transporter80 Unknown carrier - HCO3-">
<listOfReactants>
<speciesReference species="C00288MM"/>
</listOfReactants>
<listOfProducts>
<speciesReference species="C00288Cyto"/>
</listOfProducts>
<kineticLaw>
<math xmlns="http://www.w3.org/1998/Math/MathML">
<ci> FLUX_VALUE </ci>
</math>
<listOfParameters>
<parameter id="LOWER_BOUND" value="-1000" units="mumol_per_gDW_per_min"/>
<parameter id="UPPER_BOUND" value="1000" units="mumol_per_gDW_per_min"/>
<parameter id="OBJECTIVE_COEFFICIENT" value="0"/>
<parameter id="FLUX_VALUE" value="0.000" units="mumol_per_gDW_per_min"/>
</listOfParameters>
</kineticLaw>
</reaction>
<reaction id="Transporter81" name="Transporter81 Diffusion? - NH3">
<listOfReactants>
<speciesReference species="C00014MM"/>
</listOfReactants>
<listOfProducts>
<speciesReference species="C00014Cyto"/>
</listOfProducts>
<kineticLaw>
<math xmlns="http://www.w3.org/1998/Math/MathML">
<ci> FLUX_VALUE </ci>
</math>
<listOfParameters>
<parameter id="LOWER_BOUND" value="-1000" units="mumol_per_gDW_per_min"/>
<parameter id="UPPER_BOUND" value="1000" units="mumol_per_gDW_per_min"/>
<parameter id="OBJECTIVE_COEFFICIENT" value="0"/>
<parameter id="FLUX_VALUE" value="0.000" units="mumol_per_gDW_per_min"/>
</listOfParameters>
</kineticLaw>
</reaction>
<reaction id="Transporter82" name="Transporter82 Putrescine">
<listOfReactants>
<speciesReference species="C00134MM"/>
<speciesReference species="C00080Cyto"/>
</listOfReactants>
<listOfProducts>
<speciesReference species="C00134Cyto"/>
<speciesReference species="C00080MM"/>
</listOfProducts>
<kineticLaw>
<math xmlns="http://www.w3.org/1998/Math/MathML">
<ci> FLUX_VALUE </ci>
</math>
<listOfParameters>
<parameter id="LOWER_BOUND" value="-1000" units="mumol_per_gDW_per_min"/>
<parameter id="UPPER_BOUND" value="1000" units="mumol_per_gDW_per_min"/>
<parameter id="OBJECTIVE_COEFFICIENT" value="0"/>
<parameter id="FLUX_VALUE" value="0.000" units="mumol_per_gDW_per_min"/>
</listOfParameters>
</kineticLaw>
</reaction>
<reaction id="Transporter83" name="Transporter83 Heme">
<listOfReactants>
<speciesReference species="C00032MM"/>
</listOfReactants>
<listOfProducts>
<speciesReference species="C00032Cyto"/>
</listOfProducts>
<kineticLaw>
<math xmlns="http://www.w3.org/1998/Math/MathML">
<ci> FLUX_VALUE </ci>
</math>
<listOfParameters>
<parameter id="LOWER_BOUND" value="-1000" units="mumol_per_gDW_per_min"/>
<parameter id="UPPER_BOUND" value="1000" units="mumol_per_gDW_per_min"/>
<parameter id="OBJECTIVE_COEFFICIENT" value="0"/>
<parameter id="FLUX_VALUE" value="0.000" units="mumol_per_gDW_per_min"/>
</listOfParameters>
</kineticLaw>
</reaction>
<reaction id="Transporter84" name="Transporter84 Hydrogen sulfide">
<listOfReactants>
<speciesReference species="C00283MM"/>
</listOfReactants>
<listOfProducts>
<speciesReference species="C00283Cyto"/>
</listOfProducts>
<kineticLaw>
<math xmlns="http://www.w3.org/1998/Math/MathML">
<ci> FLUX_VALUE </ci>
</math>
<listOfParameters>
<parameter id="LOWER_BOUND" value="0" units="mumol_per_gDW_per_min"/>
<parameter id="UPPER_BOUND" value="1000" units="mumol_per_gDW_per_min"/>
<parameter id="OBJECTIVE_COEFFICIENT" value="0"/>
<parameter id="FLUX_VALUE" value="0.000" units="mumol_per_gDW_per_min"/>
</listOfParameters>
</kineticLaw>
</reaction>
<reaction id="Transporter85" name="Transporter85 P5C carrier - (S)-1-Pyrroline-5-carboxylate">
<listOfReactants>
<speciesReference species="C03912MM"/>
<speciesReference species="C00080MM"/>
</listOfReactants>
<listOfProducts>
<speciesReference species="C03912Cyto"/>
<speciesReference species="C00080Cyto"/>
</listOfProducts>
<kineticLaw>
<math xmlns="http://www.w3.org/1998/Math/MathML">
<ci> FLUX_VALUE </ci>
</math>
<listOfParameters>
<parameter id="LOWER_BOUND" value="-1000" units="mumol_per_gDW_per_min"/>
<parameter id="UPPER_BOUND" value="0" units="mumol_per_gDW_per_min"/>
<parameter id="OBJECTIVE_COEFFICIENT" value="0"/>
<parameter id="FLUX_VALUE" value="0.000" units="mumol_per_gDW_per_min"/>
</listOfParameters>
</kineticLaw>
</reaction>
<reaction id="Transporter85b" name="Transporter85b P5C carrier - (S)-1-Pyrroline-5-carboxylate">
<listOfReactants>
<speciesReference species="C03912MM"/>
</listOfReactants>
<listOfProducts>
<speciesReference species="C03912Cyto"/>
</listOfProducts>
<kineticLaw>
<math xmlns="http://www.w3.org/1998/Math/MathML">
<ci> FLUX_VALUE </ci>
</math>
<listOfParameters>
<parameter id="LOWER_BOUND" value="0" units="mumol_per_gDW_per_min"/>
<parameter id="UPPER_BOUND" value="1000" units="mumol_per_gDW_per_min"/>
<parameter id="OBJECTIVE_COEFFICIENT" value="0"/>
<parameter id="FLUX_VALUE" value="0.000" units="mumol_per_gDW_per_min"/>
</listOfParameters>
</kineticLaw>
</reaction>
<reaction id="Transporter86" name="Transporter86 Biomass">
<listOfReactants>
<speciesReference species="C00000MM"/>
</listOfReactants>
<listOfProducts>
<speciesReference species="C00000Cyto"/>
</listOfProducts>
<kineticLaw>
<math xmlns="http://www.w3.org/1998/Math/MathML">
<ci> FLUX_VALUE </ci>
</math>
<listOfParameters>
<parameter id="LOWER_BOUND" value="0" units="mumol_per_gDW_per_min"/>
<parameter id="UPPER_BOUND" value="1000" units="mumol_per_gDW_per_min"/>
<parameter id="OBJECTIVE_COEFFICIENT" value="0"/>
<parameter id="FLUX_VALUE" value="0.000" units="mumol_per_gDW_per_min"/>
</listOfParameters>
</kineticLaw>
</reaction>
<reaction id="Boundary1" name="Boundary1 CO2">
<listOfReactants>
<speciesReference species="C00011_b"/>
</listOfReactants>
<listOfProducts>
<speciesReference species="C00011Cyto"/>
</listOfProducts>
<kineticLaw>
<math xmlns="http://www.w3.org/1998/Math/MathML">
<ci> FLUX_VALUE </ci>
</math>
<listOfParameters>
<parameter id="LOWER_BOUND" value="-1000" units="mumol_per_gDW_per_min"/>
<parameter id="UPPER_BOUND" value="1000" units="mumol_per_gDW_per_min"/>
<parameter id="OBJECTIVE_COEFFICIENT" value="0"/>
<parameter id="FLUX_VALUE" value="0.000" units="mumol_per_gDW_per_min"/>
</listOfParameters>
</kineticLaw>
</reaction>
<reaction id="Boundary2" name="Boundary2 Oxygen">
<listOfReactants>
<speciesReference species="C00007_b"/>
</listOfReactants>
<listOfProducts>
<speciesReference species="C00007Cyto"/>
</listOfProducts>
<kineticLaw>
<math xmlns="http://www.w3.org/1998/Math/MathML">
<ci> FLUX_VALUE </ci>
</math>
<listOfParameters>
<parameter id="LOWER_BOUND" value="-1000" units="mumol_per_gDW_per_min"/>
<parameter id="UPPER_BOUND" value="19.8" units="mumol_per_gDW_per_min"/>
<parameter id="OBJECTIVE_COEFFICIENT" value="0"/>
<parameter id="FLUX_VALUE" value="0.000" units="mumol_per_gDW_per_min"/>
</listOfParameters>
</kineticLaw>
</reaction>
<reaction id="Boundary3" name="Boundary3 L-Arginine">
<listOfReactants>
<speciesReference species="C00062_b"/>
</listOfReactants>
<listOfProducts>
<speciesReference species="C00062Cyto"/>
</listOfProducts>
<kineticLaw>
<math xmlns="http://www.w3.org/1998/Math/MathML">
<ci> FLUX_VALUE </ci>
</math>
<listOfParameters>
<parameter id="LOWER_BOUND" value="-1000" units="mumol_per_gDW_per_min"/>
<parameter id="UPPER_BOUND" value="0.0068" units="mumol_per_gDW_per_min"/>
<parameter id="OBJECTIVE_COEFFICIENT" value="0"/>
<parameter id="FLUX_VALUE" value="0.000" units="mumol_per_gDW_per_min"/>
</listOfParameters>
</kineticLaw>
</reaction>
<reaction id="Boundary4" name="Boundary4 L-Lysine">
<listOfReactants>
<speciesReference species="C00047_b"/>
</listOfReactants>
<listOfProducts>
<speciesReference species="C00047Cyto"/>
</listOfProducts>
<kineticLaw>
<math xmlns="http://www.w3.org/1998/Math/MathML">
<ci> FLUX_VALUE </ci>
</math>
<listOfParameters>
<parameter id="LOWER_BOUND" value="0" units="mumol_per_gDW_per_min"/>
<parameter id="UPPER_BOUND" value="0.0298" units="mumol_per_gDW_per_min"/>
<parameter id="OBJECTIVE_COEFFICIENT" value="0"/>
<parameter id="FLUX_VALUE" value="0.000" units="mumol_per_gDW_per_min"/>
</listOfParameters>
</kineticLaw>
</reaction>
<reaction id="Boundary5" name="Boundary5 L-Glutamate">
<listOfReactants>
<speciesReference species="C00025_b"/>
</listOfReactants>
<listOfProducts>
<speciesReference species="C00025Cyto"/>
</listOfProducts>
<kineticLaw>
<math xmlns="http://www.w3.org/1998/Math/MathML">
<ci> FLUX_VALUE </ci>
</math>
<listOfParameters>
<parameter id="LOWER_BOUND" value="-1000" units="mumol_per_gDW_per_min"/>
<parameter id="UPPER_BOUND" value="0" units="mumol_per_gDW_per_min"/>
<parameter id="OBJECTIVE_COEFFICIENT" value="0"/>
<parameter id="FLUX_VALUE" value="0.000" units="mumol_per_gDW_per_min"/>
</listOfParameters>
</kineticLaw>
</reaction>
<reaction id="Boundary6" name="Boundary6 L-Proline">
<listOfReactants>
<speciesReference species="C00148_b"/>
</listOfReactants>
<listOfProducts>
<speciesReference species="C00148Cyto"/>
</listOfProducts>
<kineticLaw>
<math xmlns="http://www.w3.org/1998/Math/MathML">
<ci> FLUX_VALUE </ci>
</math>
<listOfParameters>
<parameter id="LOWER_BOUND" value="-1000" units="mumol_per_gDW_per_min"/>
<parameter id="UPPER_BOUND" value="0.0044" units="mumol_per_gDW_per_min"/>
<parameter id="OBJECTIVE_COEFFICIENT" value="0"/>
<parameter id="FLUX_VALUE" value="0.000" units="mumol_per_gDW_per_min"/>
</listOfParameters>
</kineticLaw>
</reaction>
<reaction id="Boundary7" name="Boundary7 Fe2+">
<listOfReactants>
<speciesReference species="C14818_b"/>
</listOfReactants>
<listOfProducts>
<speciesReference species="C14818Cyto"/>
</listOfProducts>
<kineticLaw>
<math xmlns="http://www.w3.org/1998/Math/MathML">
<ci> FLUX_VALUE </ci>
</math>
<listOfParameters>
<parameter id="LOWER_BOUND" value="-1000" units="mumol_per_gDW_per_min"/>
<parameter id="UPPER_BOUND" value="1000" units="mumol_per_gDW_per_min"/>
<parameter id="OBJECTIVE_COEFFICIENT" value="0"/>
<parameter id="FLUX_VALUE" value="0.000" units="mumol_per_gDW_per_min"/>
</listOfParameters>
</kineticLaw>
</reaction>
<reaction id="Boundary8" name="Boundary8 L-Aspartate">
<listOfReactants>
<speciesReference species="C00049_b"/>
</listOfReactants>
<listOfProducts>
<speciesReference species="C00049Cyto"/>
</listOfProducts>
<kineticLaw>
<math xmlns="http://www.w3.org/1998/Math/MathML">
<ci> FLUX_VALUE </ci>
</math>
<listOfParameters>
<parameter id="LOWER_BOUND" value="-1000" units="mumol_per_gDW_per_min"/>
<parameter id="UPPER_BOUND" value="0.154" units="mumol_per_gDW_per_min"/>
<parameter id="OBJECTIVE_COEFFICIENT" value="0"/>
<parameter id="FLUX_VALUE" value="0.000" units="mumol_per_gDW_per_min"/>
</listOfParameters>
</kineticLaw>
</reaction>
<reaction id="Boundary9" name="Boundary9 Glycine">
<listOfReactants>
<speciesReference species="C00037_b"/>
</listOfReactants>
<listOfProducts>
<speciesReference species="C00037Cyto"/>
</listOfProducts>
<kineticLaw>
<math xmlns="http://www.w3.org/1998/Math/MathML">
<ci> FLUX_VALUE </ci>
</math>
<listOfParameters>
<parameter id="LOWER_BOUND" value="-1000" units="mumol_per_gDW_per_min"/>
<parameter id="UPPER_BOUND" value="0.0089" units="mumol_per_gDW_per_min"/>
<parameter id="OBJECTIVE_COEFFICIENT" value="0"/>
<parameter id="FLUX_VALUE" value="0.000" units="mumol_per_gDW_per_min"/>
</listOfParameters>
</kineticLaw>
</reaction>
<reaction id="Boundary10" name="Boundary10 L-Tyrosine">
<listOfReactants>
<speciesReference species="C00082_b"/>
</listOfReactants>
<listOfProducts>
<speciesReference species="C00082Cyto"/>
</listOfProducts>
<kineticLaw>
<math xmlns="http://www.w3.org/1998/Math/MathML">
<ci> FLUX_VALUE </ci>
</math>
<listOfParameters>
<parameter id="LOWER_BOUND" value="-1000" units="mumol_per_gDW_per_min"/>
<parameter id="UPPER_BOUND" value="0.0108" units="mumol_per_gDW_per_min"/>
<parameter id="OBJECTIVE_COEFFICIENT" value="0"/>
<parameter id="FLUX_VALUE" value="0.000" units="mumol_per_gDW_per_min"/>
</listOfParameters>
</kineticLaw>
</reaction>
<reaction id="Boundary11" name="Boundary11 L-Asparagine">
<listOfReactants>
<speciesReference species="C00152_b"/>
</listOfReactants>
<listOfProducts>
<speciesReference species="C00152Cyto"/>
</listOfProducts>
<kineticLaw>
<math xmlns="http://www.w3.org/1998/Math/MathML">
<ci> FLUX_VALUE </ci>
</math>
<listOfParameters>
<parameter id="LOWER_BOUND" value="-1000" units="mumol_per_gDW_per_min"/>
<parameter id="UPPER_BOUND" value="1000" units="mumol_per_gDW_per_min"/>
<parameter id="OBJECTIVE_COEFFICIENT" value="0"/>
<parameter id="FLUX_VALUE" value="0.000" units="mumol_per_gDW_per_min"/>
</listOfParameters>
</kineticLaw>
</reaction>
<reaction id="Boundary12" name="Boundary12 L-Methionine">
<listOfReactants>
<speciesReference species="C00073_b"/>
</listOfReactants>
<listOfProducts>
<speciesReference species="C00073Cyto"/>
</listOfProducts>
<kineticLaw>
<math xmlns="http://www.w3.org/1998/Math/MathML">
<ci> FLUX_VALUE </ci>
</math>
<listOfParameters>
<parameter id="LOWER_BOUND" value="0" units="mumol_per_gDW_per_min"/>
<parameter id="UPPER_BOUND" value="0.005" units="mumol_per_gDW_per_min"/>
<parameter id="OBJECTIVE_COEFFICIENT" value="0"/>
<parameter id="FLUX_VALUE" value="0.000" units="mumol_per_gDW_per_min"/>
</listOfParameters>
</kineticLaw>
</reaction>
<reaction id="Boundary13" name="Boundary13 L-Phenylalanine">
<listOfReactants>
<speciesReference species="C00079_b"/>
</listOfReactants>
<listOfProducts>
<speciesReference species="C00079Cyto"/>
</listOfProducts>
<kineticLaw>
<math xmlns="http://www.w3.org/1998/Math/MathML">
<ci> FLUX_VALUE </ci>
</math>
<listOfParameters>
<parameter id="LOWER_BOUND" value="0" units="mumol_per_gDW_per_min"/>
<parameter id="UPPER_BOUND" value="0.0121" units="mumol_per_gDW_per_min"/>
<parameter id="OBJECTIVE_COEFFICIENT" value="0"/>
<parameter id="FLUX_VALUE" value="0.000" units="mumol_per_gDW_per_min"/>
</listOfParameters>
</kineticLaw>
</reaction>
<reaction id="Boundary14" name="Boundary14 L-Tryptophan">
<listOfReactants>
<speciesReference species="C00078_b"/>
</listOfReactants>
<listOfProducts>
<speciesReference species="C00078Cyto"/>
</listOfProducts>
<kineticLaw>
<math xmlns="http://www.w3.org/1998/Math/MathML">
<ci> FLUX_VALUE </ci>
</math>
<listOfParameters>
<parameter id="LOWER_BOUND" value="0" units="mumol_per_gDW_per_min"/>
<parameter id="UPPER_BOUND" value="0.008" units="mumol_per_gDW_per_min"/>
<parameter id="OBJECTIVE_COEFFICIENT" value="0"/>
<parameter id="FLUX_VALUE" value="0.000" units="mumol_per_gDW_per_min"/>
</listOfParameters>
</kineticLaw>
</reaction>
<reaction id="Boundary15" name="Boundary15 L-Histidine">
<listOfReactants>
<speciesReference species="C00135_b"/>
</listOfReactants>
<listOfProducts>
<speciesReference species="C00135Cyto"/>
</listOfProducts>
<kineticLaw>
<math xmlns="http://www.w3.org/1998/Math/MathML">
<ci> FLUX_VALUE </ci>
</math>
<listOfParameters>
<parameter id="LOWER_BOUND" value="0" units="mumol_per_gDW_per_min"/>
<parameter id="UPPER_BOUND" value="0.0098" units="mumol_per_gDW_per_min"/>
<parameter id="OBJECTIVE_COEFFICIENT" value="0"/>
<parameter id="FLUX_VALUE" value="0.000" units="mumol_per_gDW_per_min"/>
</listOfParameters>
</kineticLaw>
</reaction>
<reaction id="Boundary16" name="Boundary16 L-Glutamine">
<listOfReactants>
<speciesReference species="C00064_b"/>
</listOfReactants>
<listOfProducts>
<speciesReference species="C00064Cyto"/>
</listOfProducts>
<kineticLaw>
<math xmlns="http://www.w3.org/1998/Math/MathML">
<ci> FLUX_VALUE </ci>
</math>
<listOfParameters>
<parameter id="LOWER_BOUND" value="-1000" units="mumol_per_gDW_per_min"/>
<parameter id="UPPER_BOUND" value="0" units="mumol_per_gDW_per_min"/>
<parameter id="OBJECTIVE_COEFFICIENT" value="0"/>
<parameter id="FLUX_VALUE" value="0.000" units="mumol_per_gDW_per_min"/>
</listOfParameters>
</kineticLaw>
</reaction>
<reaction id="Boundary17" name="Boundary17 5-Aminolevulinate">
<listOfReactants>
<speciesReference species="C00430_b"/>
</listOfReactants>
<listOfProducts>
<speciesReference species="C00430Cyto"/>
</listOfProducts>
<kineticLaw>
<math xmlns="http://www.w3.org/1998/Math/MathML">
<ci> FLUX_VALUE </ci>
</math>
<listOfParameters>
<parameter id="LOWER_BOUND" value="0" units="mumol_per_gDW_per_min"/>
<parameter id="UPPER_BOUND" value="0" units="mumol_per_gDW_per_min"/>
<parameter id="OBJECTIVE_COEFFICIENT" value="0"/>
<parameter id="FLUX_VALUE" value="0.000" units="mumol_per_gDW_per_min"/>
</listOfParameters>
</kineticLaw>
</reaction>
<reaction id="Boundary18" name="Boundary18 L-Cysteine">
<listOfReactants>
<speciesReference species="C00097_b"/>
</listOfReactants>
<listOfProducts>
<speciesReference species="C00097Cyto"/>
</listOfProducts>
<kineticLaw>
<math xmlns="http://www.w3.org/1998/Math/MathML">
<ci> FLUX_VALUE </ci>
</math>
<listOfParameters>
<parameter id="LOWER_BOUND" value="-1000" units="mumol_per_gDW_per_min"/>
<parameter id="UPPER_BOUND" value="0.001" units="mumol_per_gDW_per_min"/>
<parameter id="OBJECTIVE_COEFFICIENT" value="0"/>
<parameter id="FLUX_VALUE" value="0.000" units="mumol_per_gDW_per_min"/>
</listOfParameters>
</kineticLaw>
</reaction>
<reaction id="Boundary19" name="Boundary19 Phosphatidylcholine">
<listOfReactants>
<speciesReference species="C00157_b"/>
</listOfReactants>
<listOfProducts>
<speciesReference species="C00157Cyto"/>
</listOfProducts>
<kineticLaw>
<math xmlns="http://www.w3.org/1998/Math/MathML">
<ci> FLUX_VALUE </ci>
</math>
<listOfParameters>
<parameter id="LOWER_BOUND" value="-1000" units="mumol_per_gDW_per_min"/>
<parameter id="UPPER_BOUND" value="1000" units="mumol_per_gDW_per_min"/>
<parameter id="OBJECTIVE_COEFFICIENT" value="0"/>
<parameter id="FLUX_VALUE" value="0.000" units="mumol_per_gDW_per_min"/>
</listOfParameters>
</kineticLaw>
</reaction>
<reaction id="Boundary20" name="Boundary20 Phosphatidylserine">
<listOfReactants>
<speciesReference species="C02737_b"/>
</listOfReactants>
<listOfProducts>
<speciesReference species="C02737Cyto"/>
</listOfProducts>
<kineticLaw>
<math xmlns="http://www.w3.org/1998/Math/MathML">
<ci> FLUX_VALUE </ci>
</math>
<listOfParameters>
<parameter id="LOWER_BOUND" value="-1000" units="mumol_per_gDW_per_min"/>
<parameter id="UPPER_BOUND" value="1000" units="mumol_per_gDW_per_min"/>
<parameter id="OBJECTIVE_COEFFICIENT" value="0"/>
<parameter id="FLUX_VALUE" value="0.000" units="mumol_per_gDW_per_min"/>
</listOfParameters>
</kineticLaw>
</reaction>
<reaction id="Boundary21" name="Boundary21 Phosphatidylethanolamine">
<listOfReactants>
<speciesReference species="C00350_b"/>
</listOfReactants>
<listOfProducts>
<speciesReference species="C00350Cyto"/>
</listOfProducts>
<kineticLaw>
<math xmlns="http://www.w3.org/1998/Math/MathML">
<ci> FLUX_VALUE </ci>
</math>
<listOfParameters>
<parameter id="LOWER_BOUND" value="-1000" units="mumol_per_gDW_per_min"/>
<parameter id="UPPER_BOUND" value="1000" units="mumol_per_gDW_per_min"/>
<parameter id="OBJECTIVE_COEFFICIENT" value="0"/>
<parameter id="FLUX_VALUE" value="0.000" units="mumol_per_gDW_per_min"/>
</listOfParameters>
</kineticLaw>
</reaction>
<reaction id="Boundary22" name="Boundary22 alpha-D-Glucose">
<listOfReactants>
<speciesReference species="C00267_b"/>
</listOfReactants>
<listOfProducts>
<speciesReference species="C00267Cyto"/>
</listOfProducts>
<kineticLaw>
<math xmlns="http://www.w3.org/1998/Math/MathML">
<ci> FLUX_VALUE </ci>
</math>
<listOfParameters>
<parameter id="LOWER_BOUND" value="-1000" units="mumol_per_gDW_per_min"/>
<parameter id="UPPER_BOUND" value="0.9" units="mumol_per_gDW_per_min"/>
<parameter id="OBJECTIVE_COEFFICIENT" value="0"/>
<parameter id="FLUX_VALUE" value="0.000" units="mumol_per_gDW_per_min"/>
</listOfParameters>
</kineticLaw>
</reaction>
<reaction id="Boundary23" name="Boundary23 Glycerol">
<listOfReactants>
<speciesReference species="C00116_b"/>
</listOfReactants>
<listOfProducts>
<speciesReference species="C00116Cyto"/>
</listOfProducts>
<kineticLaw>
<math xmlns="http://www.w3.org/1998/Math/MathML">
<ci> FLUX_VALUE </ci>
</math>
<listOfParameters>
<parameter id="LOWER_BOUND" value="-1000" units="mumol_per_gDW_per_min"/>
<parameter id="UPPER_BOUND" value="1000" units="mumol_per_gDW_per_min"/>
<parameter id="OBJECTIVE_COEFFICIENT" value="0"/>
<parameter id="FLUX_VALUE" value="0.000" units="mumol_per_gDW_per_min"/>
</listOfParameters>
</kineticLaw>
</reaction>
<reaction id="Boundary24" name="Boundary24 Propanoate">
<listOfReactants>
<speciesReference species="C00163_b"/>
</listOfReactants>
<listOfProducts>
<speciesReference species="C00163Cyto"/>
</listOfProducts>
<kineticLaw>
<math xmlns="http://www.w3.org/1998/Math/MathML">
<ci> FLUX_VALUE </ci>
</math>
<listOfParameters>
<parameter id="LOWER_BOUND" value="-1000" units="mumol_per_gDW_per_min"/>
<parameter id="UPPER_BOUND" value="0" units="mumol_per_gDW_per_min"/>
<parameter id="OBJECTIVE_COEFFICIENT" value="0"/>
<parameter id="FLUX_VALUE" value="0.000" units="mumol_per_gDW_per_min"/>
</listOfParameters>
</kineticLaw>
</reaction>
<reaction id="Boundary25" name="Boundary25 Sulfate">
<listOfReactants>
<speciesReference species="C00059_b"/>
</listOfReactants>
<listOfProducts>
<speciesReference species="C00059Cyto"/>
</listOfProducts>
<kineticLaw>
<math xmlns="http://www.w3.org/1998/Math/MathML">
<ci> FLUX_VALUE </ci>
</math>
<listOfParameters>
<parameter id="LOWER_BOUND" value="-1000" units="mumol_per_gDW_per_min"/>
<parameter id="UPPER_BOUND" value="0" units="mumol_per_gDW_per_min"/>
<parameter id="OBJECTIVE_COEFFICIENT" value="0"/>
<parameter id="FLUX_VALUE" value="0.000" units="mumol_per_gDW_per_min"/>
</listOfParameters>
</kineticLaw>
</reaction>
<reaction id="Boundary26" name="Boundary26 Sulfite">
<listOfReactants>
<speciesReference species="C00094_b"/>
</listOfReactants>
<listOfProducts>
<speciesReference species="C00094Cyto"/>
</listOfProducts>
<kineticLaw>
<math xmlns="http://www.w3.org/1998/Math/MathML">
<ci> FLUX_VALUE </ci>
</math>
<listOfParameters>
<parameter id="LOWER_BOUND" value="-1000" units="mumol_per_gDW_per_min"/>
<parameter id="UPPER_BOUND" value="0" units="mumol_per_gDW_per_min"/>
<parameter id="OBJECTIVE_COEFFICIENT" value="0"/>
<parameter id="FLUX_VALUE" value="0.000" units="mumol_per_gDW_per_min"/>
</listOfParameters>
</kineticLaw>
</reaction>
<reaction id="Boundary27" name="Boundary27 Thiosulfate">
<listOfReactants>
<speciesReference species="C00320_b"/>
</listOfReactants>
<listOfProducts>
<speciesReference species="C00320Cyto"/>
</listOfProducts>
<kineticLaw>
<math xmlns="http://www.w3.org/1998/Math/MathML">
<ci> FLUX_VALUE </ci>
</math>
<listOfParameters>
<parameter id="LOWER_BOUND" value="-1000" units="mumol_per_gDW_per_min"/>
<parameter id="UPPER_BOUND" value="0" units="mumol_per_gDW_per_min"/>
<parameter id="OBJECTIVE_COEFFICIENT" value="0"/>
<parameter id="FLUX_VALUE" value="0.000" units="mumol_per_gDW_per_min"/>
</listOfParameters>
</kineticLaw>
</reaction>
<reaction id="Boundary28" name="Boundary28 Succinate">
<listOfReactants>
<speciesReference species="C00042_b"/>
</listOfReactants>
<listOfProducts>
<speciesReference species="C00042Cyto"/>
</listOfProducts>
<kineticLaw>
<math xmlns="http://www.w3.org/1998/Math/MathML">
<ci> FLUX_VALUE </ci>
</math>
<listOfParameters>
<parameter id="LOWER_BOUND" value="-1000" units="mumol_per_gDW_per_min"/>
<parameter id="UPPER_BOUND" value="0" units="mumol_per_gDW_per_min"/>
<parameter id="OBJECTIVE_COEFFICIENT" value="0"/>
<parameter id="FLUX_VALUE" value="0.000" units="mumol_per_gDW_per_min"/>
</listOfParameters>
</kineticLaw>
</reaction>
<reaction id="Boundary29" name="Boundary29 (S)-Malate">
<listOfReactants>
<speciesReference species="C00149_b"/>
</listOfReactants>
<listOfProducts>
<speciesReference species="C00149Cyto"/>
</listOfProducts>
<kineticLaw>
<math xmlns="http://www.w3.org/1998/Math/MathML">
<ci> FLUX_VALUE </ci>
</math>
<listOfParameters>
<parameter id="LOWER_BOUND" value="-1000" units="mumol_per_gDW_per_min"/>
<parameter id="UPPER_BOUND" value="0" units="mumol_per_gDW_per_min"/>
<parameter id="OBJECTIVE_COEFFICIENT" value="0"/>
<parameter id="FLUX_VALUE" value="0.000" units="mumol_per_gDW_per_min"/>
</listOfParameters>
</kineticLaw>
</reaction>
<reaction id="Boundary30" name="Boundary30 Isocitrate">
<listOfReactants>
<speciesReference species="C00311_b"/>
</listOfReactants>
<listOfProducts>
<speciesReference species="C00311Cyto"/>
</listOfProducts>
<kineticLaw>
<math xmlns="http://www.w3.org/1998/Math/MathML">
<ci> FLUX_VALUE </ci>
</math>
<listOfParameters>
<parameter id="LOWER_BOUND" value="-1000" units="mumol_per_gDW_per_min"/>
<parameter id="UPPER_BOUND" value="0" units="mumol_per_gDW_per_min"/>
<parameter id="OBJECTIVE_COEFFICIENT" value="0"/>
<parameter id="FLUX_VALUE" value="0.000" units="mumol_per_gDW_per_min"/>
</listOfParameters>
</kineticLaw>
</reaction>
<reaction id="Boundary31" name="Boundary31 Citrate">
<listOfReactants>
<speciesReference species="C00158_b"/>
</listOfReactants>
<listOfProducts>
<speciesReference species="C00158Cyto"/>
</listOfProducts>
<kineticLaw>
<math xmlns="http://www.w3.org/1998/Math/MathML">
<ci> FLUX_VALUE </ci>
</math>
<listOfParameters>
<parameter id="LOWER_BOUND" value="-1000" units="mumol_per_gDW_per_min"/>
<parameter id="UPPER_BOUND" value="0" units="mumol_per_gDW_per_min"/>
<parameter id="OBJECTIVE_COEFFICIENT" value="0"/>
<parameter id="FLUX_VALUE" value="0.000" units="mumol_per_gDW_per_min"/>
</listOfParameters>
</kineticLaw>
</reaction>
<reaction id="Boundary32" name="Boundary32 Butanoic acid">
<listOfReactants>
<speciesReference species="C00246_b"/>
</listOfReactants>
<listOfProducts>
<speciesReference species="C00246Cyto"/>
</listOfProducts>
<kineticLaw>
<math xmlns="http://www.w3.org/1998/Math/MathML">
<ci> FLUX_VALUE </ci>
</math>
<listOfParameters>
<parameter id="LOWER_BOUND" value="-1000" units="mumol_per_gDW_per_min"/>
<parameter id="UPPER_BOUND" value="0.006" units="mumol_per_gDW_per_min"/>
<parameter id="OBJECTIVE_COEFFICIENT" value="0"/>
<parameter id="FLUX_VALUE" value="0.000" units="mumol_per_gDW_per_min"/>
</listOfParameters>
</kineticLaw>
</reaction>
<reaction id="Boundary33" name="Boundary33 Oxaloacetate">
<listOfReactants>
<speciesReference species="C00036_b"/>
</listOfReactants>
<listOfProducts>
<speciesReference species="C00036Cyto"/>
</listOfProducts>
<kineticLaw>
<math xmlns="http://www.w3.org/1998/Math/MathML">
<ci> FLUX_VALUE </ci>
</math>
<listOfParameters>
<parameter id="LOWER_BOUND" value="-1000" units="mumol_per_gDW_per_min"/>
<parameter id="UPPER_BOUND" value="0" units="mumol_per_gDW_per_min"/>
<parameter id="OBJECTIVE_COEFFICIENT" value="0"/>
<parameter id="FLUX_VALUE" value="0.000" units="mumol_per_gDW_per_min"/>
</listOfParameters>
</kineticLaw>
</reaction>
<reaction id="Boundary34" name="Boundary34 CoA">
<listOfReactants>
<speciesReference species="C00010_b"/>
</listOfReactants>
<listOfProducts>
<speciesReference species="C00010Cyto"/>
</listOfProducts>
<kineticLaw>
<math xmlns="http://www.w3.org/1998/Math/MathML">
<ci> FLUX_VALUE </ci>
</math>
<listOfParameters>
<parameter id="LOWER_BOUND" value="-1000" units="mumol_per_gDW_per_min"/>
<parameter id="UPPER_BOUND" value="1000" units="mumol_per_gDW_per_min"/>
<parameter id="OBJECTIVE_COEFFICIENT" value="0"/>
<parameter id="FLUX_VALUE" value="0.000" units="mumol_per_gDW_per_min"/>
</listOfParameters>
</kineticLaw>
</reaction>
<reaction id="Boundary35" name="Boundary35 H2O">
<listOfReactants>
<speciesReference species="C00001_b"/>
</listOfReactants>
<listOfProducts>
<speciesReference species="C00001Cyto"/>
</listOfProducts>
<kineticLaw>
<math xmlns="http://www.w3.org/1998/Math/MathML">
<ci> FLUX_VALUE </ci>
</math>
<listOfParameters>
<parameter id="LOWER_BOUND" value="-1000" units="mumol_per_gDW_per_min"/>
<parameter id="UPPER_BOUND" value="1000" units="mumol_per_gDW_per_min"/>
<parameter id="OBJECTIVE_COEFFICIENT" value="0"/>
<parameter id="FLUX_VALUE" value="0.000" units="mumol_per_gDW_per_min"/>
</listOfParameters>
</kineticLaw>
</reaction>
<reaction id="Boundary36" name="Boundary36 (R)-3-Hydroxybutanoate">
<listOfReactants>
<speciesReference species="C01089_b"/>
<speciesReference species="C00080_b"/>
</listOfReactants>
<listOfProducts>
<speciesReference species="C01089Cyto"/>
<speciesReference species="C00080Cyto"/>
</listOfProducts>
<kineticLaw>
<math xmlns="http://www.w3.org/1998/Math/MathML">
<ci> FLUX_VALUE </ci>
</math>
<listOfParameters>
<parameter id="LOWER_BOUND" value="0" units="mumol_per_gDW_per_min"/>
<parameter id="UPPER_BOUND" value="0.04836" units="mumol_per_gDW_per_min"/>
<parameter id="OBJECTIVE_COEFFICIENT" value="0"/>
<parameter id="FLUX_VALUE" value="0.000" units="mumol_per_gDW_per_min"/>
</listOfParameters>
</kineticLaw>
</reaction>
<reaction id="Boundary37" name="Boundary37 Urea">
<listOfReactants>
<speciesReference species="C00086_b"/>
</listOfReactants>
<listOfProducts>
<speciesReference species="C00086Cyto"/>
</listOfProducts>
<kineticLaw>
<math xmlns="http://www.w3.org/1998/Math/MathML">
<ci> FLUX_VALUE </ci>
</math>
<listOfParameters>
<parameter id="LOWER_BOUND" value="-1000" units="mumol_per_gDW_per_min"/>
<parameter id="UPPER_BOUND" value="0" units="mumol_per_gDW_per_min"/>
<parameter id="OBJECTIVE_COEFFICIENT" value="0"/>
<parameter id="FLUX_VALUE" value="0.000" units="mumol_per_gDW_per_min"/>
</listOfParameters>
</kineticLaw>
</reaction>
<reaction id="Boundary38" name="Boundary38 Orthophosphate">
<listOfReactants>
<speciesReference species="C00009_b"/>
</listOfReactants>
<listOfProducts>
<speciesReference species="C00009Cyto"/>
</listOfProducts>
<kineticLaw>
<math xmlns="http://www.w3.org/1998/Math/MathML">
<ci> FLUX_VALUE </ci>
</math>
<listOfParameters>
<parameter id="LOWER_BOUND" value="-1000" units="mumol_per_gDW_per_min"/>
<parameter id="UPPER_BOUND" value="1000" units="mumol_per_gDW_per_min"/>
<parameter id="OBJECTIVE_COEFFICIENT" value="0"/>
<parameter id="FLUX_VALUE" value="0.000" units="mumol_per_gDW_per_min"/>
</listOfParameters>
</kineticLaw>
</reaction>
<reaction id="Boundary39" name="Boundary39 Thiamin diphosphate">
<listOfReactants>
<speciesReference species="C00068_b"/>
</listOfReactants>
<listOfProducts>
<speciesReference species="C00068Cyto"/>
</listOfProducts>
<kineticLaw>
<math xmlns="http://www.w3.org/1998/Math/MathML">
<ci> FLUX_VALUE </ci>
</math>
<listOfParameters>
<parameter id="LOWER_BOUND" value="-1000" units="mumol_per_gDW_per_min"/>
<parameter id="UPPER_BOUND" value="1000" units="mumol_per_gDW_per_min"/>
<parameter id="OBJECTIVE_COEFFICIENT" value="0"/>
<parameter id="FLUX_VALUE" value="0.000" units="mumol_per_gDW_per_min"/>
</listOfParameters>
</kineticLaw>
</reaction>
<reaction id="Boundary40" name="Boundary40 NAD+">
<listOfReactants>
<speciesReference species="C00003_b"/>
</listOfReactants>
<listOfProducts>
<speciesReference species="C00003Cyto"/>
</listOfProducts>
<kineticLaw>
<math xmlns="http://www.w3.org/1998/Math/MathML">
<ci> FLUX_VALUE </ci>
</math>
<listOfParameters>
<parameter id="LOWER_BOUND" value="-1000" units="mumol_per_gDW_per_min"/>
<parameter id="UPPER_BOUND" value="0" units="mumol_per_gDW_per_min"/>
<parameter id="OBJECTIVE_COEFFICIENT" value="0"/>
<parameter id="FLUX_VALUE" value="0.000" units="mumol_per_gDW_per_min"/>
</listOfParameters>
</kineticLaw>
</reaction>
<reaction id="Boundary41" name="Boundary41 ADP">
<listOfReactants>
<speciesReference species="C00008_b"/>
</listOfReactants>
<listOfProducts>
<speciesReference species="C00008Cyto"/>
</listOfProducts>
<kineticLaw>
<math xmlns="http://www.w3.org/1998/Math/MathML">
<ci> FLUX_VALUE </ci>
</math>
<listOfParameters>
<parameter id="LOWER_BOUND" value="-1000" units="mumol_per_gDW_per_min"/>
<parameter id="UPPER_BOUND" value="1000" units="mumol_per_gDW_per_min"/>
<parameter id="OBJECTIVE_COEFFICIENT" value="0"/>
<parameter id="FLUX_VALUE" value="0.000" units="mumol_per_gDW_per_min"/>
</listOfParameters>
</kineticLaw>
</reaction>
<reaction id="Boundary42" name="Boundary42 UDP">
<listOfReactants>
<speciesReference species="C00015_b"/>
</listOfReactants>
<listOfProducts>
<speciesReference species="C00015Cyto"/>
</listOfProducts>
<kineticLaw>
<math xmlns="http://www.w3.org/1998/Math/MathML">
<ci> FLUX_VALUE </ci>
</math>
<listOfParameters>
<parameter id="LOWER_BOUND" value="-1000" units="mumol_per_gDW_per_min"/>
<parameter id="UPPER_BOUND" value="1000" units="mumol_per_gDW_per_min"/>
<parameter id="OBJECTIVE_COEFFICIENT" value="0"/>
<parameter id="FLUX_VALUE" value="0.000" units="mumol_per_gDW_per_min"/>
</listOfParameters>
</kineticLaw>
</reaction>
<reaction id="Boundary43" name="Boundary43 2-Oxoglutarate">
<listOfReactants>
<speciesReference species="C00026_b"/>
</listOfReactants>
<listOfProducts>
<speciesReference species="C00026Cyto"/>
</listOfProducts>
<kineticLaw>
<math xmlns="http://www.w3.org/1998/Math/MathML">
<ci> FLUX_VALUE </ci>
</math>
<listOfParameters>
<parameter id="LOWER_BOUND" value="-1000" units="mumol_per_gDW_per_min"/>
<parameter id="UPPER_BOUND" value="0" units="mumol_per_gDW_per_min"/>
<parameter id="OBJECTIVE_COEFFICIENT" value="0"/>
<parameter id="FLUX_VALUE" value="0.000" units="mumol_per_gDW_per_min"/>
</listOfParameters>
</kineticLaw>
</reaction>
<reaction id="Boundary44" name="Boundary44 CDP">
<listOfReactants>
<speciesReference species="C00112_b"/>
</listOfReactants>
<listOfProducts>
<speciesReference species="C00112Cyto"/>
</listOfProducts>
<kineticLaw>
<math xmlns="http://www.w3.org/1998/Math/MathML">
<ci> FLUX_VALUE </ci>
</math>
<listOfParameters>
<parameter id="LOWER_BOUND" value="-1000" units="mumol_per_gDW_per_min"/>
<parameter id="UPPER_BOUND" value="1000" units="mumol_per_gDW_per_min"/>
<parameter id="OBJECTIVE_COEFFICIENT" value="0"/>
<parameter id="FLUX_VALUE" value="0.000" units="mumol_per_gDW_per_min"/>
</listOfParameters>
</kineticLaw>
</reaction>
<reaction id="Boundary45" name="Boundary45 dADP">
<listOfReactants>
<speciesReference species="C00206_b"/>
</listOfReactants>
<listOfProducts>
<speciesReference species="C00206Cyto"/>
</listOfProducts>
<kineticLaw>
<math xmlns="http://www.w3.org/1998/Math/MathML">
<ci> FLUX_VALUE </ci>
</math>
<listOfParameters>
<parameter id="LOWER_BOUND" value="-1000" units="mumol_per_gDW_per_min"/>
<parameter id="UPPER_BOUND" value="1000" units="mumol_per_gDW_per_min"/>
<parameter id="OBJECTIVE_COEFFICIENT" value="0"/>
<parameter id="FLUX_VALUE" value="0.000" units="mumol_per_gDW_per_min"/>
</listOfParameters>
</kineticLaw>
</reaction>
<reaction id="Boundary46" name="Boundary46 dGDP">
<listOfReactants>
<speciesReference species="C00361_b"/>
</listOfReactants>
<listOfProducts>
<speciesReference species="C00361Cyto"/>
</listOfProducts>
<kineticLaw>
<math xmlns="http://www.w3.org/1998/Math/MathML">
<ci> FLUX_VALUE </ci>
</math>
<listOfParameters>
<parameter id="LOWER_BOUND" value="-1000" units="mumol_per_gDW_per_min"/>
<parameter id="UPPER_BOUND" value="1000" units="mumol_per_gDW_per_min"/>
<parameter id="OBJECTIVE_COEFFICIENT" value="0"/>
<parameter id="FLUX_VALUE" value="0.000" units="mumol_per_gDW_per_min"/>
</listOfParameters>
</kineticLaw>
</reaction>
<reaction id="Boundary47" name="Boundary47 dTDP">
<listOfReactants>
<speciesReference species="C00363_b"/>
</listOfReactants>
<listOfProducts>
<speciesReference species="C00363Cyto"/>
</listOfProducts>
<kineticLaw>
<math xmlns="http://www.w3.org/1998/Math/MathML">
<ci> FLUX_VALUE </ci>
</math>
<listOfParameters>
<parameter id="LOWER_BOUND" value="-1000" units="mumol_per_gDW_per_min"/>
<parameter id="UPPER_BOUND" value="1000" units="mumol_per_gDW_per_min"/>
<parameter id="OBJECTIVE_COEFFICIENT" value="0"/>
<parameter id="FLUX_VALUE" value="0.000" units="mumol_per_gDW_per_min"/>
</listOfParameters>
</kineticLaw>
</reaction>
<reaction id="Boundary48" name="Boundary48 dCDP">
<listOfReactants>
<speciesReference species="C00705_b"/>
</listOfReactants>
<listOfProducts>
<speciesReference species="C00705Cyto"/>
</listOfProducts>
<kineticLaw>
<math xmlns="http://www.w3.org/1998/Math/MathML">
<ci> FLUX_VALUE </ci>
</math>
<listOfParameters>
<parameter id="LOWER_BOUND" value="-1000" units="mumol_per_gDW_per_min"/>
<parameter id="UPPER_BOUND" value="1000" units="mumol_per_gDW_per_min"/>
<parameter id="OBJECTIVE_COEFFICIENT" value="0"/>
<parameter id="FLUX_VALUE" value="0.000" units="mumol_per_gDW_per_min"/>
</listOfParameters>
</kineticLaw>
</reaction>
<reaction id="Boundary49" name="Boundary49 ATP">
<listOfReactants>
<speciesReference species="C00002_b"/>
</listOfReactants>
<listOfProducts>
<speciesReference species="C00002Cyto"/>
</listOfProducts>
<kineticLaw>
<math xmlns="http://www.w3.org/1998/Math/MathML">
<ci> FLUX_VALUE </ci>
</math>
<listOfParameters>
<parameter id="LOWER_BOUND" value="-1000" units="mumol_per_gDW_per_min"/>
<parameter id="UPPER_BOUND" value="0" units="mumol_per_gDW_per_min"/>
<parameter id="OBJECTIVE_COEFFICIENT" value="0"/>
<parameter id="FLUX_VALUE" value="0.000" units="mumol_per_gDW_per_min"/>
</listOfParameters>
</kineticLaw>
</reaction>
<reaction id="Boundary50" name="Boundary50 H+">
<listOfReactants>
<speciesReference species="C00080_b"/>
</listOfReactants>
<listOfProducts>
<speciesReference species="C00080Cyto"/>
</listOfProducts>
<kineticLaw>
<math xmlns="http://www.w3.org/1998/Math/MathML">
<ci> FLUX_VALUE </ci>
</math>
<listOfParameters>
<parameter id="LOWER_BOUND" value="-1000" units="mumol_per_gDW_per_min"/>
<parameter id="UPPER_BOUND" value="1000" units="mumol_per_gDW_per_min"/>
<parameter id="OBJECTIVE_COEFFICIENT" value="0"/>
<parameter id="FLUX_VALUE" value="0.000" units="mumol_per_gDW_per_min"/>
</listOfParameters>
</kineticLaw>
</reaction>
<reaction id="Boundary51" name="Boundary51 L-Isoleucine">
<listOfReactants>
<speciesReference species="C00407_b"/>
</listOfReactants>
<listOfProducts>
<speciesReference species="C00407Cyto"/>
</listOfProducts>
<kineticLaw>
<math xmlns="http://www.w3.org/1998/Math/MathML">
<ci> FLUX_VALUE </ci>
</math>
<listOfParameters>
<parameter id="LOWER_BOUND" value="0" units="mumol_per_gDW_per_min"/>
<parameter id="UPPER_BOUND" value="0.0039" units="mumol_per_gDW_per_min"/>
<parameter id="OBJECTIVE_COEFFICIENT" value="0"/>
<parameter id="FLUX_VALUE" value="0.000" units="mumol_per_gDW_per_min"/>
</listOfParameters>
</kineticLaw>
</reaction>
<reaction id="Boundary52" name="Boundary52 L-Leucine">
<listOfReactants>
<speciesReference species="C00123_b"/>
</listOfReactants>
<listOfProducts>
<speciesReference species="C00123Cyto"/>
</listOfProducts>
<kineticLaw>
<math xmlns="http://www.w3.org/1998/Math/MathML">
<ci> FLUX_VALUE </ci>
</math>
<listOfParameters>
<parameter id="LOWER_BOUND" value="0" units="mumol_per_gDW_per_min"/>
<parameter id="UPPER_BOUND" value="0.0159" units="mumol_per_gDW_per_min"/>
<parameter id="OBJECTIVE_COEFFICIENT" value="0"/>
<parameter id="FLUX_VALUE" value="0.000" units="mumol_per_gDW_per_min"/>
</listOfParameters>
</kineticLaw>
</reaction>
<reaction id="Boundary53" name="Boundary53 L-Valine">
<listOfReactants>
<speciesReference species="C00183_b"/>
</listOfReactants>
<listOfProducts>
<speciesReference species="C00183Cyto"/>
</listOfProducts>
<kineticLaw>
<math xmlns="http://www.w3.org/1998/Math/MathML">
<ci> FLUX_VALUE </ci>
</math>
<listOfParameters>
<parameter id="LOWER_BOUND" value="0" units="mumol_per_gDW_per_min"/>
<parameter id="UPPER_BOUND" value="0.0106" units="mumol_per_gDW_per_min"/>
<parameter id="OBJECTIVE_COEFFICIENT" value="0"/>
<parameter id="FLUX_VALUE" value="0.000" units="mumol_per_gDW_per_min"/>
</listOfParameters>
</kineticLaw>
</reaction>
<reaction id="Boundary54" name="Boundary54 Acetaldehyde">
<listOfReactants>
<speciesReference species="C00084_b"/>
</listOfReactants>
<listOfProducts>
<speciesReference species="C00084Cyto"/>
</listOfProducts>
<kineticLaw>
<math xmlns="http://www.w3.org/1998/Math/MathML">
<ci> FLUX_VALUE </ci>
</math>
<listOfParameters>
<parameter id="LOWER_BOUND" value="-1000" units="mumol_per_gDW_per_min"/>
<parameter id="UPPER_BOUND" value="0" units="mumol_per_gDW_per_min"/>
<parameter id="OBJECTIVE_COEFFICIENT" value="0"/>
<parameter id="FLUX_VALUE" value="0.000" units="mumol_per_gDW_per_min"/>
[truncated: 26,389 more chars]
