# Supplementary material for: Metabolic flexibility of mitochondrial respiratory chain disorders predicted by computer modelling
Source: Mitochondrion. 2016 Nov;31:45–55. doi: 10.1016/j.mito.2016.09.003 (PMC5115619; doi:10.1016/j.mito.2016.09.003)
Supplement: Supplementary file 2 — Supplementary tables. Calculated fluxes of reactions during simulations of the models under control conditions, mitochondrial dysfunction, and with the addition of selected metabolites. [file mmc2.xlsx]

## Sheet: Table S1
Table S1. Control baseline reaction fluxes using default metabolite constraints.
Reaction ID	Reaction description	Pathway description	Reaction flux (μmol/min/gDW)
BioMass5	Objective function - maximum ATP production	Objective Function	138.06
R00258MM	L-Alanine+2-Oxoglutarate-->Pyruvate+L-Glutamate	Alanine, aspartate and glutamate metabolism	0
R01648MM	4-Aminobutanoate+2-Oxoglutarate-->Succinatesemialdehyde+L-Glutamate	Alanine, aspartate and glutamate metabolism	0
R00261MM	L-Glutamate-->4-Aminobutanoate+CO2	Alanine, aspartate and glutamate metabolism / Butanoate metabolism	0
R00713MM	Succinatesemialdehyde+NAD++H2O-->Succinate+NADH+H+	Alanine, aspartate and glutamate metabolism / Butanoate metabolism	0
R00243MM	L-Glutamate+NAD++H2O-->2-Oxoglutarate+NH3+NADH+H+	Amino Acid degradation	0.25
R00248MM	L-Glutamate+NADP++H2O-->2-Oxoglutarate+NH3+NADPH+H+	Amino Acid degradation	0.01
R00410MM	Succinyl-CoA+Acetoacetate-->Succinate+Acetoacetyl-CoA	Amino Acid degradation and Ketone Bodies	0.18
R00239MM	ATP+L-Glutamate-->ADP+L-Glutamyl5-phosphate	Arginine and proline metabolism	0
R00256MM	L-Glutamine+H2O-->L-Glutamate+NH3	Arginine and proline metabolism	0
R00551MM	L-Arginine+H2O-->L-Ornithine+Urea	Arginine and proline metabolism	0
R00566MM	L-Arginine-->Agmatine+CO2	Arginine and proline metabolism	0
R00667MM	L-Ornithine+2-Oxoglutarate-->L-Glutamate5-semialdehyde+L-Glutamate	Arginine and proline metabolism	0.01
R00707MM	(S)-1-Pyrroline-5-carboxylate+NAD++2H2O-->L-Glutamate+NADH+H+	Arginine and proline metabolism	0
R00708MM	(S)-1-Pyrroline-5-carboxylate+NADP++2H2O-->L-Glutamate+NADPH+H+	Arginine and proline metabolism	0
R01157MM	Agmatine+H2O-->Putrescine+Urea	Arginine and proline metabolism	0
R01248MM	L-Proline+NAD+-->(S)-1-Pyrroline-5-carboxylate+NADH+H+	Arginine and proline metabolism	0
R01251MM	L-Proline+NADP+-->(S)-1-Pyrroline-5-carboxylate+NADPH+H+	Arginine and proline metabolism	0
R03313MM	L-Glutamate5-semialdehyde+Orthophosphate+NADP+-->L-Glutamyl5-phosphate+NADPH+H+	Arginine and proline metabolism	0
R03314MM	L-Glutamate5-semialdehyde-->(S)-1-Pyrroline-5-carboxylate+H2O	Arginine and proline metabolism	0
R00004MM	Pyrophosphate+H2O-->2Orthophosphate	Carnitine Shuttle	0
R00127MM	ATP+AMP-->2ADP	Misc	0
R01923MM	Palmitoyl-CoA+L-Carnitine-->CoA+L-Palmitoylcarnitine	Carnitine Shuttle	-0.48
R00004Cyto	Pyrophosphate+H2O-->2Orthophosphate	Carnitine Shuttle	0.48
R00127Cyto	ATP+AMP-->2ADP	Carnitine Shuttle	0.48
R01280Cyto	ATP+Hexadecanoicacid+CoA-->AMP+Palmitoyl-CoA+Pyrophosphate	Carnitine Shuttle	0.48
R01923Cyto	Palmitoyl-CoA+L-Carnitine-->CoA+L-Palmitoylcarnitine	Carnitine Shuttle	0.48
R01881Cyto	ATP+Creatine-->ADP+Phosphocreatine	Creatine	0
R00895MM	L-Cysteine+2-Oxoglutarate-->Mercaptopyruvate+L-Glutamate	Cysteine and methionine metabolism	0
R03105MM	Mercaptopyruvate+Sulfite-->Thiosulfate+Pyruvate	Cysteine and methionine metabolism	0
R00156MM	ATP+UDP-->ADP+UTP	DNA/RNA	0
R00157MM	UTP+AMP-->UDP+ADP	DNA/RNA	0
R00330MM	ATP+GDP-->ADP+GTP	DNA/RNA	0
R00430MM	GTP+Pyruvate-->GDP+Phosphoenolpyruvate	DNA/RNA	0
R00512MM	ATP+CMP-->ADP+CDP	DNA/RNA	0
R00570MM	ATP+CDP-->ADP+CTP	DNA/RNA	0
R00722MM	ATP+IDP-->ADP+ITP	DNA/RNA	0
R01137MM	ATP+dADP-->ADP+dATP	DNA/RNA	0
R01138MM	dATP+Pyruvate-->dADP+Phosphoenolpyruvate	DNA/RNA	0
R01857MM	ATP+dGDP-->ADP+dGTP	DNA/RNA	0
R01858MM	dGTP+Pyruvate-->dGDP+Phosphoenolpyruvate	DNA/RNA	0
R02093MM	ATP+dTDP-->ADP+dTTP	DNA/RNA	0
R02326MM	ATP+dCDP-->ADP+dCTP	DNA/RNA	0
R00081MM	COMPLEX_IV_Oxygen+4Ferrocytochromec-->4Ferricytochromec+2H2O	Electron Transport Chain	19.77
R00086MM	ATP_SYNTHASE_ADP+Orthophosphate+4H+-->ATP+H2O	Electron Transport Chain	130.56
R02161MM	COMPLEX_III_Ubiquinol+2Ferricytochromec-->Ubiquinone+2Ferrocytochromec	Electron Transport Chain	39.54
R02163MM	COMPLEX_I_Ubiquinone+NADH-->Ubiquinol+NAD+4H+0.002O2.-	Electron Transport Chain	29.29
R02164MM	COMPLEX_II_Ubiquinone+FADH2-->Ubiquinol+FAD+	Electron Transport Chain	6.86
R00238MM	2Acetyl-CoA-->CoA+Acetoacetyl-CoA	FA Metabolism	-0.69
R01175MM	Butanoyl-CoA+FAD-->FADH2+Crotonoyl-CoA	FA Metabolism	0.48
R01177MM	Acetyl-CoA+Butanoyl-CoA-->CoA+3-Oxohexanoyl-CoA	FA Metabolism	-0.48
R01279MM	Palmitoyl-CoA+FAD-->trans-Hexadec-2-enoyl-CoA+FADH2	FA Metabolism	0.48
R01975MM	(S)-3-Hydroxybutanoyl-CoA+NAD+-->Acetoacetyl-CoA+NADH+H+	FA Metabolism	0.51
R02487MM	Glutaryl-CoA+FAD-->FADH2+Crotonoyl-CoA+CO2	FA Metabolism	0.03
R03026MM	(S)-3-Hydroxybutanoyl-CoA-->Crotonoyl-CoA+H2O	FA Metabolism	-0.51
R03777MM	Octanoyl-CoA+FAD-->trans-Oct-2-enoyl-CoA+FADH2	FA Metabolism	0.48
R03778MM	Octanoyl-CoA+Acetyl-CoA-->CoA+3-Oxodecanoyl-CoA	FA Metabolism	-0.48
R03857MM	Lauroyl-CoA+FAD-->2-trans-Dodecenoyl-CoA+FADH2	FA Metabolism	0.48
R03858MM	Lauroyl-CoA+Acetyl-CoA-->CoA+3-Oxotetradecanoyl-CoA	FA Metabolism	-0.48
R03990MM	Tetradecanoyl-CoA+FAD-->trans-Tetradec-2-enoyl-CoA+FADH2	FA Metabolism	0.48
R03991MM	Tetradecanoyl-CoA+Acetyl-CoA-->CoA+3-Oxopalmitoyl-CoA	FA Metabolism	-0.48
R04170MM	(S)-3-Hydroxydodecanoyl-CoA-->2-trans-Dodecenoyl-CoA+H2O	FA Metabolism	-0.48
R04737MM	(S)-3-Hydroxyhexadecanoyl-CoA+NAD+-->3-Oxopalmitoyl-CoA+NADH+H+	FA Metabolism	0.48
R04738MM	(S)-3-Hydroxyhexadecanoyl-CoA-->trans-Hexadec-2-enoyl-CoA+H2O	FA Metabolism	-0.48
R04739MM	(S)-3-Hydroxytetradecanoyl-CoA+NAD+-->3-Oxotetradecanoyl-CoA+NADH	FA Metabolism	0.48
R04740MM	(S)-3-Hydroxytetradecanoyl-CoA-->trans-Tetradec-2-enoyl-CoA+H2O	FA Metabolism	-0.48
R04741MM	(S)-3-Hydroxydodecanoyl-CoA+NAD+-->3-Oxododecanoyl-CoA+NADH+H+	FA Metabolism	0.48
R04742MM	Decanoyl-CoA+Acetyl-CoA-->CoA+3-Oxododecanoyl-CoA	FA Metabolism	-0.48
R04743MM	(S)-Hydroxydecanoyl-CoA+NAD+-->3-Oxodecanoyl-CoA+NADH+H+	FA Metabolism	0.48
R04744MM	(S)-Hydroxydecanoyl-CoA-->trans-Dec-2-enoyl-CoA+H2O	FA Metabolism	-0.48
R04745MM	(S)-Hydroxyoctanoyl-CoA+NAD+-->3-Oxooctanoyl-CoA+NADH+H+	FA Metabolism	0.48
R04746MM	(S)-Hydroxyoctanoyl-CoA-->trans-Oct-2-enoyl-CoA+H2O	FA Metabolism	-0.48
R04747MM	Hexanoyl-CoA+Acetyl-CoA-->CoA+3-Oxooctanoyl-CoA	FA Metabolism	-0.48
R04748MM	(S)-Hydroxyhexanoyl-CoA+NAD+-->3-Oxohexanoyl-CoA+NADH+H+	FA Metabolism	0.48
R04749MM	(S)-Hydroxyhexanoyl-CoA-->trans-Hex-2-enoyl-CoA+H2O	FA Metabolism	-0.48
R04751MM	Hexanoyl-CoA+FAD-->trans-Hex-2-enoyl-CoA+FADH2	FA Metabolism	0.48
R04754MM	Decanoyl-CoA+FAD-->trans-Dec-2-enoyl-CoA+FADH2	FA Metabolism	0.48
R01624MM	Acetyl-CoA+Acyl-carrierprotein-->CoA+Acetyl-[acyl-carrierprotein]	Fatty acid biosynthesis	0
R01626MM	Malonyl-CoA+Acyl-carrierprotein-->CoA+Malonyl-[acyl-carrierprotein]	Fatty acid biosynthesis	0
R04355MM	Acetyl-[acyl-carrierprotein]+Malonyl-[acyl-carrierprotein]-->Acetoacetyl-[acp]+CO2+Acyl-carrierprotein	Fatty acid biosynthesis	0
R04428MM	(3R)-3-Hydroxybutanoyl-[acyl-carrierprotein]-->But-2-enoyl-[acyl-carrierprotein]+H2O	Fatty acid biosynthesis	0
R04430MM	Butyryl-[acp]+NADP+-->But-2-enoyl-[acyl-carrierprotein]+NADPH+H+	Fatty acid biosynthesis	0
R04533MM	(3R)-3-Hydroxybutanoyl-[acyl-carrierprotein]+NADP+-->Acetoacetyl-[acp]+NADPH+H+	Fatty acid biosynthesis	0
R04536MM	(3R)-3-Hydroxyoctanoyl-[acyl-carrierprotein]+NADP+-->3-Oxooctanoyl-[acp]+NADPH+H+	Fatty acid biosynthesis	0
R04537MM	(3R)-3-Hydroxyoctanoyl-[acyl-carrierprotein]-->trans-Oct-2-enoyl-[acp]+H2O	Fatty acid biosynthesis	0
R04952MM	Butyryl-[acp]+Malonyl-[acyl-carrierprotein]-->3-Oxohexanoyl-[acp]+CO2+Acyl-carrierprotein	Fatty acid biosynthesis	0
R04953MM	(R)-3-Hydroxyhexanoyl-[acp]+NADP+-->3-Oxohexanoyl-[acp]+NADPH+H+	Fatty acid biosynthesis	0
R04954MM	(R)-3-Hydroxyhexanoyl-[acp]-->trans-Hex-2-enoyl-[acp]+H2O	Fatty acid biosynthesis	0
R04956MM	Hexanoyl-[acp]+NADP+-->trans-Hex-2-enoyl-[acp]+NADPH+H+	Fatty acid biosynthesis	0
R04957MM	Hexanoyl-[acp]+Malonyl-[acyl-carrierprotein]-->3-Oxooctanoyl-[acp]+CO2+Acyl-carrierprotein	Fatty acid biosynthesis	0
R04959MM	Octanoyl-[acp]+NADP+-->trans-Oct-2-enoyl-[acp]+NADPH+H+	Fatty acid biosynthesis	0
R08157MM	Octanoyl-[acp]+H2O-->Acyl-carrierprotein+Octanoicacid	Fatty acid biosynthesis	0
R01706MM	Hexadecanoyl-[acp]+H2O-->Acyl-carrierprotein+Hexadecanoicacid	Fatty acid biosynthesis	0
R04534MM	(3R)-3-Hydroxydecanoyl-[acyl-carrierprotein]+NADP+-->3-Oxodecanoyl-[acp]+NADPH	Fatty acid biosynthesis	0
R04535MM	(3R)-3-Hydroxydecanoyl-[acyl-carrierprotein]-->trans-Dec-2-enoyl-[acp]+H2O	Fatty acid biosynthesis	0
R04543MM	(3R)-3-Hydroxypalmitoyl-[acyl-carrierprotein]+NADP+-->3-Oxohexadecanoyl-[acp]+NADPH+H+	Fatty acid biosynthesis	0
R04544MM	(3R)-3-Hydroxypalmitoyl-[acyl-carrierprotein]-->trans-Hexadec-2-enoyl-[acp]+H2O	Fatty acid biosynthesis	0
R04566MM	(3R)-3-Hydroxytetradecanoyl-[acyl-carrierprotein]+NADP+-->3-Oxotetradecanoyl-[acp]+NADPH+H+	Fatty acid biosynthesis	0
R04568MM	(3R)-3-Hydroxytetradecanoyl-[acyl-carrierprotein]-->trans-Tetradec-2-enoyl-[acp]+H2O	Fatty acid biosynthesis	0
R04725MM	Dodecanoyl-[acyl-carrierprotein]+NADP+-->trans-Dodec-2-enoyl-[acp]+NADPH+H+	Fatty acid biosynthesis	0
R04726MM	Dodecanoyl-[acyl-carrierprotein]+Malonyl-[acyl-carrierprotein]-->3-Oxotetradecanoyl-[acp]+CO2+Acyl-carrierprotein	Fatty acid biosynthesis	0
R04960MM	Octanoyl-[acp]+Malonyl-[acyl-carrierprotein]-->3-Oxodecanoyl-[acp]+CO2+Acyl-carrierprotein	Fatty acid biosynthesis	0
R04962MM	Decanoyl-[acp]+NADP+-->trans-Dec-2-enoyl-[acp]+NADPH+H+	Fatty acid biosynthesis	0
R04963MM	Decanoyl-[acp]+Malonyl-[acyl-carrierprotein]-->3-Oxododecanoyl-[acp]+CO2+Acyl-carrierprotein	Fatty acid biosynthesis	0
R04964MM	(R)-3-Hydroxydodecanoyl-[acp]+NADP+-->3-Oxododecanoyl-[acp]+NADPH+H+	Fatty acid biosynthesis	0
R04965MM	(R)-3-Hydroxydodecanoyl-[acp]-->trans-Dodec-2-enoyl-[acp]+H2O	Fatty acid biosynthesis	0
R04967MM	Tetradecanoyl-[acp]+NADP+-->trans-Tetradec-2-enoyl-[acp]+NADPH+H+	Fatty acid biosynthesis	0
R04968MM	Tetradecanoyl-[acp]+Malonyl-[acyl-carrierprotein]-->3-Oxohexadecanoyl-[acp]+CO2+Acyl-carrierprotein	Fatty acid biosynthesis	0
R04970MM	Hexadecanoyl-[acp]+NADP+-->trans-Hexadec-2-enoyl-[acp]+NADPH+H+	Fatty acid biosynthesis	0
R01274MM	Palmitoyl-CoA + H2O <=> CoA + Hexadecanoic acid + H+	Fatty acid biosynthesis	0
R01218MM	5,10-Methylenetetrahydrofolate+NAD+-->5,10-Methenyltetrahydrofolate+NADH+H+	Fatty acid elongation in mitochondria	0.01
R03776MM	Octanoyl-CoA+NADP+-->trans-Oct-2-enoyl-CoA+NADPH+H+	Fatty acid elongation in mitochondria	0
R03856MM	Lauroyl-CoA+NADP+-->2-trans-Dodecenoyl-CoA+NADPH+H+	Fatty acid elongation in mitochondria	0
R03989MM	Tetradecanoyl-CoA+NADP+-->trans-Tetradec-2-enoyl-CoA+NADPH+H+	Fatty acid elongation in mitochondria	0
R04753MM	Decanoyl-CoA+NADP+-->trans-Dec-2-enoyl-CoA+NADPH+H+	Fatty acid elongation in mitochondria	0
R06985MM	trans-Hex-2-enoyl-CoA+NADPH+H+-->Hexanoyl-CoA+NADP+	Fatty acid elongation in mitochondria	0
R01278MM	Palmitoyl-CoA+NADP+-->trans-Hexadec-2-enoyl-CoA+NADPH+H+	Fatty acid elongation in mitochondria	0
R01280MM	ATP+Hexadecanoicacid+CoA-->AMP+Palmitoyl-CoA+Pyrophosphate	Fatty acid metabolism	0
R00253MM	ATP+L-Glutamate+NH3-->ADP+Orthophosphate+L-Glutamine	Glutamine	0
R00494Cyto	Glutathione+H2O-->Cys-Gly+L-Glutamate	Glutathione	0
R00899Cyto	Cys-Gly+H2O-->L-Cysteine+Glycine	Glutathione	0
R00842Cyto	sn-Glycerol3-phosphate+NAD+-->Glyceronephosphate+NADH+H+	Glycerol phosphate shuttle	0
R00371MM	Acetyl-CoA+Glycine-->CoA+L-2-Amino-3-oxobutanoicacid	Glycine, serine and threonine metabolism	0
R00945MM	5,10-Methylenetetrahydrofolate+Glycine+H2O-->Tetrahydrofolate+L-Serine	Glycine, serine and threonine metabolism	-0.02
R02529MM	Aminoacetone+H2O+Oxygen-->Methylglyoxal+NH3+H2O2	Glycine, serine and threonine metabolism	0
R00945Cyto	5,10-Methylenetetrahydrofolate+Glycine+H2O-->Tetrahydrofolate+L-Serine	Glycine, serine and threonine metabolism	0
R00943Cyto	Tetrahydrofolate + Formate + ATP <=> ADP + Orthophosphate + 10-Formyltetrahydrofolate	Glycine, serine and threonine metabolism	0
R00710MM	Acetaldehyde+NAD++H2O-->Acetate+NADH+H+	Glycolysis	0
R00200Cyto	ATP+Pyruvate-->ADP+Phosphoenolpyruvate	Glycolysis	-1.8
R00658Cyto	2-Phospho-D-glycerate-->Phosphoenolpyruvate+H2O	Glycolysis	1.8
R00703Cyto	(S)-Lactate+NAD+-->Pyruvate+NADH+H+	Glycolysis	0.58
R01015Cyto	D-Glyceraldehyde3-phosphate-->Glyceronephosphate	Glycolysis	-0.9
R01061Cyto	D-Glyceraldehyde3-phosphate+Orthophosphate+NAD+-->3-Phospho-D-glyceroylphosphate+NADH+H+	Glycolysis	1.8
R01070Cyto	beta-D-Fructose1,6-bisphosphate-->Glyceronephosphate+D-Glyceraldehyde3-phosphate	Glycolysis	0.9
R01512Cyto	ATP+3-Phospho-D-glycerate-->ADP+3-Phospho-D-glyceroylphosphate	Glycolysis	-1.8
R01518Cyto	2-Phospho-D-glycerate-->3-Phospho-D-glycerate	Glycolysis	-1.8
R01786Cyto	ATP+alpha-D-Glucose-->ADP+alpha-D-Glucose6-phosphate	Glycolysis	0.9
R02740Cyto	alpha-D-Glucose6-phosphate-->beta-D-Fructose6-phosphate	Glycolysis	0.9
R04779Cyto	ATP+beta-D-Fructose6-phosphate-->ADP+beta-D-Fructose1,6-bisphosphate	Glycolysis	0.9
R02391Cyto	Bilirubin + NAD+ --> Biliverdin + NADH + H+	Haem Degradation	0
R02393Cyto	Bilirubin + NADP+ --> Biliverdin + NADPH + H+	Haem Degradation	0
R03683Cyto	Hemoglobin + FADH2 + 3 Oxygen --> Globin + Biliverdin + CO + Fe3+ + FAD + 3 H2O	Haem Degradation	0
R03684Cyto	Hemoglobin --> Globin + Heme	Haem Degradation	0
R00310MM	Protoporphyrin+Fe2+-->Heme+2H+	Haem Synthesis	0
R00830MM	Succinyl-CoA+Glycine-->5-Aminolevulinate+CoA+CO2	Haem Synthesis	0
R03222MM	2ProtoporphyrinogenIX+3Oxygen-->2Protoporphyrin+6H2O	Haem Synthesis	0
R00036Cyto	25-Aminolevulinate-->Porphobilinogen+2H2O	Haem Synthesis	0
R00084Cyto	4Porphobilinogen+H2O-->Hydroxymethylbilane+4NH3	Haem Synthesis	0
R03165Cyto	Hydroxymethylbilane-->UroporphyrinogenIII+H2O	Haem Synthesis	0
R03197Cyto	UroporphyrinogenIII-->CoproporphyrinogenIII+4CO2	Haem Synthesis	0
R03220Cyto	CoproporphyrinogenIII+Oxygen-->ProtoporphyrinogenIX+2CO2+2H2O	Haem Synthesis	0
R00014MM	Pyruvate+Thiamindiphosphate-->2-(alpha-Hydroxyethyl)thiaminediphosphate+CO2	Lipid synthesis	0
R00851MM	sn-Glycerol3-phosphate+Palmitoyl-CoA-->1-Acyl-sn-glycerol3-phosphate+CoA	Lipid synthesis	0
R01799MM	CTP+Phosphatidate-->Pyrophosphate+CDP-diacylglycerol	Lipid synthesis	0
R01801MM	CDP-diacylglycerol+sn-Glycerol3-phosphate-->CMP+Phosphatidylglycerophosphate	Lipid synthesis	0
R02029MM	Phosphatidylglycerophosphate+H2O-->Phosphatidylglycerol+Orthophosphate	Lipid synthesis	0
R02030MM	Phosphatidylglycerol+CDP-diacylglycerol-->Cardiolipin+CMP	Lipid synthesis	0
R02241MM	Phosphatidate+CoA-->1-Acyl-sn-glycerol3-phosphate+Palmitoyl-CoA	Lipid synthesis	0
R07390MM	2Phosphatidylglycerol-->Cardiolipin+Glycerol	Lipid synthesis	0
R00716MM	N6-(L-1,3-Dicarboxypropyl)-L-lysine+NADP++H2O-->L-Lysine+2-Oxoglutarate+NADPH+H+	Lysine degradation	-0.03
R01939MM	L-2-Aminoadipate+2-Oxoglutarate-->2-Oxoadipate+L-Glutamate	Lysine degradation	0.03
R01940MM	2-Oxoadipate+Lipoamide-->S-Glutaryldihydrolipoamide+CO2	Lysine degradation	0
R02313MM	N6-(L-1,3-Dicarboxypropyl)-L-lysine+NAD++H2O-->L-Glutamate+L-2-Aminoadipate6-semialdehyde+NADH+H+	Lysine degradation	0.03
R02571MM	Glutaryl-CoA+Dihydrolipoamide-->CoA+S-Glutaryldihydrolipoamide	Lysine degradation	0
R03102MM	L-2-Aminoadipate6-semialdehyde+NAD++H2O-->L-2-Aminoadipate+NADH+H+	Lysine degradation	0.02
R03103MM	L-2-Aminoadipate6-semialdehyde+NADP++H2O-->L-2-Aminoadipate+NADPH+H+	Lysine degradation	0.01
R00355MM	L-Aspartate+2-Oxoglutarate-->Oxaloacetate+L-Glutamate	Malate Aspartate Shuttle	-2.02
R00342Cyto	(S)-Malate+NAD+-->Oxaloacetate+NADH+H+	Malate Aspartate Shuttle	-2.38
R00355Cyto	L-Aspartate+2-Oxoglutarate-->Oxaloacetate+L-Glutamate	Malate Aspartate Shuttle	2.18
R00558Cyto	L-Arginine + Oxygen + NADPH + H+ --> N-(omega)-Hydroxyarginine + NADP+ + H2O	NOS Signalling	0
R00111Cyto	NADPH + 2 N-(omega)-Hydroxyarginine + 2 Oxygen + H+ --> NADP+ + 2 Nitric oxide + 2 L-Citrulline + 2 H2O	NOS Signalling	0
R00941MM	10-Formyltetrahydrofolate+NADP++H2O-->Tetrahydrofolate+CO2+NADPH+H+	One carbon pool by folate	0.02
R01220MM	5,10-Methylenetetrahydrofolate+NADP+-->5,10-Methenyltetrahydrofolate+NADPH+H+	One carbon pool by folate	0
R01655MM	5,10-Methenyltetrahydrofolate+H2O-->10-Formyltetrahydrofolate+H+	One carbon pool by folate	0.02
R01220Cyto	5,10-Methylenetetrahydrofolate+NADP+-->5,10-Methenyltetrahydrofolate+NADPH	One carbon pool by folate	0
R01655Cyto	5,10-Methenyltetrahydrofolate+H2O-->10-Formyltetrahydrofolate+H+	One carbon pool by folate	0
R00575Cyto	2ATP+L-Glutamine+HCO3-+H2O-->2ADP+Orthophosphate+L-Glutamate+Carbamoylphosphate	Orotate	0
R01397Cyto	Carbamoylphosphate+L-Aspartate-->Orthophosphate+N-Carbamoyl-L-aspartate	Orotate	0
R01868Cyto	(S)-Dihydroorotate + Quinone <=> Orotate + Hydroquinone	Orotate	0
R01993Cyto	(S)-Dihydroorotate+H2O-->N-Carbamoyl-L-aspartate	Orotate	0
R02736Cyto	beta-D-Glucose 6-phosphate + NADP+ --> D-Glucono-1,5-lactone 6-phosphate + NADPH + H+	Pentose Phosphate Pathway	0
R02035Cyto	D-Glucono-1,5-lactone 6-phosphate + H2O --> 6-Phospho-D-gluconate	Pentose Phosphate Pathway	0
R01528Cyto	6-Phospho-D-gluconate + NADP+ --> D-Ribulose 5-phosphate + CO2 + NADPH + H+	Pentose Phosphate Pathway	0
R01056Cyto	D-Ribose 5-phosphate --> D-Ribulose 5-phosphate	Pentose Phosphate Pathway	0
R01529Cyto	D-Ribulose 5-phosphate --> D-Xylulose 5-phosphate	Pentose Phosphate Pathway	0
R01641Cyto	Sedoheptulose 7-phosphate + D-Glyceraldehyde 3-phosphate --> D-Ribose 5-phosphate + D-Xylulose 5-phosphate	Pentose Phosphate Pathway	0
R01827Cyto	Sedoheptulose 7-phosphate + D-Glyceraldehyde 3-phosphate --> D-Erythrose 4-phosphate + beta-D-Fructose 6-phosphate	Pentose Phosphate Pathway	0
R01830Cyto	beta-D-Fructose 6-phosphate + D-Glyceraldehyde 3-phosphate --> D-Erythrose 4-phosphate + D-Xylulose 5-phosphate	Pentose Phosphate Pathway	0
R02739Cyto	alpha-D-Glucose 6-phosphate --> beta-D-Glucose 6-phosphate	Pentose Phosphate Pathway	0
R01248Cyto	L-Proline + NAD+ --> (S)-1-Pyrroline-5-carboxylate + NADH + H+	Proline Metabolism	0
R01251Cyto	L-Proline + NADP+ --> (S)-1-Pyrroline-5-carboxylate + NADPH + H+	Proline Metabolism	0
R01253MM	Proline + FAD --> (S)-1-Pyrroline-5-carboxylate + FADH2	Proline Metabolism	0
R00233MM	Malonyl-CoA-->Acetyl-CoA+CO2	Propanoate metabolism	0
R00705MM	3-Oxopropanoate+CoA+NAD+-->Acetyl-CoA+CO2+NADH+H+	Propanoate metabolism	0
R00706MM	3-Oxopropanoate+CoA+NADP+-->Acetyl-CoA+CO2+NADPH+H+	Propanoate metabolism	0
R00740MM	3-Oxopropanoate+CoA+NADP+-->Malonyl-CoA+NADPH+H+	Propanoate metabolism	0
R00742MM	ATP+Acetyl-CoA+HCO3--->ADP+Orthophosphate+Malonyl-CoA	Propanoate metabolism	0
R00833MM	(R)-2-Methyl-3-oxopropanoyl-CoA-->Succinyl-CoA	Propanoate metabolism	0.01
R00926MM	Propinoladenylate+CoA-->AMP+Propanoyl-CoA	Propanoate metabolism	0
R00935MM	(S)-Methylmalonatesemialdehyde+CoA+NAD+-->Propanoyl-CoA+CO2+NADH+H+	Propanoate metabolism	0
R01354MM	ATP+Propanoate-->Pyrophosphate+Propinoladenylate	Propanoate metabolism	0
R01859MM	ATP+Propanoyl-CoA+HCO3--->ADP+Orthophosphate+(S)-2-Methyl-3-oxopropanoyl-CoA	Propanoate metabolism	0
R02765MM	(R)-Methylmalonyl-CoA --> (S)-Methylmalonyl-CoA	Propanoate metabolism	0
R03381MM	(S)-Methylmalonatesemialdehyde+CoA+NAD+-->(R)-2-Methyl-3-oxopropanoyl-CoA+NADH+H+	Propanoate metabolism	0.01
R01083Cyto	N6-(1,2-Dicarboxyethyl)-AMP --> Fumarate + AMP	Purine Nucleotide Cycle	0
R01135Cyto	GTP + IMP + L-Aspartate --> GDP + Orthophosphate + N6-(1,2-Dicarboxyethyl)-AMP	Purine Nucleotide Cycle	0
R00181Cyto	AMP + H2O --> IMP + NH3	Purine Nucleotide Cycle	0
R00227MM	Acetyl-CoA+H2O-->CoA+Acetate	Pyruvate metabolism	0
R00205MM	Methylglyoxal+NADP++H2O-->Pyruvate+NADPH+H+	Pyruvate metabolism	0
R00214MM	(S)-Malate+NAD+-->Pyruvate+CO2+NADH+H+	Pyruvate metabolism	0.17
R00216MM	(S)-Malate+NADP+-->Pyruvate+CO2+NADPH+H+	Pyruvate metabolism	0.01
R00236MM	Acetyladenylate+CoA-->AMP+Acetyl-CoA	Pyruvate metabolism	0
R00316MM	ATP+Acetate-->Pyrophosphate+Acetyladenylate	Pyruvate metabolism	0
R00009MM	2H2O2-->Oxygen+2H2O	ROS Removal	0
R00094MM	2Glutathione+NAD+-->Glutathionedisulfide+NADH+H+	ROS Removal	-0.01
R00275MM	2O2.-+2H+-->H2O2+Oxygen	ROS Removal	0.03
R00115MM	2Glutathione+NADP+-->Glutathionedisulfide+NADPH+H+	ROS Removal	-0.02
R00274MM	H2O2+2Glutathione-->Glutathionedisulfide+2H2O	ROS Removal	0.03
R01361MM	(R)-3-Hydroxybutanoate+NAD+-->Acetoacetate+NADH+H+	Synthesis and degradation of ketone bodies	0.05
R01978MM	(S)-3-Hydroxy-3-methylglutaryl-CoA+CoA-->Acetyl-CoA+H2O+Acetoacetyl-CoA	Synthesis and degradation of ketone bodies	0
R00268MM	Oxalosuccinate-->2-Oxoglutarate+CO2	TCA cycle	0
R00342MM	(S)-Malate+NAD+-->Oxaloacetate+NADH+H+	TCA cycle	9.05
R00344MM	ATP+Pyruvate+HCO3--->ADP+Orthophosphate+Oxaloacetate	TCA cycle	0
R00351MM	Citrate+CoA-->Acetyl-CoA+H2O+Oxaloacetate	TCA cycle	-6.83
R00352MM	ATP+Citrate+CoA-->ADP+Orthophosphate+Acetyl-CoA+Oxaloacetate	TCA cycle	0
R00405MM	ATP+Succinate+CoA-->ADP+Orthophosphate+Succinyl-CoA	TCA cycle	-6.68
R00431MM	GTP+Oxaloacetate-->GDP+Phosphoenolpyruvate+CO2	TCA cycle	0
R00432MM	GTP+Succinate+CoA-->GDP+Orthophosphate+Succinyl-CoA	TCA cycle	0
R00621MM	2-Oxoglutarate+Thiamindiphosphate-->3-Carboxy-1-hydroxypropyl-ThPP+CO2	TCA cycle	6.84
R00709MM	Isocitrate+NAD+-->2-Oxoglutarate+CO2+NADH+H+	TCA cycle	6.83
R00726MM	ITP + Oxaloacetate <=> IDP + Phosphoenolpyruvate + CO2	TCA cycle	0
R00727MM	ITP+Succinate+CoA-->IDP+Orthophosphate+Succinyl-CoA	TCA cycle	0
R01082MM	(S)-Malate-->Fumarate+H2O	TCA cycle	-6.86
R01325MM	Citrate-->cis-Aconitate+H2O	TCA cycle	6.83
R01699MM	Pyruvate+EnzymeN6-(lipoyl)lysine-->[Dihydrolipoyllysine-residueacetyltransferase]S-acetyldihydrolipoyllysine+CO2	TCA cycle	2.56
R01899MM	Isocitrate+NADP+-->Oxalosuccinate+NADPH+H+	TCA cycle	0
R01900MM	Isocitrate-->cis-Aconitate+H2O	TCA cycle	-6.83
R02569MM	Acetyl-CoA+EnzymeN6-(dihydrolipoyl)lysine-->CoA+[Dihydrolipoyllysine-residueacetyltransferase]S-acetyldihydrolipoyllysine	TCA cycle	-2.56
R02570MM	Succinyl-CoA+EnzymeN6-(dihydrolipoyl)lysine-->CoA+[Dihydrolipoyllysine-residuesuccinyltransferase]S-succinyldihydrolipoyllysine	TCA cycle	-6.84
R03270MM	2-(alpha-Hydroxyethyl)thiaminediphosphate+EnzymeN6-(lipoyl)lysine-->[Dihydrolipoyllysine-residueacetyltransferase]S-acetyldihydrolipoyllysine+Thiamindiphosphate	TCA cycle	0
R03316MM	3-Carboxy-1-hydroxypropyl-ThPP+EnzymeN6-(lipoyl)lysine-->[Dihydrolipoyllysine-residuesuccinyltransferase]S-succinyldihydrolipoyllysine+Thiamindiphosphate	TCA cycle	6.84
R07618MM	EnzymeN6-(dihydrolipoyl)lysine+NAD+-->EnzymeN6-(lipoyl)lysine+NADH+H+	TCA cycle	9.43
R01933MM	2-Oxoadipate+CoA+NAD+-->Glutaryl-CoA+CO2+NADH+H+	Tryptophan	0.03
R00678Cyto	L-Tryptophan + Oxygen --> L-Formylkynurenine	Tryptophan Metabolism	0
R01959Cyto	L-Formylkynurenine + H2O --> Formate + L-Kynurenine	Tryptophan Metabolism	0
R01960Cyto	L-Kynurenine + Oxygen + NADPH + H+ --> 3-Hydroxy-L-kynurenine + NADP+ + H2O	Tryptophan Metabolism	0
R02668Cyto	3-Hydroxy-L-kynurenine + H2O --> 3-Hydroxyanthranilate + L-Alanine	Tryptophan Metabolism	0
R02665Cyto	3-Hydroxyanthranilate + Oxygen --> 2-Amino-3-carboxymuconate semialdehyde	Tryptophan Metabolism	0
R04323Cyto	2-Amino-3-carboxymuconate semialdehyde --> 2-Aminomuconate semialdehyde + CO2	Tryptophan Metabolism	0
R03889Cyto	2-Aminomuconate semialdehyde + NAD+ + H2O --> 2-Aminomuconate + H+ + NADH	Tryptophan Metabolism	0
R01937Cyto	2-Oxoadipate + NH3 + NAD+ --> 2-Aminomuconate + NADH + H+ + H2O	Tryptophan Metabolism	0
R00551Cyto	L-Arginine+H2O-->L-Ornithine+Urea	Urea Cycle	0
R01086Cyto	N-(L-Arginino)succinate-->Fumarate+L-Arginine	Urea Cycle	0
R01954Cyto	ATP+L-Citrulline+L-Aspartate-->AMP+Diphosphate+N-(L-Arginino)succinate	Urea Cycle	0
R00927MM	Propanoyl-CoA+Acetyl-CoA-->CoA+2-Methylacetoacetyl-CoA	Valine, leucine and isoleucine degradation	0
R01090MM	L-Leucine+2-Oxoglutarate-->4-Methyl-2-oxopentanoate+L-Glutamate	Valine, leucine and isoleucine degradation	0.02
R01214MM	L-Valine+2-Oxoglutarate-->3-Methyl-2-oxobutanoicacid+L-Glutamate	Valine, leucine and isoleucine degradation	0.01
R02085MM	(S)-3-Hydroxy-3-methylglutaryl-CoA-->3-Methylglutaconyl-CoA+H2O	Valine, leucine and isoleucine degradation	-0.02
R02199MM	L-Isoleucine+2-Oxoglutarate-->(S)-3-Methyl-2-oxopentanoicacid+L-Glutamate	Valine, leucine and isoleucine degradation	0
R02661MM	2-Methylpropanoyl-CoA+FAD-->2-Methylprop-2-enoyl-CoA+FADH2	Valine, leucine and isoleucine degradation	0.01
R02662MM	2-Methylpropanoyl-CoA+EnzymeN6-(dihydrolipoyl)lysine-->CoA+[Dihydrolipoyllysine-residue(2-methylpropanoyl)transferase]S-(2-methylpropanoyl)dihydrolipoyllysine	Valine, leucine and isoleucine degradation	-0.01
R03172MM	(S)-2-Methylbutanoyl-CoA+FAD-->2-Methylbut-2-enoyl-CoA+FADH2	Valine, leucine and isoleucine degradation	0
R03174MM	(S)-2-Methylbutanoyl-CoA+EnzymeN6-(dihydrolipoyl)lysine-->CoA+[Dihydrolipoyllysine-residue(2-methylpropanoyl)transferase]S-(2-methylbutanoyl)dihydrolipoyllysine	Valine, leucine and isoleucine degradation	0
R04095MM	3-Methylbutanoyl-CoA+FAD-->3-Methylcrotonyl-CoA+FADH2	Valine, leucine and isoleucine degradation	0.02
R04097MM	3-Methylbutanoyl-CoA+EnzymeN6-(dihydrolipoyl)lysine-->CoA+[Dihydrolipoyllysine-residue(2-methylpropanoyl)transferase]S-(3-methylbutanoyl)dihydrolipoyllysine	Valine, leucine and isoleucine degradation	-0.02
R04138MM	ATP+3-Methylcrotonyl-CoA+HCO3--->ADP+Orthophosphate+3-Methylglutaconyl-CoA	Valine, leucine and isoleucine degradation	0.02
R04203MM	(2S,3S)-3-Hydroxy-2-methylbutanoyl-CoA+NAD+-->2-Methylacetoacetyl-CoA+NADH+H+	Valine, leucine and isoleucine degradation	0
R04204MM	(2S,3S)-3-Hydroxy-2-methylbutanoyl-CoA-->2-Methylbut-2-enoyl-CoA+H2O	Valine, leucine and isoleucine degradation	0
R04224MM	2-Methylprop-2-enoyl-CoA+H2O-->(S)-3-Hydroxyisobutyryl-CoA	Valine, leucine and isoleucine degradation	0.01
R05064MM	(S)-3-Hydroxyisobutyryl-CoA+H2O-->CoA+(S)-3-Hydroxyisobutyrate	Valine, leucine and isoleucine degradation	0.01
R05066MM	(S)-3-Hydroxyisobutyrate+NAD+-->(S)-Methylmalonatesemialdehyde+NADH+H+	Valine, leucine and isoleucine degradation	0.01
R07599MM	3-Methyl-2-oxobutanoicacid+Thiamindiphosphate-->2-Methyl-1-hydroxypropyl-ThPP+CO2	Valine, leucine and isoleucine degradation	0
R07600MM	2-Methyl-1-hydroxypropyl-ThPP+EnzymeN6-(lipoyl)lysine-->[Dihydrolipoyllysine-residue(2-methylpropanoyl)transferase]S-(2-methylpropanoyl)dihydrolipoyllysine+Thiamindiphosphate	Valine, leucine and isoleucine degradation	0
R07601MM	4-Methyl-2-oxopentanoate+Thiamindiphosphate-->3-Methyl-1-hydroxybutyl-ThPP+CO2	Valine, leucine and isoleucine degradation	0
R07602MM	3-Methyl-1-hydroxybutyl-ThPP+EnzymeN6-(lipoyl)lysine-->[Dihydrolipoyllysine-residue(2-methylpropanoyl)transferase]S-(3-methylbutanoyl)dihydrolipoyllysine+Thiamindiphosphate	Valine, leucine and isoleucine degradation	0
R07603MM	(S)-3-Methyl-2-oxopentanoicacid+Thiamindiphosphate-->2-Methyl-1-hydroxybutyl-ThPP+CO2	Valine, leucine and isoleucine degradation	0
R07604MM	2-Methyl-1-hydroxybutyl-ThPP+EnzymeN6-(lipoyl)lysine-->[Dihydrolipoyllysine-residue(2-methylpropanoyl)transferase]S-(2-methylbutanoyl)dihydrolipoyllysine+Thiamindiphosphate	Valine, leucine and isoleucine degradation	0
R00112MM	NADPH+NAD+-->NADP++NADH	Misc	0
R00245MM	L-Glutamate5-semialdehyde+NAD++H2O-->L-Glutamate+NADH+H+	Misc	0.01
R00572MM	CTP+Pyruvate-->CDP+Phosphoenolpyruvate	Misc	0
R00659MM	UTP+Pyruvate-->UDP+Phosphoenolpyruvate	Misc	0
R00724MM	ITP+Pyruvate-->IDP+Phosphoenolpyruvate	Misc	0
R01176MM	ATP+Butanoicacid+CoA-->AMP+Pyrophosphate+Butanoyl-CoA	Misc	0
R01360MM	(S)-3-Hydroxy-3-methylglutaryl-CoA-->Acetyl-CoA+Acetoacetate	Misc	0.02
R01701MM	3-Methyl-2-oxobutanoicacid+EnzymeN6-(lipoyl)lysine-->[Dihydrolipoyllysine-residue(2-methylpropanoyl)transferase]S-(2-methylpropanoyl)dihydrolipoyllysine+CO2	Misc	0.01
R01702MM	4-Methyl-2-oxopentanoate+EnzymeN6-(lipoyl)lysine-->[Dihydrolipoyllysine-residue(2-methylpropanoyl)transferase]S-(3-methylbutanoyl)dihydrolipoyllysine+CO2	Misc	0.02
R03758MM	Aminoacetone+CO2-->L-2-Amino-3-oxobutanoicacid	Misc	0
R04225MM	(S)-3-Methyl-2-oxopentanoicacid+EnzymeN6-(lipoyl)lysine-->[Dihydrolipoyllysine-residue(2-methylpropanoyl)transferase]S-(2-methylbutanoyl)dihydrolipoyllysine+CO2	Misc	0
R08657MM	sn-Glycerol 3-phosphate+Ubiquinone-->Glyceronephosphate+Ubiquinol	Misc	0
R03158MM	3-Hydroxypropanoate+CoA-->3-Hydroxypropionyl-CoA+H2O	Misc	0
R03045MM	3-Hydroxypropionyl-CoA-->Propenoyl-CoA+H2O	Misc	0
R00924MM	Propanoyl-CoA+FAD-->FADH2+Propenoyl-CoA	Misc	0
R00782MM	L-Cysteine+H2O-->Hydrogensulfide+Pyruvate+NH3	Misc	0
R00894Cyto	ATP + L-Glutamate + L-Cysteine --> ADP + Orthophosphate + gamma-L-Glutamyl-L-cysteine	Misc	0
R00497Cyto	ATP + gamma-L-Glutamyl-L-cysteine + Glycine --> ADP + Orthophosphate + Glutathione	Misc	0
R00330Cyto	ATP+GDP-->ADP+GTP	Misc	0
R00268Cyto	Oxalosuccinate-->2-Oxoglutarate+CO2	Misc	0
R01899Cyto	Isocitrate+NADP+-->Oxalosuccinate+NADPH+H+	Misc	0
R00352Cyto	ATP+Citrate+CoA-->ADP+Orthophosphate+Acetyl-CoA+Oxaloacetate	Misc	0
R01082Cyto	(S)-Malate-->Fumarate+H2O	Misc	0
R01325Cyto	Citrate--> cis-Aconitate + H2O	Misc	0
R01900Cyto	Isocitrate-->cis-Aconitate+H2O	Misc	0
R00216Cyto	(S)-Malate+NADP+-->Pyruvate+CO2+NADPH+H+	Misc	0
R00258Cyto	L-Alanine + 2-Oxoglutarate --> Pyruvate + L-Glutamate	Misc	0
Transporter1	Citrate carrier - Malate for citrate	Transporters	0
Transporter1b	Citrate carrier - Malate for citrate	Transporters	0
Transporter2	Citrate carrier - Malate for isocitrate	Transporters	0
Transporter2b	Citrate carrier - Malate for isocitrate	Transporters	0
Transporter3	Citrate carrier - PEP for citrate	Transporters	0
Transporter4	Citrate carrier - PEP for isocitrate	Transporters	0
Transporter5	Citrate carrier - Citrate for Isocitrate	Transporters	0
Transporter5b	Citrate carrier - Citrate for Isocitrate	Transporters	0
Transporter6	Phosphate carrier - Phosphate and H+ together	Transporters	-137.22
Transporter7	ADP/ATP carrier - ADP for ATP	Transporters	-137.22
Transporter8	UCP carrier - H+	Transporters	0
Transporter9	Dicarboxylate carrier - Malate for phosphate	Transporters	0
Transporter10	Dicarboxylate carrier - Succinate for phosphate	Transporters	0
Transporter11	Dicarboxylate carrier - Malate for sulphite	Transporters	0
Transporter12	Dicarboxylate carrier - Malate for sulfate	Transporters	0
Transporter13	Dicarboxylate carrier - Malate for thiosulfate	Transporters	0
Transporter14	Dicarboxylate carrier - Succinate for sulphite	Transporters	0
Transporter15	Dicarboxylate carrier - Succinate for sulfate	Transporters	0
Transporter16	Dicarboxylate carrier - Succinate for thiosulfate	Transporters	0
Transporter17	Dicaroxylate carrier - Succinate for malate	Transporters	0
Transporter18	Graves disease carrier - CoA	Transporters	0
Transporter18b	Graves disease carrier - CoA	Transporters	0
Transporter19	Glutamate carrier - Glutamate and H+	Transporters	-0.15
Transporter19b	Glutamate carrier - Glutamate and H+	Transporters	0
Transporter20	deoxynucleotide carrier - dADP for ATP	Transporters	0
Transporter21	deoxynucleotide carrier - dGDP for ATP	Transporters	0
Transporter22	deoxynucleotide carrier - dCDP for ATP	Transporters	0
Transporter23	deoxynucleotide carrier - dTDP for ATP	Transporters	0
Transporter24	deoxynucleotide carrier - GDP for ATP	Transporters	0
Transporter25	deoxynucleotide carrier - UDP for ATP	Transporters	0
Transporter26	deoxynucleotide carrier - CDP for ATP	Transporters	0
Transporter27	Oxoglutarate carrier - Oxoglutarate for malate	Transporters	-2.38
Transporter28	Oxoglutarate carrier - Oxoglutarate for succinate	Transporters	0
Transporter29	Oxoglutarate carrier - Oxoglutarate for oxaloacetate	Transporters	0.1
Transporter30	Aspartate/glutamate carrier - Glutamate and H+ for aspartate	Transporters	2.02
Transporter31	Ornithine carrier - Ornithine for citrulline	Transporters	0
Transporter32	Ornithine carrier - L-Lysine for citrulline	Transporters	0
Transporter33	Ornithine carrier - Arginine for citrulline	Transporters	0
Transporter34	Ornithine carrier - L-Lysine	Transporters	-0.03
Transporter35	Ornithine carrier - L-Ornithine	Transporters	0
Transporter36	Ornithine carrier - L-Arginine	Transporters	0
Transporter37	Slc25a19 carrier - ThPP	Transporters	0
Transporter38	carnitine carrier - Carnitine out, palmitoyl/acyl carnitine in	Transporters	0.48
Transporter39	carnitine carrier - Carnitine out	Transporters	0
Transporter40	oxodicarboxylate carrier - Oxoadipate for oxoglutarate	Transporters	0
Transporter42	oxodicarboxylate carrier - citrate for oxoglutarate	Transporters	0
Transporter43	oxodicarboxylate carrier - oxaloacetate for oxoglutarate	Transporters	0.1
Transporter44	Unknown pyruvate carrier - Pyruvate	Transporters	-2.38
Transporter45	Unknown carrier - NAD+	Transporters	0
Transporter46	Diffusion - CO2	Transporters	16.52
Transporter47	Diffusion - H2O	Transporters	152.72
Transporter48	Diffusion - Oxygen	Transporters	-19.8
Transporter49	Diffusion - Glycerol	Transporters	0
Transporter50	Diffusion - Ethanal (Acetaldehyde)	Transporters	0
Transporter51	Phosphatidylserine carrier - Phosphatidylserine	Transporters	0
Transporter52	Phosphatidylcholine carrier - Phosphatidylcholine	Transporters	0
Transporter53	Phosphatidylethanolamine carrier - Phosphatidylethanolamine	Transporters	0
Transporter54	Diffusion? - Propanoate	Transporters	0
Transporter55	Diffusion? - Butanoic acid	Transporters	0
Transporter56	MitoFerrin carrier - Fe2+	Transporters	0
Transporter57	Unknown amino acid carrier - L-Asparagine	Transporters	0
Transporter58	Unknown amino acid carrier - L-Cysteine	Transporters	0
Transporter59	Unknown amino acid carrier - L-Glutamine	Transporters	0
Transporter60	Unknown amino acid carrier - L-Proline	Transporters	0
Transporter61	Unknown amino acid carrier - L-Tyrosine	Transporters	0
Transporter62	Unknown amino acid carrier - L-Histidine	Transporters	0
Transporter63	Unknown amino acid carrier - L-Methionine	Transporters	0
Transporter64	Unknown amino acid carrier - L-Phenylalanine	Transporters	0
Transporter65	Unknown amino acid carrier - L-Tryptophan	Transporters	0
Transporter66	Unknown amino acid carrier - Glycine	Transporters	0.02
Transporter67	Unknown amino acid carrier - L-Isoleucine	Transporters	0
Transporter68	Unknown amino acid carrier - L-Leucine	Transporters	-0.02
Transporter69	Unknown amino acid carrier - L-Valine	Transporters	-0.01
Transporter70	Unknown amino acid carrier - L-Alanine	Transporters	0
Transporter71	Unknown amino acid carrier - L-Serine	Transporters	-0.02
Transporter72	Unknown amino acid carrier - L-Threonine	Transporters	0
Transporter74	Unknown carrier - Glutathione	Transporters	0
Transporter75	Unknown carrier - 5-Aminolevulinate	Transporters	0
Transporter75b	Unknown carrier - 5-Aminolevulinate	Transporters	0
Transporter76	Unknown carrier - (R)-3-Hydroxybutanoate	Transporters	0
Transporter76b	Unknown carrier - (R)-3-Hydroxybutanoate	Transporters	-0.05
Transporter77	Unknown carrier - Urea	Transporters	0
Transporter78	Unknown carrier - Fumarate	Transporters	0
Transporter79	Unknown carrier - Acetoacetate	Transporters	-0.11
Transporter80	Unknown carrier - HCO3-	Transporters	-0.02
Transporter81	Diffusion? - NH3	Transporters	0.26
Transporter82	Putrescine	Transporters	0
Transporter83	Heme	Transporters	0
Transporter84	Hydrogen sulfide	Transporters	0
Transporter85	P5C carrier - (S)-1-Pyrroline-5-carboxylate	Transporters	0
Transporter85b	P5C carrier - (S)-1-Pyrroline-5-carboxylate	Transporters	0
Transporter86	Biomass	Transporters	0
Boundary1	CO2	Boundary conditions	-16.52
Boundary2	Oxygen	Boundary conditions	19.8
Boundary3	L-Arginine	Boundary conditions	0.01
Boundary4	L-Lysine	Boundary conditions	0.03
Boundary5	L-Glutamate	Boundary conditions	0
Boundary6	L-Proline	Boundary conditions	0
Boundary7	Fe2+	Boundary conditions	0
Boundary8	L-Aspartate	Boundary conditions	0.15
Boundary9	Glycine	Boundary conditions	-0.02
Boundary10	L-Tyrosine	Boundary conditions	0
Boundary11	L-Asparagine	Boundary conditions	0
Boundary12	L-Methionine	Boundary conditions	0
Boundary13	L-Phenylalanine	Boundary conditions	0
Boundary14	L-Tryptophan	Boundary conditions	0
Boundary15	L-Histidine	Boundary conditions	0
Boundary16	L-Glutamine	Boundary conditions	0
Boundary17	5-Aminolevulinate	Boundary conditions	0
Boundary18	L-Cysteine	Boundary conditions	0
Boundary19	Phosphatidylcholine	Boundary conditions	0
Boundary20	Phosphatidylserine	Boundary conditions	0
Boundary21	Phosphatidylethanolamine	Boundary conditions	0
Boundary22	alpha-D-Glucose	Boundary conditions	0.9
Boundary23	Glycerol	Boundary conditions	0
Boundary24	Propanoate	Boundary conditions	0
Boundary25	Sulfate	Boundary conditions	0
Boundary26	Sulfite	Boundary conditions	0
Boundary27	Thiosulfate	Boundary conditions	0
Boundary28	Succinate	Boundary conditions	0
Boundary29	(S)-Malate	Boundary conditions	0
Boundary30	Isocitrate	Boundary conditions	0
Boundary31	Citrate	Boundary conditions	0
Boundary32	Butanoic acid	Boundary conditions	0
Boundary33	Oxaloacetate	Boundary conditions	0
Boundary34	CoA	Boundary conditions	0
Boundary35	H2O	Boundary conditions	-15.97
Boundary36	(R)-3-Hydroxybutanoate	Boundary conditions	0.05
Boundary37	Urea	Boundary conditions	-0.01
Boundary38	Orthophosphate	Boundary conditions	0
Boundary39	Thiamin diphosphate	Boundary conditions	0
Boundary40	NAD+	Boundary conditions	0
Boundary41	ADP	Boundary conditions	0
Boundary42	UDP	Boundary conditions	0
Boundary43	2-Oxoglutarate	Boundary conditions	0
Boundary44	CDP	Boundary conditions	0
Boundary45	dADP	Boundary conditions	0
Boundary46	dGDP	Boundary conditions	0
Boundary47	dTDP	Boundary conditions	0
Boundary48	dCDP	Boundary conditions	0
Boundary49	ATP	Boundary conditions	0
Boundary50	H+	Boundary conditions	0.51
Boundary51	L-Isoleucine	Boundary conditions	0
Boundary52	L-Leucine	Boundary conditions	0.02
Boundary53	L-Valine	Boundary conditions	0.01
Boundary54	Acetaldehyde	Boundary conditions	0
Boundary55	Hexadecanoic acid	Boundary conditions	0.48
Boundary56	(S)-Lactate	Boundary conditions	0.58
Boundary57	Fumarate	Boundary conditions	0
Boundary58	Octanoic acid	Boundary conditions	0
Boundary59	HCO3-	Boundary conditions	0.02
Boundary60	Putrescine	Boundary conditions	0
Boundary61	L-Alanine	Boundary conditions	0
Boundary62	L-Serine	Boundary conditions	0.02
Boundary63	L-Threonine	Boundary conditions	0
Boundary64	Creatine	Boundary conditions	0
Boundary65	Phosphocreatine	Boundary conditions	0
Boundary66	Orotate	Boundary conditions	0
Boundary67	Bilirubin	Boundary conditions	0
Boundary68	Fe3+	Boundary conditions	0
Boundary69	Carbon monoxide	Boundary conditions	0
Boundary70	Acetoacetate	Boundary conditions	0.11
Boundary71	Citrulline	Boundary conditions	0
Boundary72	Hydrogen sulfide	Boundary conditions	0
Boundary73	NADP+	Boundary conditions	0
Boundary74	NADPH	Boundary conditions	0
Boundary75	Nitric oxide	Boundary conditions	0
Boundary76	GDP	Boundary conditions	0
Boundary77	H+ (accumulation)	Boundary conditions	0
Boundary78	NADH Pool	Boundary conditions	0
Boundary79	NADPH Pool	Boundary conditions	0
Boundary81	Acetyl-CoA (For lipid synthesis)	Boundary conditions	0
Boundary82	Pyruvate	Boundary conditions	0
Boundary83	Biomass	Boundary conditions	-138.06
Boundary87	NH4	Boundary conditions	-0.26
Boundary88	Formate	Boundary conditions	0

## Sheet: Table S2
	Table S2. System fluxes when varying complex I flux from fully active (100%) to fully inhibited (0%).
	Reaction ID	Reaction description	Pathway description	Percentage complex I flux reduction (Flux values in μmol/min/gDW)
				1	0.95	0.75	0.5	0.25	0.1	0.05	0
	BioMass5	Objective function - maximum ATP production	Objective Function	138.06	136.443	128.025	117.22	106.416	99.9326	97.7716	95.6107
1	R00258MM	L-Alanine+2-Oxoglutarate-->Pyruvate+L-Glutamate	Alanine, aspartate and glutamate metabolism	0	0	0	0	0	0	0	0
2	R01648MM	4-Aminobutanoate+2-Oxoglutarate-->Succinatesemialdehyde+L-Glutamate	Alanine, aspartate and glutamate metabolism	0	0	0	0	0	0	0	0
3	R00261MM	L-Glutamate-->4-Aminobutanoate+CO2	Alanine, aspartate and glutamate metabolism / Butanoate metabolism	0	0	0	0	0	0	0	0
4	R00713MM	Succinatesemialdehyde+NAD++H2O-->Succinate+NADH+H+	Alanine, aspartate and glutamate metabolism / Butanoate metabolism	0	0	0	0	0	0	0	0
5	R00243MM	L-Glutamate+NAD++H2O-->2-Oxoglutarate+NH3+NADH+H+	Amino Acid degradation	0.25117	0.243471	0.114758	0.115974	0.117176	0.11788	0.118104	0.118328
6	R00248MM	L-Glutamate+NADP++H2O-->2-Oxoglutarate+NH3+NADPH+H+	Amino Acid degradation	0.0108298	0.0185285	0.131342	0.130126	0.128924	0.12822	0.127996	0.127772
7	R00410MM	Succinyl-CoA+Acetoacetate-->Succinate+Acetoacetyl-CoA	Amino Acid degradation and Ketone Bodies	0.17854	0.17854	0	0	0	0	0	0
8	R00239MM	ATP+L-Glutamate-->ADP+L-Glutamyl5-phosphate	Arginine and proline metabolism	0	0	0	0	0	0	0	0
9	R00256MM	L-Glutamine+H2O-->L-Glutamate+NH3	Arginine and proline metabolism	0	0	0	0	0	0	0	0
10	R00551MM	L-Arginine+H2O-->L-Ornithine+Urea	Arginine and proline metabolism	0.0034	0.0034	0.0034	0.0034	0.0034	0.0034	0.0034	0.0034
11	R00566MM	L-Arginine-->Agmatine+CO2	Arginine and proline metabolism	0	0	0	0	0	0	0	0
12	R00667MM	L-Ornithine+2-Oxoglutarate-->L-Glutamate5-semialdehyde+L-Glutamate	Arginine and proline metabolism	0.0068	0.0068	0.0068	0.0068	0.0068	0.0068	0.0068	0.0068
13	R00707MM	(S)-1-Pyrroline-5-carboxylate+NAD++2H2O-->L-Glutamate+NADH+H+	Arginine and proline metabolism	0.00311388	0.00294255	0.00147141	0.00147141	0.00146907	0.00146762	0.00146697	0.00146664
14	R00708MM	(S)-1-Pyrroline-5-carboxylate+NADP++2H2O-->L-Glutamate+NADPH+H+	Arginine and proline metabolism	0.00128612	0.00145745	0.00292859	0.00292859	0.00293093	0.00293238	0.00293303	0.00293336
15	R01157MM	Agmatine+H2O-->Putrescine+Urea	Arginine and proline metabolism	0	0	0	0	0	0	0	0
16	R01248MM	L-Proline+NAD+-->(S)-1-Pyrroline-5-carboxylate+NADH+H+	Arginine and proline metabolism	0	0	-4.60003	-11.93	-19.2598	-23.6578	-25.1237	-26.5897
17	R01251MM	L-Proline+NADP+-->(S)-1-Pyrroline-5-carboxylate+NADPH+H+	Arginine and proline metabolism	0	0	0	0	0	0	0	0
18	R03313MM	L-Glutamate5-semialdehyde+Orthophosphate+NADP+-->L-Glutamyl5-phosphate+NADPH+H+	Arginine and proline metabolism	0	0	0	0	0	0	0	0
19	R03314MM	L-Glutamate5-semialdehyde-->(S)-1-Pyrroline-5-carboxylate+H2O	Arginine and proline metabolism	0	0	0	0	0	0	0	0
20	R00004MM	Pyrophosphate+H2O-->2Orthophosphate	Carnitine Shuttle	0	0	0	0	0	0	0	0
21	R00127MM	ATP+AMP-->2ADP	Misc	0	0	0	0	0	0	0	0
22	R01923MM	Palmitoyl-CoA+L-Carnitine-->CoA+L-Palmitoylcarnitine	Carnitine Shuttle	-0.479863	-0.480585	-0.515107	-0.515107	-0.515107	-0.515107	-0.515107	-0.515107
23	R00004Cyto	Pyrophosphate+H2O-->2Orthophosphate	Carnitine Shuttle	0.479863	0.480585	0.515107	0.515107	0.515107	0.515107	0.515107	0.515107
24	R00127Cyto	ATP+AMP-->2ADP	Carnitine Shuttle	0.479863	0.480585	0.515107	0.515107	0.515107	0.515107	0.515107	0.515107
25	R01280Cyto	ATP+Hexadecanoicacid+CoA-->AMP+Palmitoyl-CoA+Pyrophosphate	Carnitine Shuttle	0.479863	0.480585	0.515107	0.515107	0.515107	0.515107	0.515107	0.515107
26	R01923Cyto	Palmitoyl-CoA+L-Carnitine-->CoA+L-Palmitoylcarnitine	Carnitine Shuttle	0.479863	0.480585	0.515107	0.515107	0.515107	0.515107	0.515107	0.515107
27	R01881Cyto	ATP+Creatine-->ADP+Phosphocreatine	Creatine	0	0	0	0	0	0	0	0
28	R00895MM	L-Cysteine+2-Oxoglutarate-->Mercaptopyruvate+L-Glutamate	Cysteine and methionine metabolism	0	0	0	0	0	0	0	0
29	R03105MM	Mercaptopyruvate+Sulfite-->Thiosulfate+Pyruvate	Cysteine and methionine metabolism	0	0	0	0	0	0	0	0
30	R00156MM	ATP+UDP-->ADP+UTP	DNA/RNA	0	0	0	0	0	0	0	0
31	R00157MM	UTP+AMP-->UDP+ADP	DNA/RNA	0	0	0	0	0	0	0	0
32	R00330MM	ATP+GDP-->ADP+GTP	DNA/RNA	0	0	0	0	0	0	0	0
33	R00430MM	GTP+Pyruvate-->GDP+Phosphoenolpyruvate	DNA/RNA	0	0	0	0	0	0	0	0
34	R00512MM	ATP+CMP-->ADP+CDP	DNA/RNA	0	0	0	0	0	0	0	0
35	R00570MM	ATP+CDP-->ADP+CTP	DNA/RNA	0	0	0	0	0	0	0	0
36	R00722MM	ATP+IDP-->ADP+ITP	DNA/RNA	0	0	0	0	0	0	0	0
37	R01137MM	ATP+dADP-->ADP+dATP	DNA/RNA	0	0	0	0	0	0	0	0
38	R01138MM	dATP+Pyruvate-->dADP+Phosphoenolpyruvate	DNA/RNA	0	0	0	0	0	0	0	0
39	R01857MM	ATP+dGDP-->ADP+dGTP	DNA/RNA	0	0	0	0	0	0	0	0
40	R01858MM	dGTP+Pyruvate-->dGDP+Phosphoenolpyruvate	DNA/RNA	0	0	0	0	0	0	0	0
41	R02093MM	ATP+dTDP-->ADP+dTTP	DNA/RNA	0	0	0	0	0	0	0	0
42	R02326MM	ATP+dCDP-->ADP+dCTP	DNA/RNA	0	0	0	0	0	0	0	0
43	R00081MM	COMPLEX_IV_Oxygen+4Ferrocytochromec-->4Ferricytochromec+2H2O	Electron Transport Chain	19.7707	19.7722	19.778	19.7854	19.7927	19.7971	19.7985	19.8
44	R00086MM	ATP_SYNTHASE_ADP+Orthophosphate+4H+-->ATP+H2O	Electron Transport Chain	130.562	128.94	120.494	109.689	98.8839	92.4009	90.24	88.079
45	R02161MM	COMPLEX_III_Ubiquinol+2Ferricytochromec-->Ubiquinone+2Ferrocytochromec	Electron Transport Chain	39.5414	39.5443	39.5561	39.5707	39.5854	39.5941	39.5971	39.6
46	R02163MM	COMPLEX_I_Ubiquinone+NADH-->Ubiquinol+NAD+4H+0.002O2.-	Electron Transport Chain	29.2903	27.8258	21.9677	14.6451	7.3226	2.929	1.4645	0
47	R02164MM	COMPLEX_II_Ubiquinone+FADH2-->Ubiquinol+FAD+	Electron Transport Chain	6.85679	6.86256	6.76575	6.76575	6.76575	6.76575	6.76575	6.76575
48	R00238MM	2Acetyl-CoA-->CoA+Acetoacetyl-CoA	FA Metabolism	-0.688203	-0.688925	-0.544907	-0.544907	-0.544907	-0.544907	-0.544907	-0.544907
49	R01175MM	Butanoyl-CoA+FAD-->FADH2+Crotonoyl-CoA	FA Metabolism	0.479863	0.480585	0.515107	0.515107	0.515107	0.515107	0.515107	0.515107
50	R01177MM	Acetyl-CoA+Butanoyl-CoA-->CoA+3-Oxohexanoyl-CoA	FA Metabolism	-0.479863	-0.480585	-0.515107	-0.515107	-0.515107	-0.515107	-0.515107	-0.515107
51	R01279MM	Palmitoyl-CoA+FAD-->trans-Hexadec-2-enoyl-CoA+FADH2	FA Metabolism	0.479863	0.480585	0.550948	0.550948	0.550816	0.550922	0.550974	0.550948
52	R01975MM	(S)-3-Hydroxybutanoyl-CoA+NAD+-->Acetoacetyl-CoA+NADH+H+	FA Metabolism	0.509663	0.510385	0.544907	0.544907	0.544907	0.544907	0.544907	0.544907
53	R02487MM	Glutaryl-CoA+FAD-->FADH2+Crotonoyl-CoA+CO2	FA Metabolism	0.0298	0.0298	0.0298	0.0298	0.0298	0.0298	0.0298	0.0298
54	R03026MM	(S)-3-Hydroxybutanoyl-CoA-->Crotonoyl-CoA+H2O	FA Metabolism	-0.509663	-0.510385	-0.544907	-0.544907	-0.544907	-0.544907	-0.544907	-0.544907
55	R03777MM	Octanoyl-CoA+FAD-->trans-Oct-2-enoyl-CoA+FADH2	FA Metabolism	0.479863	0.480585	0.550948	0.550948	0.550816	0.550922	0.550974	0.550948
56	R03778MM	Octanoyl-CoA+Acetyl-CoA-->CoA+3-Oxodecanoyl-CoA	FA Metabolism	-0.479863	-0.480585	-0.515107	-0.515107	-0.515107	-0.515107	-0.515107	-0.515107
57	R03857MM	Lauroyl-CoA+FAD-->2-trans-Dodecenoyl-CoA+FADH2	FA Metabolism	0.479863	0.480585	0.550948	0.550948	0.550816	0.550922	0.550974	0.550948
58	R03858MM	Lauroyl-CoA+Acetyl-CoA-->CoA+3-Oxotetradecanoyl-CoA	FA Metabolism	-0.479863	-0.480585	-0.515107	-0.515107	-0.515107	-0.515107	-0.515107	-0.515107
59	R03990MM	Tetradecanoyl-CoA+FAD-->trans-Tetradec-2-enoyl-CoA+FADH2	FA Metabolism	0.479863	0.480585	0.550948	0.550948	0.550816	0.550922	0.550974	0.550948
60	R03991MM	Tetradecanoyl-CoA+Acetyl-CoA-->CoA+3-Oxopalmitoyl-CoA	FA Metabolism	-0.479863	-0.480585	-0.515107	-0.515107	-0.515107	-0.515107	-0.515107	-0.515107
61	R04170MM	(S)-3-Hydroxydodecanoyl-CoA-->2-trans-Dodecenoyl-CoA+H2O	FA Metabolism	-0.479863	-0.480585	-0.515107	-0.515107	-0.515107	-0.515107	-0.515107	-0.515107
62	R04737MM	(S)-3-Hydroxyhexadecanoyl-CoA+NAD+-->3-Oxopalmitoyl-CoA+NADH+H+	FA Metabolism	0.479863	0.480585	0.515107	0.515107	0.515107	0.515107	0.515107	0.515107
63	R04738MM	(S)-3-Hydroxyhexadecanoyl-CoA-->trans-Hexadec-2-enoyl-CoA+H2O	FA Metabolism	-0.479863	-0.480585	-0.515107	-0.515107	-0.515107	-0.515107	-0.515107	-0.515107
64	R04739MM	(S)-3-Hydroxytetradecanoyl-CoA+NAD+-->3-Oxotetradecanoyl-CoA+NADH	FA Metabolism	0.479863	0.480585	0.515107	0.515107	0.515107	0.515107	0.515107	0.515107
65	R04740MM	(S)-3-Hydroxytetradecanoyl-CoA-->trans-Tetradec-2-enoyl-CoA+H2O	FA Metabolism	-0.479863	-0.480585	-0.515107	-0.515107	-0.515107	-0.515107	-0.515107	-0.515107
66	R04741MM	(S)-3-Hydroxydodecanoyl-CoA+NAD+-->3-Oxododecanoyl-CoA+NADH+H+	FA Metabolism	0.479863	0.480585	0.515107	0.515107	0.515107	0.515107	0.515107	0.515107
67	R04742MM	Decanoyl-CoA+Acetyl-CoA-->CoA+3-Oxododecanoyl-CoA	FA Metabolism	-0.479863	-0.480585	-0.515107	-0.515107	-0.515107	-0.515107	-0.515107	-0.515107
68	R04743MM	(S)-Hydroxydecanoyl-CoA+NAD+-->3-Oxodecanoyl-CoA+NADH+H+	FA Metabolism	0.479863	0.480585	0.515107	0.515107	0.515107	0.515107	0.515107	0.515107
69	R04744MM	(S)-Hydroxydecanoyl-CoA-->trans-Dec-2-enoyl-CoA+H2O	FA Metabolism	-0.479863	-0.480585	-0.515107	-0.515107	-0.515107	-0.515107	-0.515107	-0.515107
70	R04745MM	(S)-Hydroxyoctanoyl-CoA+NAD+-->3-Oxooctanoyl-CoA+NADH+H+	FA Metabolism	0.479863	0.480585	0.515107	0.515107	0.515107	0.515107	0.515107	0.515107
71	R04746MM	(S)-Hydroxyoctanoyl-CoA-->trans-Oct-2-enoyl-CoA+H2O	FA Metabolism	-0.479863	-0.480585	-0.515107	-0.515107	-0.515107	-0.515107	-0.515107	-0.515107
72	R04747MM	Hexanoyl-CoA+Acetyl-CoA-->CoA+3-Oxooctanoyl-CoA	FA Metabolism	-0.479863	-0.480585	-0.515107	-0.515107	-0.515107	-0.515107	-0.515107	-0.515107
73	R04748MM	(S)-Hydroxyhexanoyl-CoA+NAD+-->3-Oxohexanoyl-CoA+NADH+H+	FA Metabolism	0.479863	0.480585	0.515107	0.515107	0.515107	0.515107	0.515107	0.515107
74	R04749MM	(S)-Hydroxyhexanoyl-CoA-->trans-Hex-2-enoyl-CoA+H2O	FA Metabolism	-0.479863	-0.480585	-0.515107	-0.515107	-0.515107	-0.515107	-0.515107	-0.515107
75	R04751MM	Hexanoyl-CoA+FAD-->trans-Hex-2-enoyl-CoA+FADH2	FA Metabolism	0.479863	0.480585	0.550948	0.550948	0.550816	0.550922	0.550974	0.550948
76	R04754MM	Decanoyl-CoA+FAD-->trans-Dec-2-enoyl-CoA+FADH2	FA Metabolism	0.479863	0.480585	0.550948	0.550948	0.550816	0.550922	0.550974	0.550948
77	R01624MM	Acetyl-CoA+Acyl-carrierprotein-->CoA+Acetyl-[acyl-carrierprotein]	Fatty acid biosynthesis	0	0	0	0	0	0	0	0
78	R01626MM	Malonyl-CoA+Acyl-carrierprotein-->CoA+Malonyl-[acyl-carrierprotein]	Fatty acid biosynthesis	0	0	0	0	0	0	0	0
79	R04355MM	Acetyl-[acyl-carrierprotein]+Malonyl-[acyl-carrierprotein]-->Acetoacetyl-[acp]+CO2+Acyl-carrierprotein	Fatty acid biosynthesis	0	0	0	0	0	0	0	0
80	R04428MM	(3R)-3-Hydroxybutanoyl-[acyl-carrierprotein]-->But-2-enoyl-[acyl-carrierprotein]+H2O	Fatty acid biosynthesis	0	0	0	0	0	0	0	0
81	R04430MM	Butyryl-[acp]+NADP+-->But-2-enoyl-[acyl-carrierprotein]+NADPH+H+	Fatty acid biosynthesis	0	0	0	0	0	0	0	0
82	R04533MM	(3R)-3-Hydroxybutanoyl-[acyl-carrierprotein]+NADP+-->Acetoacetyl-[acp]+NADPH+H+	Fatty acid biosynthesis	0	0	0	0	0	0	0	0
83	R04536MM	(3R)-3-Hydroxyoctanoyl-[acyl-carrierprotein]+NADP+-->3-Oxooctanoyl-[acp]+NADPH+H+	Fatty acid biosynthesis	0	0	0	0	0	0	0	0
84	R04537MM	(3R)-3-Hydroxyoctanoyl-[acyl-carrierprotein]-->trans-Oct-2-enoyl-[acp]+H2O	Fatty acid biosynthesis	0	0	0	0	0	0	0	0
85	R04952MM	Butyryl-[acp]+Malonyl-[acyl-carrierprotein]-->3-Oxohexanoyl-[acp]+CO2+Acyl-carrierprotein	Fatty acid biosynthesis	0	0	0	0	0	0	0	0
86	R04953MM	(R)-3-Hydroxyhexanoyl-[acp]+NADP+-->3-Oxohexanoyl-[acp]+NADPH+H+	Fatty acid biosynthesis	0	0	0	0	0	0	0	0
87	R04954MM	(R)-3-Hydroxyhexanoyl-[acp]-->trans-Hex-2-enoyl-[acp]+H2O	Fatty acid biosynthesis	0	0	0	0	0	0	0	0
88	R04956MM	Hexanoyl-[acp]+NADP+-->trans-Hex-2-enoyl-[acp]+NADPH+H+	Fatty acid biosynthesis	0	0	0	0	0	0	0	0
89	R04957MM	Hexanoyl-[acp]+Malonyl-[acyl-carrierprotein]-->3-Oxooctanoyl-[acp]+CO2+Acyl-carrierprotein	Fatty acid biosynthesis	0	0	0	0	0	0	0	0
90	R04959MM	Octanoyl-[acp]+NADP+-->trans-Oct-2-enoyl-[acp]+NADPH+H+	Fatty acid biosynthesis	0	0	0	0	0	0	0	0
91	R08157MM	Octanoyl-[acp]+H2O-->Acyl-carrierprotein+Octanoicacid	Fatty acid biosynthesis	0	0	0	0	0	0	0	0
92	R01706MM	Hexadecanoyl-[acp]+H2O-->Acyl-carrierprotein+Hexadecanoicacid	Fatty acid biosynthesis	0	0	0	0	0	0	0	0
93	R04534MM	(3R)-3-Hydroxydecanoyl-[acyl-carrierprotein]+NADP+-->3-Oxodecanoyl-[acp]+NADPH	Fatty acid biosynthesis	0	0	0	0	0	0	0	0
94	R04535MM	(3R)-3-Hydroxydecanoyl-[acyl-carrierprotein]-->trans-Dec-2-enoyl-[acp]+H2O	Fatty acid biosynthesis	0	0	0	0	0	0	0	0
95	R04543MM	(3R)-3-Hydroxypalmitoyl-[acyl-carrierprotein]+NADP+-->3-Oxohexadecanoyl-[acp]+NADPH+H+	Fatty acid biosynthesis	0	0	0	0	0	0	0	0
96	R04544MM	(3R)-3-Hydroxypalmitoyl-[acyl-carrierprotein]-->trans-Hexadec-2-enoyl-[acp]+H2O	Fatty acid biosynthesis	0	0	0	0	0	0	0	0
97	R04566MM	(3R)-3-Hydroxytetradecanoyl-[acyl-carrierprotein]+NADP+-->3-Oxotetradecanoyl-[acp]+NADPH+H+	Fatty acid biosynthesis	0	0	0	0	0	0	0	0
98	R04568MM	(3R)-3-Hydroxytetradecanoyl-[acyl-carrierprotein]-->trans-Tetradec-2-enoyl-[acp]+H2O	Fatty acid biosynthesis	0	0	0	0	0	0	0	0
99	R04725MM	Dodecanoyl-[acyl-carrierprotein]+NADP+-->trans-Dodec-2-enoyl-[acp]+NADPH+H+	Fatty acid biosynthesis	0	0	0	0	0	0	0	0
100	R04726MM	Dodecanoyl-[acyl-carrierprotein]+Malonyl-[acyl-carrierprotein]-->3-Oxotetradecanoyl-[acp]+CO2+Acyl-carrierprotein	Fatty acid biosynthesis	0	0	0	0	0	0	0	0
101	R04960MM	Octanoyl-[acp]+Malonyl-[acyl-carrierprotein]-->3-Oxodecanoyl-[acp]+CO2+Acyl-carrierprotein	Fatty acid biosynthesis	0	0	0	0	0	0	0	0
102	R04962MM	Decanoyl-[acp]+NADP+-->trans-Dec-2-enoyl-[acp]+NADPH+H+	Fatty acid biosynthesis	0	0	0	0	0	0	0	0
103	R04963MM	Decanoyl-[acp]+Malonyl-[acyl-carrierprotein]-->3-Oxododecanoyl-[acp]+CO2+Acyl-carrierprotein	Fatty acid biosynthesis	0	0	0	0	0	0	0	0
104	R04964MM	(R)-3-Hydroxydodecanoyl-[acp]+NADP+-->3-Oxododecanoyl-[acp]+NADPH+H+	Fatty acid biosynthesis	0	0	0	0	0	0	0	0
105	R04965MM	(R)-3-Hydroxydodecanoyl-[acp]-->trans-Dodec-2-enoyl-[acp]+H2O	Fatty acid biosynthesis	0	0	0	0	0	0	0	0
106	R04967MM	Tetradecanoyl-[acp]+NADP+-->trans-Tetradec-2-enoyl-[acp]+NADPH+H+	Fatty acid biosynthesis	0	0	0	0	0	0	0	0
107	R04968MM	Tetradecanoyl-[acp]+Malonyl-[acyl-carrierprotein]-->3-Oxohexadecanoyl-[acp]+CO2+Acyl-carrierprotein	Fatty acid biosynthesis	0	0	0	0	0	0	0	0
108	R04970MM	Hexadecanoyl-[acp]+NADP+-->trans-Hexadec-2-enoyl-[acp]+NADPH+H+	Fatty acid biosynthesis	0	0	0	0	0	0	0	0
109	R01274MM	Palmitoyl-CoA + H2O <=> CoA + Hexadecanoic acid + H+	Fatty acid biosynthesis	0	0	0	0	0	0	0	0
110	R01218MM	5,10-Methylenetetrahydrofolate+NAD+-->5,10-Methenyltetrahydrofolate+NADH+H+	Fatty acid elongation in mitochondria	0.0122428	0	0	0	0	0	0	0
111	R03776MM	Octanoyl-CoA+NADP+-->trans-Oct-2-enoyl-CoA+NADPH+H+	Fatty acid elongation in mitochondria	0	0	-0.0358412	-0.0358412	-0.03571	-0.035815	-0.0358675	-0.0358412
112	R03856MM	Lauroyl-CoA+NADP+-->2-trans-Dodecenoyl-CoA+NADPH+H+	Fatty acid elongation in mitochondria	0	0	-0.0358412	-0.0358412	-0.03571	-0.035815	-0.0358675	-0.0358412
113	R03989MM	Tetradecanoyl-CoA+NADP+-->trans-Tetradec-2-enoyl-CoA+NADPH+H+	Fatty acid elongation in mitochondria	0	0	-0.0358412	-0.0358412	-0.03571	-0.035815	-0.0358675	-0.0358412
114	R04753MM	Decanoyl-CoA+NADP+-->trans-Dec-2-enoyl-CoA+NADPH+H+	Fatty acid elongation in mitochondria	0	0	-0.0358412	-0.0358412	-0.03571	-0.035815	-0.0358675	-0.0358412
115	R06985MM	trans-Hex-2-enoyl-CoA+NADPH+H+-->Hexanoyl-CoA+NADP+	Fatty acid elongation in mitochondria	0	0	0.0358412	0.0358412	0.03571	0.035815	0.0358675	0.0358412
116	R01278MM	Palmitoyl-CoA+NADP+-->trans-Hexadec-2-enoyl-CoA+NADPH+H+	Fatty acid elongation in mitochondria	0	0	-0.0358412	-0.0358412	-0.03571	-0.035815	-0.0358675	-0.0358412
117	R01280MM	ATP+Hexadecanoicacid+CoA-->AMP+Palmitoyl-CoA+Pyrophosphate	Fatty acid metabolism	0	0	0	0	0	0	0	0
118	R00253MM	ATP+L-Glutamate+NH3-->ADP+Orthophosphate+L-Glutamine	Glutamine	0	0	0	0	0	0	0	0
119	R00494Cyto	Glutathione+H2O-->Cys-Gly+L-Glutamate	Glutathione	0	0	0	0	0	0	0	0
120	R00899Cyto	Cys-Gly+H2O-->L-Cysteine+Glycine	Glutathione	0	0	0	0	0	0	0	0
121	R00842Cyto	sn-Glycerol3-phosphate+NAD+-->Glyceronephosphate+NADH+H+	Glycerol phosphate shuttle	0	-1.45512	-2.375	-2.375	-2.375	-2.375	-2.375	-2.375
122	R00371MM	Acetyl-CoA+Glycine-->CoA+L-2-Amino-3-oxobutanoicacid	Glycine, serine and threonine metabolism	0	0	0	0	0	0	0	0
123	R00945MM	5,10-Methylenetetrahydrofolate+Glycine+H2O-->Tetrahydrofolate+L-Serine	Glycine, serine and threonine metabolism	-0.0166	0	0	0	0	0	0	0
124	R02529MM	Aminoacetone+H2O+Oxygen-->Methylglyoxal+NH3+H2O2	Glycine, serine and threonine metabolism	0	0	0	0	0	0	0	0
125	R00945Cyto	5,10-Methylenetetrahydrofolate+Glycine+H2O-->Tetrahydrofolate+L-Serine	Glycine, serine and threonine metabolism	0	0	0	0	0	0	0	0
126	R00943Cyto	Tetrahydrofolate + Formate + ATP <=> ADP + Orthophosphate + 10-Formyltetrahydrofolate	Glycine, serine and threonine metabolism	0	0	0	0	0	0	0	0
127	R00710MM	Acetaldehyde+NAD++H2O-->Acetate+NADH+H+	Glycolysis	0	0	0	0	0	0	0	0
128	R00200Cyto	ATP+Pyruvate-->ADP+Phosphoenolpyruvate	Glycolysis	-1.8	-1.8	-1.8	-1.8	-1.8	-1.8	-1.8	-1.8
129	R00658Cyto	2-Phospho-D-glycerate-->Phosphoenolpyruvate+H2O	Glycolysis	1.8	1.8	1.8	1.8	1.8	1.8	1.8	1.8
130	R00703Cyto	(S)-Lactate+NAD+-->Pyruvate+NADH+H+	Glycolysis	0.575	0.575	0.575	0.575	0.575	0.575	0.575	0.575
131	R01015Cyto	D-Glyceraldehyde3-phosphate-->Glyceronephosphate	Glycolysis	-0.9	-0.9	-0.9	-0.9	-0.9	-0.9	-0.9	-0.9
132	R01061Cyto	D-Glyceraldehyde3-phosphate+Orthophosphate+NAD+-->3-Phospho-D-glyceroylphosphate+NADH+H+	Glycolysis	1.8	1.8	1.8	1.8	1.8	1.8	1.8	1.8
133	R01070Cyto	beta-D-Fructose1,6-bisphosphate-->Glyceronephosphate+D-Glyceraldehyde3-phosphate	Glycolysis	0.9	0.9	0.9	0.9	0.9	0.9	0.9	0.9
134	R01512Cyto	ATP+3-Phospho-D-glycerate-->ADP+3-Phospho-D-glyceroylphosphate	Glycolysis	-1.8	-1.8	-1.8	-1.8	-1.8	-1.8	-1.8	-1.8
135	R01518Cyto	2-Phospho-D-glycerate-->3-Phospho-D-glycerate	Glycolysis	-1.8	-1.8	-1.8	-1.8	-1.8	-1.8	-1.8	-1.8
136	R01786Cyto	ATP+alpha-D-Glucose-->ADP+alpha-D-Glucose6-phosphate	Glycolysis	0.9	0.9	0.9	0.9	0.9	0.9	0.9	0.9
137	R02740Cyto	alpha-D-Glucose6-phosphate-->beta-D-Fructose6-phosphate	Glycolysis	0.9	0.9	0.9	0.9	0.9	0.9	0.9	0.9
138	R04779Cyto	ATP+beta-D-Fructose6-phosphate-->ADP+beta-D-Fructose1,6-bisphosphate	Glycolysis	0.9	0.9	0.9	0.9	0.9	0.9	0.9	0.9
139	R02391Cyto	Bilirubin + NAD+ --> Biliverdin + NADH + H+	Haem Degradation	0	0	0	0	0	0	0	0
140	R02393Cyto	Bilirubin + NADP+ --> Biliverdin + NADPH + H+	Haem Degradation	0	0	0	0	0	0	0	0
141	R03683Cyto	Hemoglobin + FADH2 + 3 Oxygen --> Globin + Biliverdin + CO + Fe3+ + FAD + 3 H2O	Haem Degradation	0	0	0	0	0	0	0	0
142	R03684Cyto	Hemoglobin --> Globin + Heme	Haem Degradation	0	0	0	0	0	0	0	0
143	R00310MM	Protoporphyrin+Fe2+-->Heme+2H+	Haem Synthesis	0	0	0	0	0	0	0	0
144	R00830MM	Succinyl-CoA+Glycine-->5-Aminolevulinate+CoA+CO2	Haem Synthesis	0	0	0	0	0	0	0	0
145	R03222MM	2ProtoporphyrinogenIX+3Oxygen-->2Protoporphyrin+6H2O	Haem Synthesis	0	0	0	0	0	0	0	0
146	R00036Cyto	25-Aminolevulinate-->Porphobilinogen+2H2O	Haem Synthesis	0	0	0	0	0	0	0	0
147	R00084Cyto	4Porphobilinogen+H2O-->Hydroxymethylbilane+4NH3	Haem Synthesis	0	0	0	0	0	0	0	0
148	R03165Cyto	Hydroxymethylbilane-->UroporphyrinogenIII+H2O	Haem Synthesis	0	0	0	0	0	0	0	0
149	R03197Cyto	UroporphyrinogenIII-->CoproporphyrinogenIII+4CO2	Haem Synthesis	0	0	0	0	0	0	0	0
150	R03220Cyto	CoproporphyrinogenIII+Oxygen-->ProtoporphyrinogenIX+2CO2+2H2O	Haem Synthesis	0	0	0	0	0	0	0	0
151	R00014MM	Pyruvate+Thiamindiphosphate-->2-(alpha-Hydroxyethyl)thiaminediphosphate+CO2	Lipid synthesis	0	0	0	0	0	0	0	0
152	R00851MM	sn-Glycerol3-phosphate+Palmitoyl-CoA-->1-Acyl-sn-glycerol3-phosphate+CoA	Lipid synthesis	0	0	0	0	0	0	0	0
153	R01799MM	CTP+Phosphatidate-->Pyrophosphate+CDP-diacylglycerol	Lipid synthesis	0	0	0	0	0	0	0	0
154	R01801MM	CDP-diacylglycerol+sn-Glycerol3-phosphate-->CMP+Phosphatidylglycerophosphate	Lipid synthesis	0	0	0	0	0	0	0	0
155	R02029MM	Phosphatidylglycerophosphate+H2O-->Phosphatidylglycerol+Orthophosphate	Lipid synthesis	0	0	0	0	0	0	0	0
156	R02030MM	Phosphatidylglycerol+CDP-diacylglycerol-->Cardiolipin+CMP	Lipid synthesis	0	0	0	0	0	0	0	0
157	R02241MM	Phosphatidate+CoA-->1-Acyl-sn-glycerol3-phosphate+Palmitoyl-CoA	Lipid synthesis	0	0	0	0	0	0	0	0
158	R07390MM	2Phosphatidylglycerol-->Cardiolipin+Glycerol	Lipid synthesis	0	0	0	0	0	0	0	0
159	R00716MM	N6-(L-1,3-Dicarboxypropyl)-L-lysine+NADP++H2O-->L-Lysine+2-Oxoglutarate+NADPH+H+	Lysine degradation	-0.0298	-0.0298	-0.0298	-0.0298	-0.0298	-0.0298	-0.0298	-0.0298
160	R01939MM	L-2-Aminoadipate+2-Oxoglutarate-->2-Oxoadipate+L-Glutamate	Lysine degradation	0.0298	0.0298	0.0298	0.0298	0.0298	0.0298	0.0298	0.0298
161	R01940MM	2-Oxoadipate+Lipoamide-->S-Glutaryldihydrolipoamide+CO2	Lysine degradation	0	0	0	0	0	0	0	0
162	R02313MM	N6-(L-1,3-Dicarboxypropyl)-L-lysine+NAD++H2O-->L-Glutamate+L-2-Aminoadipate6-semialdehyde+NADH+H+	Lysine degradation	0.0298	0.0298	0.0298	0.0298	0.0298	0.0298	0.0298	0.0298
163	R02571MM	Glutaryl-CoA+Dihydrolipoamide-->CoA+S-Glutaryldihydrolipoamide	Lysine degradation	0	0	0	0	0	0	0	0
164	R03102MM	L-2-Aminoadipate6-semialdehyde+NAD++H2O-->L-2-Aminoadipate+NADH+H+	Lysine degradation	0.0221428	0.0199206	0.00997186	0.00998617	0.0100326	0.0100961	0.0101369	0.0101776
165	R03103MM	L-2-Aminoadipate6-semialdehyde+NADP++H2O-->L-2-Aminoadipate+NADPH+H+	Lysine degradation	0.00765718	0.00987942	0.0198281	0.0198138	0.0197674	0.0197039	0.0196631	0.0196224
166	R00355MM	L-Aspartate+2-Oxoglutarate-->Oxaloacetate+L-Glutamate	Malate Aspartate Shuttle	-2.021	-0.565884	0	0	0	0	0	0
167	R00342Cyto	(S)-Malate+NAD+-->Oxaloacetate+NADH+H+	Malate Aspartate Shuttle	-2.375	-0.919884	0	0	0	0	0	0
168	R00355Cyto	L-Aspartate+2-Oxoglutarate-->Oxaloacetate+L-Glutamate	Malate Aspartate Shuttle	2.175	0.719884	0.154	0.154	0.154	0.154	0.154	0.154
169	R00558Cyto	L-Arginine + Oxygen + NADPH + H+ --> N-(omega)-Hydroxyarginine + NADP+ + H2O	NOS Signalling	0	0	0	0	0	0	0	0
170	R00111Cyto	NADPH + 2 N-(omega)-Hydroxyarginine + 2 Oxygen + H+ --> NADP+ + 2 Nitric oxide + 2 L-Citrulline + 2 H2O	NOS Signalling	0	0	0	0	0	0	0	0
171	R00941MM	10-Formyltetrahydrofolate+NADP++H2O-->Tetrahydrofolate+CO2+NADPH+H+	One carbon pool by folate	0.0166	0	0	0	0	0	0	0
172	R01220MM	5,10-Methylenetetrahydrofolate+NADP+-->5,10-Methenyltetrahydrofolate+NADPH+H+	One carbon pool by folate	0.00435718	0	0	0	0	0	0	0
173	R01655MM	5,10-Methenyltetrahydrofolate+H2O-->10-Formyltetrahydrofolate+H+	One carbon pool by folate	0.0166	0	0	0	0	0	0	0
174	R01220Cyto	5,10-Methylenetetrahydrofolate+NADP+-->5,10-Methenyltetrahydrofolate+NADPH	One carbon pool by folate	0	0	0	0	0	0	0	0
175	R01655Cyto	5,10-Methenyltetrahydrofolate+H2O-->10-Formyltetrahydrofolate+H+	One carbon pool by folate	0	0	0	0	0	0	0	0
176	R00575Cyto	2ATP+L-Glutamine+HCO3-+H2O-->2ADP+Orthophosphate+L-Glutamate+Carbamoylphosphate	Orotate	0	0	0	0	0	0	0	0
177	R01397Cyto	Carbamoylphosphate+L-Aspartate-->Orthophosphate+N-Carbamoyl-L-aspartate	Orotate	0	0	0	0	0	0	0	0
178	R01868Cyto	(S)-Dihydroorotate + Quinone <=> Orotate + Hydroquinone	Orotate	0	0	0	0	0	0	0	0
179	R01993Cyto	(S)-Dihydroorotate+H2O-->N-Carbamoyl-L-aspartate	Orotate	0	0	0	0	0	0	0	0
180	R02736Cyto	beta-D-Glucose 6-phosphate + NADP+ --> D-Glucono-1,5-lactone 6-phosphate + NADPH + H+	Pentose Phosphate Pathway	0	0	0	0	0	0	0	0
181	R02035Cyto	D-Glucono-1,5-lactone 6-phosphate + H2O --> 6-Phospho-D-gluconate	Pentose Phosphate Pathway	0	0	0	0	0	0	0	0
182	R01528Cyto	6-Phospho-D-gluconate + NADP+ --> D-Ribulose 5-phosphate + CO2 + NADPH + H+	Pentose Phosphate Pathway	0	0	0	0	0	0	0	0
183	R01056Cyto	D-Ribose 5-phosphate --> D-Ribulose 5-phosphate	Pentose Phosphate Pathway	0	0	0	0	0	0	0	0
184	R01529Cyto	D-Ribulose 5-phosphate --> D-Xylulose 5-phosphate	Pentose Phosphate Pathway	0	0	0	0	0	0	0	0
185	R01641Cyto	Sedoheptulose 7-phosphate + D-Glyceraldehyde 3-phosphate --> D-Ribose 5-phosphate + D-Xylulose 5-phosphate	Pentose Phosphate Pathway	0	0	0	0	0	0	0	0
186	R01827Cyto	Sedoheptulose 7-phosphate + D-Glyceraldehyde 3-phosphate --> D-Erythrose 4-phosphate + beta-D-Fructose 6-phosphate	Pentose Phosphate Pathway	0	0	0	0	0	0	0	0
187	R01830Cyto	beta-D-Fructose 6-phosphate + D-Glyceraldehyde 3-phosphate --> D-Erythrose 4-phosphate + D-Xylulose 5-phosphate	Pentose Phosphate Pathway	0	0	0	0	0	0	0	0
188	R02739Cyto	alpha-D-Glucose 6-phosphate --> beta-D-Glucose 6-phosphate	Pentose Phosphate Pathway	0	0	0	0	0	0	0	0
189	R01248Cyto	L-Proline + NAD+ --> (S)-1-Pyrroline-5-carboxylate + NADH + H+	Proline Metabolism	0	0	0	0	0	0	0	0
190	R01251Cyto	L-Proline + NADP+ --> (S)-1-Pyrroline-5-carboxylate + NADPH + H+	Proline Metabolism	0	0	0	0	0	0	0	0
191	R01253MM	Proline + FAD --> (S)-1-Pyrroline-5-carboxylate + FADH2	Proline Metabolism	0.0044	0.0044	4.60443	11.9344	19.2642	23.6622	25.1281	26.5941
192	R00233MM	Malonyl-CoA-->Acetyl-CoA+CO2	Propanoate metabolism	0	0	0	0	0	0	0	0
193	R00705MM	3-Oxopropanoate+CoA+NAD+-->Acetyl-CoA+CO2+NADH+H+	Propanoate metabolism	0	0	0	0	0	0	0	0
194	R00706MM	3-Oxopropanoate+CoA+NADP+-->Acetyl-CoA+CO2+NADPH+H+	Propanoate metabolism	0	0	0	0	0	0	0	0
195	R00740MM	3-Oxopropanoate+CoA+NADP+-->Malonyl-CoA+NADPH+H+	Propanoate metabolism	0	0	0	0	0	0	0	0
196	R00742MM	ATP+Acetyl-CoA+HCO3--->ADP+Orthophosphate+Malonyl-CoA	Propanoate metabolism	0	0	0	0	0	0	0	0
197	R00833MM	(R)-2-Methyl-3-oxopropanoyl-CoA-->Succinyl-CoA	Propanoate metabolism	0.0145	0.0145	0.0145	0.0145	0.0145	0.0145	0.0145	0.0145
198	R00926MM	Propinoladenylate+CoA-->AMP+Propanoyl-CoA	Propanoate metabolism	0	0	0	0	0	0	0	0
199	R00935MM	(S)-Methylmalonatesemialdehyde+CoA+NAD+-->Propanoyl-CoA+CO2+NADH+H+	Propanoate metabolism	0	0	0	0	0	0	0	0
200	R01354MM	ATP+Propanoate-->Pyrophosphate+Propinoladenylate	Propanoate metabolism	0	0	0	0	0	0	0	0
201	R01859MM	ATP+Propanoyl-CoA+HCO3--->ADP+Orthophosphate+(S)-2-Methyl-3-oxopropanoyl-CoA	Propanoate metabolism	0.0039	0.0039	0.0039	0.0039	0.0039	0.0039	0.0039	0.0039
202	R02765MM	(R)-Methylmalonyl-CoA --> (S)-Methylmalonyl-CoA	Propanoate metabolism	-0.0039	-0.0039	-0.0039	-0.0039	-0.0039	-0.0039	-0.0039	-0.0039
203	R03381MM	(S)-Methylmalonatesemialdehyde+CoA+NAD+-->(R)-2-Methyl-3-oxopropanoyl-CoA+NADH+H+	Propanoate metabolism	0.0106	0.0106	0.0106	0.0106	0.0106	0.0106	0.0106	0.0106
204	R01083Cyto	N6-(1,2-Dicarboxyethyl)-AMP --> Fumarate + AMP	Purine Nucleotide Cycle	0	0	0	0	0	0	0	0
205	R01135Cyto	GTP + IMP + L-Aspartate --> GDP + Orthophosphate + N6-(1,2-Dicarboxyethyl)-AMP	Purine Nucleotide Cycle	0	0	0	0	0	0	0	0
206	R00181Cyto	AMP + H2O --> IMP + NH3	Purine Nucleotide Cycle	0	0	0	0	0	0	0	0
207	R00227MM	Acetyl-CoA+H2O-->CoA+Acetate	Pyruvate metabolism	0	0	0	0	0	0	0	0
208	R00205MM	Methylglyoxal+NADP++H2O-->Pyruvate+NADPH+H+	Pyruvate metabolism	0	0	0	0	0	0	0	0
209	R00214MM	(S)-Malate+NAD+-->Pyruvate+CO2+NADH+H+	Pyruvate metabolism	0.16887	0.161171	0.0815584	0.0827741	0.0839759	0.08468	0.0849039	0.0851276
210	R00216MM	(S)-Malate+NADP+-->Pyruvate+CO2+NADPH+H+	Pyruvate metabolism	0.0108298	0.0185285	0.0981416	0.0969259	0.0957241	0.09502	0.0947961	0.0945724
211	R00236MM	Acetyladenylate+CoA-->AMP+Acetyl-CoA	Pyruvate metabolism	0	0	0	0	0	0	0	0
212	R00316MM	ATP+Acetate-->Pyrophosphate+Acetyladenylate	Pyruvate metabolism	0	0	0	0	0	0	0	0
213	R00009MM	2H2O2-->Oxygen+2H2O	ROS Removal	0	0	0	0	0	0	0	0
214	R00094MM	2Glutathione+NAD+-->Glutathionedisulfide+NADH+H+	ROS Removal	-0.00752975	-0.00923164	-0.014627	-0.00975003	-0.00487743	-0.00195195	-0.000976453	0
215	R00275MM	2O2.-+2H+-->H2O2+Oxygen	ROS Removal	0.0292903	0.0278258	0.0219677	0.0146451	0.0073226	0.002929	0.0014645	0
216	R00115MM	2Glutathione+NADP+-->Glutathionedisulfide+NADPH+H+	ROS Removal	-0.0217605	-0.0185942	-0.0073407	-0.00489507	-0.00244517	-0.000977051	-0.000488047	0
217	R00274MM	H2O2+2Glutathione-->Glutathionedisulfide+2H2O	ROS Removal	0.0292903	0.0278258	0.0219677	0.0146451	0.0073226	0.002929	0.0014645	0
218	R01361MM	(R)-3-Hydroxybutanoate+NAD+-->Acetoacetate+NADH+H+	Synthesis and degradation of ketone bodies	0.04836	0.04836	0	0	0	0	0	0
219	R01978MM	(S)-3-Hydroxy-3-methylglutaryl-CoA+CoA-->Acetyl-CoA+H2O+Acetoacetyl-CoA	Synthesis and degradation of ketone bodies	0	0	0	0	0	0	0	0
220	R00268MM	Oxalosuccinate-->2-Oxoglutarate+CO2	TCA cycle	0	0	0	0	0	0	0	0
221	R00342MM	(S)-Malate+NAD+-->Oxaloacetate+NADH+H+	TCA cycle	9.05209	7.60275	6.58605	6.58605	6.58605	6.58605	6.58605	6.58605
222	R00344MM	ATP+Pyruvate+HCO3--->ADP+Orthophosphate+Oxaloacetate	TCA cycle	0	0	0	0	0	0	0	0
223	R00351MM	Citrate+CoA-->Acetyl-CoA+H2O+Oxaloacetate	TCA cycle	-6.83109	-6.83686	-6.74005	-6.74005	-6.74005	-6.74005	-6.74005	-6.74005
224	R00352MM	ATP+Citrate+CoA-->ADP+Orthophosphate+Acetyl-CoA+Oxaloacetate	TCA cycle	0	0	0	0	0	0	0	0
225	R00405MM	ATP+Succinate+CoA-->ADP+Orthophosphate+Succinyl-CoA	TCA cycle	-6.67825	-6.68402	-6.76575	-6.76575	-6.76575	-6.76575	-6.76575	-6.76575
226	R00431MM	GTP+Oxaloacetate-->GDP+Phosphoenolpyruvate+CO2	TCA cycle	0	0	0	0	0	0	0	0
227	R00432MM	GTP+Succinate+CoA-->GDP+Orthophosphate+Succinyl-CoA	TCA cycle	0	0	0	0	0	0	0	0
228	R00621MM	2-Oxoglutarate+Thiamindiphosphate-->3-Carboxy-1-hydroxypropyl-ThPP+CO2	TCA cycle	6.84229	6.84806	6.75125	6.75125	6.75125	6.75125	6.75125	6.75125
229	R00709MM	Isocitrate+NAD+-->2-Oxoglutarate+CO2+NADH+H+	TCA cycle	6.83109	6.83686	6.74005	6.74005	6.74005	6.74005	6.74005	6.74005
230	R00726MM	ITP + Oxaloacetate <=> IDP + Phosphoenolpyruvate + CO2	TCA cycle	0	0	0	0	0	0	0	0
231	R00727MM	ITP+Succinate+CoA-->IDP+Orthophosphate+Succinyl-CoA	TCA cycle	0	0	0	0	0	0	0	0
232	R01082MM	(S)-Malate-->Fumarate+H2O	TCA cycle	-6.85679	-6.86256	-6.76575	-6.76575	-6.76575	-6.76575	-6.76575	-6.76575
233	R01325MM	Citrate-->cis-Aconitate+H2O	TCA cycle	6.83109	6.83686	6.74005	6.74005	6.74005	6.74005	6.74005	6.74005
234	R01699MM	Pyruvate+EnzymeN6-(lipoyl)lysine-->[Dihydrolipoyllysine-residueacetyltransferase]S-acetyldihydrolipoyllysine+CO2	TCA cycle	2.5557	2.5557	2.5557	2.5557	2.5557	2.5557	2.5557	2.5557
235	R01899MM	Isocitrate+NADP+-->Oxalosuccinate+NADPH+H+	TCA cycle	0	0	0	0	0	0	0	0
236	R01900MM	Isocitrate-->cis-Aconitate+H2O	TCA cycle	-6.83109	-6.83686	-6.74005	-6.74005	-6.74005	-6.74005	-6.74005	-6.74005
237	R02569MM	Acetyl-CoA+EnzymeN6-(dihydrolipoyl)lysine-->CoA+[Dihydrolipoyllysine-residueacetyltransferase]S-acetyldihydrolipoyllysine	TCA cycle	-2.5557	-2.5557	-2.5557	-2.5557	-2.5557	-2.5557	-2.5557	-2.5557
238	R02570MM	Succinyl-CoA+EnzymeN6-(dihydrolipoyl)lysine-->CoA+[Dihydrolipoyllysine-residuesuccinyltransferase]S-succinyldihydrolipoyllysine	TCA cycle	-6.84229	-6.84806	-6.75125	-6.75125	-6.75125	-6.75125	-6.75125	-6.75125
239	R03270MM	2-(alpha-Hydroxyethyl)thiaminediphosphate+EnzymeN6-(lipoyl)lysine-->[Dihydrolipoyllysine-residueacetyltransferase]S-acetyldihydrolipoyllysine+Thiamindiphosphate	TCA cycle	0	0	0	0	0	0	0	0
240	R03316MM	3-Carboxy-1-hydroxypropyl-ThPP+EnzymeN6-(lipoyl)lysine-->[Dihydrolipoyllysine-residuesuccinyltransferase]S-succinyldihydrolipoyllysine+Thiamindiphosphate	TCA cycle	6.84229	6.84806	6.75125	6.75125	6.75125	6.75125	6.75125	6.75125
241	R07618MM	EnzymeN6-(dihydrolipoyl)lysine+NAD+-->EnzymeN6-(lipoyl)lysine+NADH+H+	TCA cycle	9.42839	9.43416	9.32145	9.32145	9.32145	9.32145	9.32145	9.32145
242	R01933MM	2-Oxoadipate+CoA+NAD+-->Glutaryl-CoA+CO2+NADH+H+	Tryptophan	0.0298	0.0298	0.0298	0.0298	0.0298	0.0298	0.0298	0.0298
243	R00678Cyto	L-Tryptophan + Oxygen --> L-Formylkynurenine	Tryptophan Metabolism	0	0	0	0	0	0	0	0
244	R01959Cyto	L-Formylkynurenine + H2O --> Formate + L-Kynurenine	Tryptophan Metabolism	0	0	0	0	0	0	0	0
245	R01960Cyto	L-Kynurenine + Oxygen + NADPH + H+ --> 3-Hydroxy-L-kynurenine + NADP+ + H2O	Tryptophan Metabolism	0	0	0	0	0	0	0	0
246	R02668Cyto	3-Hydroxy-L-kynurenine + H2O --> 3-Hydroxyanthranilate + L-Alanine	Tryptophan Metabolism	0	0	0	0	0	0	0	0
247	R02665Cyto	3-Hydroxyanthranilate + Oxygen --> 2-Amino-3-carboxymuconate semialdehyde	Tryptophan Metabolism	0	0	0	0	0	0	0	0
248	R04323Cyto	2-Amino-3-carboxymuconate semialdehyde --> 2-Aminomuconate semialdehyde + CO2	Tryptophan Metabolism	0	0	0	0	0	0	0	0
249	R03889Cyto	2-Aminomuconate semialdehyde + NAD+ + H2O --> 2-Aminomuconate + H+ + NADH	Tryptophan Metabolism	0	0	0	0	0	0	0	0
250	R01937Cyto	2-Oxoadipate + NH3 + NAD+ --> 2-Aminomuconate + NADH + H+ + H2O	Tryptophan Metabolism	0	0	0	0	0	0	0	0
251	R00551Cyto	L-Arginine+H2O-->L-Ornithine+Urea	Urea Cycle	0.0034	0.0034	0.0034	0.0034	0.0034	0.0034	0.0034	0.0034
252	R01086Cyto	N-(L-Arginino)succinate-->Fumarate+L-Arginine	Urea Cycle	0	0	0	0	0	0	0	0
253	R01954Cyto	ATP+L-Citrulline+L-Aspartate-->AMP+Diphosphate+N-(L-Arginino)succinate	Urea Cycle	0	0	0	0	0	0	0	0
254	R00927MM	Propanoyl-CoA+Acetyl-CoA-->CoA+2-Methylacetoacetyl-CoA	Valine, leucine and isoleucine degradation	-0.0039	-0.0039	-0.0039	-0.0039	-0.0039	-0.0039	-0.0039	-0.0039
255	R01090MM	L-Leucine+2-Oxoglutarate-->4-Methyl-2-oxopentanoate+L-Glutamate	Valine, leucine and isoleucine degradation	0.0159	0.0159	0	0	0	0	0	0
256	R01214MM	L-Valine+2-Oxoglutarate-->3-Methyl-2-oxobutanoicacid+L-Glutamate	Valine, leucine and isoleucine degradation	0.0106	0.0106	0.0106	0.0106	0.0106	0.0106	0.0106	0.0106
257	R02085MM	(S)-3-Hydroxy-3-methylglutaryl-CoA-->3-Methylglutaconyl-CoA+H2O	Valine, leucine and isoleucine degradation	-0.0159	-0.0159	0	0	0	0	0	0
258	R02199MM	L-Isoleucine+2-Oxoglutarate-->(S)-3-Methyl-2-oxopentanoicacid+L-Glutamate	Valine, leucine and isoleucine degradation	0.0039	0.0039	0.0039	0.0039	0.0039	0.0039	0.0039	0.0039
259	R02661MM	2-Methylpropanoyl-CoA+FAD-->2-Methylprop-2-enoyl-CoA+FADH2	Valine, leucine and isoleucine degradation	0.0106	0.0106	0.0106	0.0106	0.0106	0.0106	0.0106	0.0106
260	R02662MM	2-Methylpropanoyl-CoA+EnzymeN6-(dihydrolipoyl)lysine-->CoA+[Dihydrolipoyllysine-residue(2-methylpropanoyl)transferase]S-(2-methylpropanoyl)dihydrolipoyllysine	Valine, leucine and isoleucine degradation	-0.0106	-0.0106	-0.0106	-0.0106	-0.0106	-0.0106	-0.0106	-0.0106
261	R03172MM	(S)-2-Methylbutanoyl-CoA+FAD-->2-Methylbut-2-enoyl-CoA+FADH2	Valine, leucine and isoleucine degradation	0.0039	0.0039	0.0039	0.0039	0.0039	0.0039	0.0039	0.0039
262	R03174MM	(S)-2-Methylbutanoyl-CoA+EnzymeN6-(dihydrolipoyl)lysine-->CoA+[Dihydrolipoyllysine-residue(2-methylpropanoyl)transferase]S-(2-methylbutanoyl)dihydrolipoyllysine	Valine, leucine and isoleucine degradation	-0.0039	-0.0039	-0.0039	-0.0039	-0.0039	-0.0039	-0.0039	-0.0039
263	R04095MM	3-Methylbutanoyl-CoA+FAD-->3-Methylcrotonyl-CoA+FADH2	Valine, leucine and isoleucine degradation	0.0159	0.0159	0	0	0	0	0	0
264	R04097MM	3-Methylbutanoyl-CoA+EnzymeN6-(dihydrolipoyl)lysine-->CoA+[Dihydrolipoyllysine-residue(2-methylpropanoyl)transferase]S-(3-methylbutanoyl)dihydrolipoyllysine	Valine, leucine and isoleucine degradation	-0.0159	-0.0159	0	0	0	0	0	0
265	R04138MM	ATP+3-Methylcrotonyl-CoA+HCO3--->ADP+Orthophosphate+3-Methylglutaconyl-CoA	Valine, leucine and isoleucine degradation	0.0159	0.0159	0	0	0	0	0	0
266	R04203MM	(2S,3S)-3-Hydroxy-2-methylbutanoyl-CoA+NAD+-->2-Methylacetoacetyl-CoA+NADH+H+	Valine, leucine and isoleucine degradation	0.0039	0.0039	0.0039	0.0039	0.0039	0.0039	0.0039	0.0039
267	R04204MM	(2S,3S)-3-Hydroxy-2-methylbutanoyl-CoA-->2-Methylbut-2-enoyl-CoA+H2O	Valine, leucine and isoleucine degradation	-0.0039	-0.0039	-0.0039	-0.0039	-0.0039	-0.0039	-0.0039	-0.0039
268	R04224MM	2-Methylprop-2-enoyl-CoA+H2O-->(S)-3-Hydroxyisobutyryl-CoA	Valine, leucine and isoleucine degradation	0.0106	0.0106	0.0106	0.0106	0.0106	0.0106	0.0106	0.0106
269	R05064MM	(S)-3-Hydroxyisobutyryl-CoA+H2O-->CoA+(S)-3-Hydroxyisobutyrate	Valine, leucine and isoleucine degradation	0.0106	0.0106	0.0106	0.0106	0.0106	0.0106	0.0106	0.0106
270	R05066MM	(S)-3-Hydroxyisobutyrate+NAD+-->(S)-Methylmalonatesemialdehyde+NADH+H+	Valine, leucine and isoleucine degradation	0.0106	0.0106	0.0106	0.0106	0.0106	0.0106	0.0106	0.0106
271	R07599MM	3-Methyl-2-oxobutanoicacid+Thiamindiphosphate-->2-Methyl-1-hydroxypropyl-ThPP+CO2	Valine, leucine and isoleucine degradation	0	0	0	0	0	0	0	0
272	R07600MM	2-Methyl-1-hydroxypropyl-ThPP+EnzymeN6-(lipoyl)lysine-->[Dihydrolipoyllysine-residue(2-methylpropanoyl)transferase]S-(2-methylpropanoyl)dihydrolipoyllysine+Thiamindiphosphate	Valine, leucine and isoleucine degradation	0	0	0	0	0	0	0	0
273	R07601MM	4-Methyl-2-oxopentanoate+Thiamindiphosphate-->3-Methyl-1-hydroxybutyl-ThPP+CO2	Valine, leucine and isoleucine degradation	0	0	0	0	0	0	0	0
274	R07602MM	3-Methyl-1-hydroxybutyl-ThPP+EnzymeN6-(lipoyl)lysine-->[Dihydrolipoyllysine-residue(2-methylpropanoyl)transferase]S-(3-methylbutanoyl)dihydrolipoyllysine+Thiamindiphosphate	Valine, leucine and isoleucine degradation	0	0	0	0	0	0	0	0
275	R07603MM	(S)-3-Methyl-2-oxopentanoicacid+Thiamindiphosphate-->2-Methyl-1-hydroxybutyl-ThPP+CO2	Valine, leucine and isoleucine degradation	0	0	0	0	0	0	0	0
276	R07604MM	2-Methyl-1-hydroxybutyl-ThPP+EnzymeN6-(lipoyl)lysine-->[Dihydrolipoyllysine-residue(2-methylpropanoyl)transferase]S-(2-methylbutanoyl)dihydrolipoyllysine+Thiamindiphosphate	Valine, leucine and isoleucine degradation	0	0	0	0	0	0	0	0
277	R00112MM	NADPH+NAD+-->NADP++NADH	Misc	0	0	0	0	0	0	0	0
278	R00245MM	L-Glutamate5-semialdehyde+NAD++H2O-->L-Glutamate+NADH+H+	Misc	0.0068	0.0068	0.0068	0.0068	0.0068	0.0068	0.0068	0.0068
279	R00572MM	CTP+Pyruvate-->CDP+Phosphoenolpyruvate	Misc	0	0	0	0	0	0	0	0
280	R00659MM	UTP+Pyruvate-->UDP+Phosphoenolpyruvate	Misc	0	0	0	0	0	0	0	0
281	R00724MM	ITP+Pyruvate-->IDP+Phosphoenolpyruvate	Misc	0	0	0	0	0	0	0	0
282	R01176MM	ATP+Butanoicacid+CoA-->AMP+Pyrophosphate+Butanoyl-CoA	Misc	0	0	0	0	0	0	0	0
283	R01360MM	(S)-3-Hydroxy-3-methylglutaryl-CoA-->Acetyl-CoA+Acetoacetate	Misc	0.0159	0.0159	0	0	0	0	0	0
284	R01701MM	3-Methyl-2-oxobutanoicacid+EnzymeN6-(lipoyl)lysine-->[Dihydrolipoyllysine-residue(2-methylpropanoyl)transferase]S-(2-methylpropanoyl)dihydrolipoyllysine+CO2	Misc	0.0106	0.0106	0.0106	0.0106	0.0106	0.0106	0.0106	0.0106
285	R01702MM	4-Methyl-2-oxopentanoate+EnzymeN6-(lipoyl)lysine-->[Dihydrolipoyllysine-residue(2-methylpropanoyl)transferase]S-(3-methylbutanoyl)dihydrolipoyllysine+CO2	Misc	0.0159	0.0159	0	0	0	0	0	0
286	R03758MM	Aminoacetone+CO2-->L-2-Amino-3-oxobutanoicacid	Misc	0	0	0	0	0	0	0	0
287	R04225MM	(S)-3-Methyl-2-oxopentanoicacid+EnzymeN6-(lipoyl)lysine-->[Dihydrolipoyllysine-residue(2-methylpropanoyl)transferase]S-(2-methylbutanoyl)dihydrolipoyllysine+CO2	Misc	0.0039	0.0039	0.0039	0.0039	0.0039	0.0039	0.0039	0.0039
288	R08657MM	sn-Glycerol 3-phosphate+Ubiquinone-->Glyceronephosphate+Ubiquinol	Misc	0	1.45512	2.375	2.375	2.375	2.375	2.375	2.375
289	R03158MM	3-Hydroxypropanoate+CoA-->3-Hydroxypropionyl-CoA+H2O	Misc	0	0	0	0	0	0	0	0
290	R03045MM	3-Hydroxypropionyl-CoA-->Propenoyl-CoA+H2O	Misc	0	0	0	0	0	0	0	0
291	R00924MM	Propanoyl-CoA+FAD-->FADH2+Propenoyl-CoA	Misc	0	0	0	0	0	0	0	0
292	R00782MM	L-Cysteine+H2O-->Hydrogensulfide+Pyruvate+NH3	Misc	0.001	0.001	0.001	0.001	0.001	0.001	0.001	0.001
293	R00894Cyto	ATP + L-Glutamate + L-Cysteine --> ADP + Orthophosphate + gamma-L-Glutamyl-L-cysteine	Misc	0	0	0	0	0	0	0	0
294	R00497Cyto	ATP + gamma-L-Glutamyl-L-cysteine + Glycine --> ADP + Orthophosphate + Glutathione	Misc	0	0	0	0	0	0	0	0
295	R00330Cyto	ATP+GDP-->ADP+GTP	Misc	0	0	0	0	0	0	0	0
296	R00268Cyto	Oxalosuccinate-->2-Oxoglutarate+CO2	Misc	0	0	0	0	0	0	0	0
297	R01899Cyto	Isocitrate+NADP+-->Oxalosuccinate+NADPH+H+	Misc	0	0	0	0	0	0	0	0
298	R00352Cyto	ATP+Citrate+CoA-->ADP+Orthophosphate+Acetyl-CoA+Oxaloacetate	Misc	0	0	0	0	0	0	0	0
299	R01082Cyto	(S)-Malate-->Fumarate+H2O	Misc	0	0	0	0	0	0	0	0
300	R01325Cyto	Citrate--> cis-Aconitate + H2O	Misc	0	0	0	0	0	0	0	0
301	R01900Cyto	Isocitrate-->cis-Aconitate+H2O	Misc	0	0	0	0	0	0	0	0
302	R00216Cyto	(S)-Malate+NADP+-->Pyruvate+CO2+NADPH+H+	Misc	0	0	0	0	0	0	0	0
303	R00258Cyto	L-Alanine + 2-Oxoglutarate --> Pyruvate + L-Glutamate	Misc	0	0	0	0	0	0	0	0
	Transporter1	Citrate carrier - Malate for citrate	Transporters	0	0	0	0	0	0	0	0
	Transporter1b	Citrate carrier - Malate for citrate	Transporters	0	0	0	0	0	0	0	0
	Transporter2	Citrate carrier - Malate for isocitrate	Transporters	0	0	0	0	0	0	0	0
	Transporter2b	Citrate carrier - Malate for isocitrate	Transporters	0	0	0	0	0	0	0	0
	Transporter3	Citrate carrier - PEP for citrate	Transporters	0	0	0	0	0	0	0	0
	Transporter4	Citrate carrier - PEP for isocitrate	Transporters	0	0	0	0	0	0	0	0
	Transporter5	Citrate carrier - Citrate for Isocitrate	Transporters	0	0	0	0	0	0	0	0
	Transporter5b	Citrate carrier - Citrate for Isocitrate	Transporters	0	0	0	0	0	0	0	0
	Transporter6	Phosphate carrier - Phosphate and H+ together	Transporters	-137.22	-135.604	-127.255	-116.451	-105.646	-99.1628	-97.0018	-94.8409
	Transporter7	ADP/ATP carrier - ADP for ATP	Transporters	-137.22	-135.604	-127.255	-116.451	-105.646	-99.1628	-97.0018	-94.8409
	Transporter8	UCP carrier - H+	Transporters	0	0	0	0	0	0	0	0
	Transporter9	Dicarboxylate carrier - Malate for phosphate	Transporters	0	0	0	0	0	0	0	0
	Transporter10	Dicarboxylate carrier - Succinate for phosphate	Transporters	0	0	0	0	0	0	0	0
	Transporter11	Dicarboxylate carrier - Malate for sulphite	Transporters	0	0	0	0	0	0	0	0
	Transporter12	Dicarboxylate carrier - Malate for sulfate	Transporters	0	0	0	0	0	0	0	0
	Transporter13	Dicarboxylate carrier - Malate for thiosulfate	Transporters	0	0	0	0	0	0	0	0
	Transporter14	Dicarboxylate carrier - Succinate for sulphite	Transporters	0	0	0	0	0	0	0	0
	Transporter15	Dicarboxylate carrier - Succinate for sulfate	Transporters	0	0	0	0	0	0	0	0
	Transporter16	Dicarboxylate carrier - Succinate for thiosulfate	Transporters	0	0	0	0	0	0	0	0
	Transporter17	Dicaroxylate carrier - Succinate for malate	Transporters	0	0	0	0	0	0	0	0
	Transporter18	Graves disease carrier - CoA	Transporters	0	0	0	0	0	0	0	0
	Transporter18b	Graves disease carrier - CoA	Transporters	0	0	0	0	0	0	0	0
	Transporter19	Glutamate carrier - Glutamate and H+	Transporters	-0.154	-0.154	-0.154	-0.154	-0.154	-0.154	-0.154	-0.154
	Transporter19b	Glutamate carrier - Glutamate and H+	Transporters	0	0	0	0	0	0	0	0
	Transporter20	deoxynucleotide carrier - dADP for ATP	Transporters	0	0	0	0	0	0	0	0
	Transporter21	deoxynucleotide carrier - dGDP for ATP	Transporters	0	0	0	0	0	0	0	0
	Transporter22	deoxynucleotide carrier - dCDP for ATP	Transporters	0	0	0	0	0	0	0	0
	Transporter23	deoxynucleotide carrier - dTDP for ATP	Transporters	0	0	0	0	0	0	0	0
	Transporter24	deoxynucleotide carrier - GDP for ATP	Transporters	0	0	0	0	0	0	0	0
	Transporter25	deoxynucleotide carrier - UDP for ATP	Transporters	0	0	0	0	0	0	0	0
	Transporter26	deoxynucleotide carrier - CDP for ATP	Transporters	0	0	0	0	0	0	0	0
	Transporter27	Oxoglutarate carrier - Oxoglutarate for malate	Transporters	-2.375	-0.919884	0	0	0	0	0	0
	Transporter28	Oxoglutarate carrier - Oxoglutarate for succinate	Transporters	0	0	0	0	0	0	0	0
	Transporter29	Oxoglutarate carrier - Oxoglutarate for oxaloacetate	Transporters	0.1	0.1	-0.077	-0.077	-0.077	-0.077	-0.077	-0.077
	Transporter30	Aspartate/glutamate carrier - Glutamate and H+ for aspartate	Transporters	2.021	0.565884	0	0	0	0	0	0
	Transporter31	Ornithine carrier - Ornithine for citrulline	Transporters	0	0	0	0	0	0	0	0
	Transporter32	Ornithine carrier - L-Lysine for citrulline	Transporters	0	0	0	0	0	0	0	0
	Transporter33	Ornithine carrier - Arginine for citrulline	Transporters	0	0	0	0	0	0	0	0
	Transporter34	Ornithine carrier - L-Lysine	Transporters	-0.0298	-0.0298	-0.0298	-0.0298	-0.0298	-0.0298	-0.0298	-0.0298
	Transporter35	Ornithine carrier - L-Ornithine	Transporters	-0.0034	-0.0034	-0.0034	-0.0034	-0.0034	-0.0034	-0.0034	-0.0034
	Transporter36	Ornithine carrier - L-Arginine	Transporters	-0.0034	-0.0034	-0.0034	-0.0034	-0.0034	-0.0034	-0.0034	-0.0034
	Transporter37	Slc25a19 carrier - ThPP	Transporters	0	0	0	0	0	0	0	0
	Transporter38	carnitine carrier - Carnitine out, palmitoyl/acyl carnitine in	Transporters	0.479863	0.480585	0.515107	0.515107	0.515107	0.515107	0.515107	0.515107
	Transporter39	carnitine carrier - Carnitine out	Transporters	0	0	0	0	0	0	0	0
	Transporter40	oxodicarboxylate carrier - Oxoadipate for oxoglutarate	Transporters	0	0	0	0	0	0	0	0
	Transporter42	oxodicarboxylate carrier - citrate for oxoglutarate	Transporters	0	0	0	0	0	0	0	0
	Transporter43	oxodicarboxylate carrier - oxaloacetate for oxoglutarate	Transporters	0.1	0.1	-0.077	-0.077	-0.077	-0.077	-0.077	-0.077
	Transporter44	Unknown pyruvate carrier - Pyruvate	Transporters	-2.375	-2.375	-2.375	-2.375	-2.375	-2.375	-2.375	-2.375
	Transporter45	Unknown carrier - NAD+	Transporters	0	0	0	0	0	0	0	0
	Transporter46	Diffusion - CO2	Transporters	16.5154	16.5103	16.3008	16.3008	16.3008	16.3008	16.3008	16.3008
	Transporter47	Diffusion - H2O	Transporters	152.716	151.094	142.631	131.826	121.022	114.539	112.378	110.217
	Transporter48	Diffusion - Oxygen	Transporters	-19.8	-19.8	-19.8	-19.8	-19.8	-19.8	-19.8	-19.8
	Transporter49	Diffusion - Glycerol	Transporters	0	0	0	0	0	0	0	0
	Transporter50	Diffusion - Ethanal (Acetaldehyde)	Transporters	0	0	0	0	0	0	0	0
	Transporter51	Phosphatidylserine carrier - Phosphatidylserine	Transporters	0	0	0	0	0	0	0	0
	Transporter52	Phosphatidylcholine carrier - Phosphatidylcholine	Transporters	0	0	0	0	0	0	0	0
	Transporter53	Phosphatidylethanolamine carrier - Phosphatidylethanolamine	Transporters	0	0	0	0	0	0	0	0
	Transporter54	Diffusion? - Propanoate	Transporters	0	0	0	0	0	0	0	0
	Transporter55	Diffusion? - Butanoic acid	Transporters	0	0	0	0	0	0	0	0
	Transporter56	MitoFerrin carrier - Fe2+	Transporters	0	0	0	0	0	0	0	0
	Transporter57	Unknown amino acid carrier - L-Asparagine	Transporters	0	0	0	0	0	0	0	0
	Transporter58	Unknown amino acid carrier - L-Cysteine	Transporters	-0.001	-0.001	-0.001	-0.001	-0.001	-0.001	-0.001	-0.001
	Transporter59	Unknown amino acid carrier - L-Glutamine	Transporters	0	0	0	0	0	0	0	0
	Transporter60	Unknown amino acid carrier - L-Proline	Transporters	-0.0044	-0.0044	-0.0044	-0.0044	-0.0044	-0.0044	-0.0044	-0.0044
	Transporter61	Unknown amino acid carrier - L-Tyrosine	Transporters	0	0	0	0	0	0	0	0
	Transporter62	Unknown amino acid carrier - L-Histidine	Transporters	0	0	0	0	0	0	0	0
	Transporter63	Unknown amino acid carrier - L-Methionine	Transporters	0	0	0	0	0	0	0	0
	Transporter64	Unknown amino acid carrier - L-Phenylalanine	Transporters	0	0	0	0	0	0	0	0
	Transporter65	Unknown amino acid carrier - L-Tryptophan	Transporters	0	0	0	0	0	0	0	0
	Transporter66	Unknown amino acid carrier - Glycine	Transporters	0.0166	0	0	0	0	0	0	0
	Transporter67	Unknown amino acid carrier - L-Isoleucine	Transporters	-0.0039	-0.0039	-0.0039	-0.0039	-0.0039	-0.0039	-0.0039	-0.0039
	Transporter68	Unknown amino acid carrier - L-Leucine	Transporters	-0.0159	-0.0159	0	0	0	0	0	0
	Transporter69	Unknown amino acid carrier - L-Valine	Transporters	-0.0106	-0.0106	-0.0106	-0.0106	-0.0106	-0.0106	-0.0106	-0.0106
	Transporter70	Unknown amino acid carrier - L-Alanine	Transporters	0	0	0	0	0	0	0	0
	Transporter71	Unknown amino acid carrier - L-Serine	Transporters	-0.0166	0	0	0	0	0	0	0
	Transporter72	Unknown amino acid carrier - L-Threonine	Transporters	0	0	0	0	0	0	0	0
	Transporter74	Unknown carrier - Glutathione	Transporters	0	0	0	0	0	0	0	0
	Transporter75	Unknown carrier - 5-Aminolevulinate	Transporters	0	0	0	0	0	0	0	0
	Transporter75b	Unknown carrier - 5-Aminolevulinate	Transporters	0	0	0	0	0	0	0	0
	Transporter76	Unknown carrier - (R)-3-Hydroxybutanoate	Transporters	0	0	0	0	0	0	0	0
	Transporter76b	Unknown carrier - (R)-3-Hydroxybutanoate	Transporters	-0.04836	-0.04836	0	0	0	0	0	0
	Transporter77	Unknown carrier - Urea	Transporters	0.0034	0.0034	0.0034	0.0034	0.0034	0.0034	0.0034	0.0034
	Transporter78	Unknown carrier - Fumarate	Transporters	0	0	0	0	0	0	0	0
	Transporter79	Unknown carrier - Acetoacetate	Transporters	-0.11428	-0.11428	0	0	0	0	0	0
	Transporter80	Unknown carrier - HCO3-	Transporters	-0.0198	-0.0198	-0.0039	-0.0039	-0.0039	-0.0039	-0.0039	-0.0039
	Transporter81	Diffusion? - NH3	Transporters	0.263	0.263	0.2471	0.2471	0.2471	0.2471	0.2471	0.2471
	Transporter82	Putrescine	Transporters	0	0	0	0	0	0	0	0
	Transporter83	Heme	Transporters	0	0	0	0	0	0	0	0
	Transporter84	Hydrogen sulfide	Transporters	0.001	0.001	0.001	0.001	0.001	0.001	0.001	0.001
	Transporter85	P5C carrier - (S)-1-Pyrroline-5-carboxylate	Transporters	0	0	0	0	0	0	0	0
	Transporter85b	P5C carrier - (S)-1-Pyrroline-5-carboxylate	Transporters	0	0	0	0	0	0	0	0
	Transporter86	Biomass	Transporters	0	0	0	0	0	0	0	0
	Boundary1	CO2	Boundary conditions	-16.5154	-16.5103	-16.3008	-16.3008	-16.3008	-16.3008	-16.3008	-16.3008
	Boundary2	Oxygen	Boundary conditions	19.8	19.8	19.8	19.8	19.8	19.8	19.8	19.8
	Boundary3	L-Arginine	Boundary conditions	0.0068	0.0068	0.0068	0.0068	0.0068	0.0068	0.0068	0.0068
	Boundary4	L-Lysine	Boundary conditions	0.0298	0.0298	0.0298	0.0298	0.0298	0.0298	0.0298	0.0298
	Boundary5	L-Glutamate	Boundary conditions	0	0	0	0	0	0	0	0
	Boundary6	L-Proline	Boundary conditions	0.0044	0.0044	0.0044	0.0044	0.0044	0.0044	0.0044	0.0044
	Boundary7	Fe2+	Boundary conditions	0	0	0	0	0	0	0	0
	Boundary8	L-Aspartate	Boundary conditions	0.154	0.154	0.154	0.154	0.154	0.154	0.154	0.154
	Boundary9	Glycine	Boundary conditions	-0.0166	0	0	0	0	0	0	0
	Boundary10	L-Tyrosine	Boundary conditions	0	0	0	0	0	0	0	0
	Boundary11	L-Asparagine	Boundary conditions	0	0	0	0	0	0	0	0
	Boundary12	L-Methionine	Boundary conditions	0	0	0	0	0	0	0	0
	Boundary13	L-Phenylalanine	Boundary conditions	0	0	0	0	0	0	0	0
	Boundary14	L-Tryptophan	Boundary conditions	0	0	0	0	0	0	0	0
	Boundary15	L-Histidine	Boundary conditions	0	0	0	0	0	0	0	0
	Boundary16	L-Glutamine	Boundary conditions	0	0	0	0	0	0	0	0
	Boundary17	5-Aminolevulinate	Boundary conditions	0	0	0	0	0	0	0	0
	Boundary18	L-Cysteine	Boundary conditions	0.001	0.001	0.001	0.001	0.001	0.001	0.001	0.001
	Boundary19	Phosphatidylcholine	Boundary conditions	0	0	0	0	0	0	0	0
	Boundary20	Phosphatidylserine	Boundary conditions	0	0	0	0	0	0	0	0
	Boundary21	Phosphatidylethanolamine	Boundary conditions	0	0	0	0	0	0	0	0
	Boundary22	alpha-D-Glucose	Boundary conditions	0.9	0.9	0.9	0.9	0.9	0.9	0.9	0.9
	Boundary23	Glycerol	Boundary conditions	0	0	0	0	0	0	0	0
	Boundary24	Propanoate	Boundary conditions	0	0	0	0	0	0	0	0
	Boundary25	Sulfate	Boundary conditions	0	0	0	0	0	0	0	0
	Boundary26	Sulfite	Boundary conditions	0	0	0	0	0	0	0	0
	Boundary27	Thiosulfate	Boundary conditions	0	0	0	0	0	0	0	0
	Boundary28	Succinate	Boundary conditions	0	0	0	0	0	0	0	0
	Boundary29	(S)-Malate	Boundary conditions	0	0	0	0	0	0	0	0
	Boundary30	Isocitrate	Boundary conditions	0	0	0	0	0	0	0	0
	Boundary31	Citrate	Boundary conditions	0	0	0	0	0	0	0	0
	Boundary32	Butanoic acid	Boundary conditions	0	0	0	0	0	0	0	0
	Boundary33	Oxaloacetate	Boundary conditions	0	0	0	0	0	0	0	0
	Boundary34	CoA	Boundary conditions	0	0	0	0	0	0	0	0
	Boundary35	H2O	Boundary conditions	-15.9719	-15.9668	-15.8875	-15.8875	-15.8875	-15.8875	-15.8875	-15.8875
	Boundary36	(R)-3-Hydroxybutanoate	Boundary conditions	0.04836	0.04836	0	0	0	0	0	0
	Boundary37	Urea	Boundary conditions	-0.0068	-0.0068	-0.0068	-0.0068	-0.0068	-0.0068	-0.0068	-0.0068
	Boundary38	Orthophosphate	Boundary conditions	0	0	0	0	0	0	0	0
	Boundary39	Thiamin diphosphate	Boundary conditions	0	0	0	0	0	0	0	0
	Boundary40	NAD+	Boundary conditions	0	0	0	0	0	0	0	0
	Boundary41	ADP	Boundary conditions	0	0	0	0	0	0	0	0
	Boundary42	UDP	Boundary conditions	0	0	0	0	0	0	0	0
	Boundary43	2-Oxoglutarate	Boundary conditions	0	0	0	0	0	0	0	0
	Boundary44	CDP	Boundary conditions	0	0	0	0	0	0	0	0
	Boundary45	dADP	Boundary conditions	0	0	0	0	0	0	0	0
	Boundary46	dGDP	Boundary conditions	0	0	0	0	0	0	0	0
	Boundary47	dTDP	Boundary conditions	0	0	0	0	0	0	0	0
	Boundary48	dCDP	Boundary conditions	0	0	0	0	0	0	0	0
	Boundary49	ATP	Boundary conditions	0	0	0	0	0	0	0	0
	Boundary50	H+	Boundary conditions	0.51348	0.51348	0.3674	0.3674	0.3674	0.3674	0.3674	0.3674
	Boundary51	L-Isoleucine	Boundary conditions	0.0039	0.0039	0.0039	0.0039	0.0039	0.0039	0.0039	0.0039
	Boundary52	L-Leucine	Boundary conditions	0.0159	0.0159	0	0	0	0	0	0
	Boundary53	L-Valine	Boundary conditions	0.0106	0.0106	0.0106	0.0106	0.0106	0.0106	0.0106	0.0106
	Boundary54	Acetaldehyde	Boundary conditions	0	0	0	0	0	0	0	0
	Boundary55	Hexadecanoic acid	Boundary conditions	0.479863	0.480585	0.515107	0.515107	0.515107	0.515107	0.515107	0.515107
	Boundary56	(S)-Lactate	Boundary conditions	0.575	0.575	0.575	0.575	0.575	0.575	0.575	0.575
	Boundary57	Fumarate	Boundary conditions	0	0	0	0	0	0	0	0
	Boundary58	Octanoic acid	Boundary conditions	0	0	0	0	0	0	0	0
	Boundary59	HCO3-	Boundary conditions	0.0198	0.0198	0.0039	0.0039	0.0039	0.0039	0.0039	0.0039
	Boundary60	Putrescine	Boundary conditions	0	0	0	0	0	0	0	0
	Boundary61	L-Alanine	Boundary conditions	0	0	0	0	0	0	0	0
	Boundary62	L-Serine	Boundary conditions	0.0166	0	0	0	0	0	0	0
	Boundary63	L-Threonine	Boundary conditions	0	0	0	0	0	0	0	0
	Boundary64	Creatine	Boundary conditions	0	0	0	0	0	0	0	0
	Boundary65	Phosphocreatine	Boundary conditions	0	0	0	0	0	0	0	0
	Boundary66	Orotate	Boundary conditions	0	0	0	0	0	0	0	0
	Boundary67	Bilirubin	Boundary conditions	0	0	0	0	0	0	0	0
	Boundary68	Fe3+	Boundary conditions	0	0	0	0	0	0	0	0
	Boundary69	Carbon monoxide	Boundary conditions	0	0	0	0	0	0	0	0
	Boundary70	Acetoacetate	Boundary conditions	0.11428	0.11428	0	0	0	0	0	0
	Boundary71	Citrulline	Boundary conditions	0	0	0	0	0	0	0	0
	Boundary72	Hydrogen sulfide	Boundary conditions	-0.001	-0.001	-0.001	-0.001	-0.001	-0.001	-0.001	-0.001
	Boundary73	NADP+	Boundary conditions	0	0	0	0	0	0	0	0
	Boundary74	NADPH	Boundary conditions	0	0	0	0	0	0	0	0
	Boundary75	Nitric oxide	Boundary conditions	0	0	0	0	0	0	0	0
	Boundary76	GDP	Boundary conditions	0	0	0	0	0	0	0	0
	Boundary77	H+ (accumulation)	Boundary conditions	0	0	0	0	0	0	0	0
	Boundary78	NADH Pool	Boundary conditions	0	0	0	0	0	0	0	0
	Boundary79	NADPH Pool	Boundary conditions	0	0	0	0	0	0	0	0
	Boundary81	Acetyl-CoA (For lipid synthesis)	Boundary conditions	0	0	0	0	0	0	0	0
	Boundary82	Pyruvate	Boundary conditions	0	0	0	0	0	0	0	0
	Boundary83	Biomass	Boundary conditions	-138.06	-136.443	-128.025	-117.22	-106.416	-99.9326	-97.7716	-95.6107
	Boundary87	NH4	Boundary conditions	-0.263	-0.263	-0.2471	-0.2471	-0.2471	-0.2471	-0.2471	-0.2471
	Boundary88	Formate	Boundary conditions	0	0	0	0	0	0	0	0

## Sheet: Table S3
Table S3. System fluxes when varying complex I from fully active (100%) to fully inhibited (0%), and with glycerone phosphate shuttle disabled (R00842Cyto and R08657MM).
Reaction ID	Reaction description	Pathway description	Percentage complex I flux reduction (Flux values in μmol/min/gDW)
			1	0.95	0.75	0.5	0.25	0.1	0.05	0
BioMass5	Objective function - maximum ATP production	Objective Function	138.06	136.139	127.586	116.781	105.976	99.4933	97.3323	95.1713
R00258MM	L-Alanine+2-Oxoglutarate-->Pyruvate+L-Glutamate	Alanine, aspartate and glutamate metabolism	0	0	0	0	0	0	0	0
R01648MM	4-Aminobutanoate+2-Oxoglutarate-->Succinatesemialdehyde+L-Glutamate	Alanine, aspartate and glutamate metabolism	0	0	0	0	0	0	0	0
R00261MM	L-Glutamate-->4-Aminobutanoate+CO2	Alanine, aspartate and glutamate metabolism / Butanoate metabolism	0	0	0	0	0	0	0	0
R00713MM	Succinatesemialdehyde+NAD++H2O-->Succinate+NADH+H+	Alanine, aspartate and glutamate metabolism / Butanoate metabolism	0	0	0	0	0	0	0	0
R00243MM	L-Glutamate+NAD++H2O-->2-Oxoglutarate+NH3+NADH+H+	Amino Acid degradation	0.25117	0.227571	0.114758	0.115974	0.117176	0.11788	0.118104	0.118328
R00248MM	L-Glutamate+NADP++H2O-->2-Oxoglutarate+NH3+NADPH+H+	Amino Acid degradation	0.0108298	0.0185285	0.131342	0.130126	0.128924	0.12822	0.127996	0.127772
R00410MM	Succinyl-CoA+Acetoacetate-->Succinate+Acetoacetyl-CoA	Amino Acid degradation and Ketone Bodies	0.17854	0.11428	0	0	0	0	0	0
R00239MM	ATP+L-Glutamate-->ADP+L-Glutamyl5-phosphate	Arginine and proline metabolism	0	0	0	0	0	0	0	0
R00256MM	L-Glutamine+H2O-->L-Glutamate+NH3	Arginine and proline metabolism	0	0	0	0	0	0	0	0
R00551MM	L-Arginine+H2O-->L-Ornithine+Urea	Arginine and proline metabolism	0.0034	0.0034	0.0034	0.0034	0.0034	0.0034	0.0034	0.0034
R00566MM	L-Arginine-->Agmatine+CO2	Arginine and proline metabolism	0	0	0	0	0	0	0	0
R00667MM	L-Ornithine+2-Oxoglutarate-->L-Glutamate5-semialdehyde+L-Glutamate	Arginine and proline metabolism	0.0068	0.0068	0.0068	0.0068	0.0068	0.0068	0.0068	0.0068
R00707MM	(S)-1-Pyrroline-5-carboxylate+NAD++2H2O-->L-Glutamate+NADH+H+	Arginine and proline metabolism	0.00311388	0.00294255	0.00147141	0.00147141	0.00146907	0.00146762	0.00146697	0.00146664
R00708MM	(S)-1-Pyrroline-5-carboxylate+NADP++2H2O-->L-Glutamate+NADPH+H+	Arginine and proline metabolism	0.00128612	0.00145745	0.00292859	0.00292859	0.00293093	0.00293238	0.00293303	0.00293336
R01157MM	Agmatine+H2O-->Putrescine+Urea	Arginine and proline metabolism	0	0	0	0	0	0	0	0
R01248MM	L-Proline+NAD+-->(S)-1-Pyrroline-5-carboxylate+NADH+H+	Arginine and proline metabolism	0	0	-5.04188	-12.3718	-19.7017	-24.0996	-25.5656	-27.0316
R01251MM	L-Proline+NADP+-->(S)-1-Pyrroline-5-carboxylate+NADPH+H+	Arginine and proline metabolism	0	0	0	0	0	0	0	0
R03313MM	L-Glutamate5-semialdehyde+Orthophosphate+NADP+-->L-Glutamyl5-phosphate+NADPH+H+	Arginine and proline metabolism	0	0	0	0	0	0	0	0
R03314MM	L-Glutamate5-semialdehyde-->(S)-1-Pyrroline-5-carboxylate+H2O	Arginine and proline metabolism	0	0	0	0	0	0	0	0
R00004MM	Pyrophosphate+H2O-->2Orthophosphate	Carnitine Shuttle	0	0	0	0	0	0	0	0
R00127MM	ATP+AMP-->2ADP	Misc	0	0	0	0	0	0	0	0
R01923MM	Palmitoyl-CoA+L-Carnitine-->CoA+L-Palmitoylcarnitine	Carnitine Shuttle	-0.479863	-0.685562	-0.778715	-0.778715	-0.778715	-0.778715	-0.778715	-0.778715
R00004Cyto	Pyrophosphate+H2O-->2Orthophosphate	Carnitine Shuttle	0.479863	0.685562	0.778715	0.778715	0.778715	0.778715	0.778715	0.778715
R00127Cyto	ATP+AMP-->2ADP	Carnitine Shuttle	0.479863	0.685562	0.778715	0.778715	0.778715	0.778715	0.778715	0.778715
R01280Cyto	ATP+Hexadecanoicacid+CoA-->AMP+Palmitoyl-CoA+Pyrophosphate	Carnitine Shuttle	0.479863	0.685562	0.778715	0.778715	0.778715	0.778715	0.778715	0.778715
R01923Cyto	Palmitoyl-CoA+L-Carnitine-->CoA+L-Palmitoylcarnitine	Carnitine Shuttle	0.479863	0.685562	0.778715	0.778715	0.778715	0.778715	0.778715	0.778715
R01881Cyto	ATP+Creatine-->ADP+Phosphocreatine	Creatine	0	0	0	0	0	0	0	0
R00895MM	L-Cysteine+2-Oxoglutarate-->Mercaptopyruvate+L-Glutamate	Cysteine and methionine metabolism	0	0	0	0	0	0	0	0
R03105MM	Mercaptopyruvate+Sulfite-->Thiosulfate+Pyruvate	Cysteine and methionine metabolism	0	0	0	0	0	0	0	0
R00156MM	ATP+UDP-->ADP+UTP	DNA/RNA	0	0	0	0	0	0	0	0
R00157MM	UTP+AMP-->UDP+ADP	DNA/RNA	0	0	0	0	0	0	0	0
R00330MM	ATP+GDP-->ADP+GTP	DNA/RNA	0	0	0	0	0	0	0	0
R00430MM	GTP+Pyruvate-->GDP+Phosphoenolpyruvate	DNA/RNA	0	0	0	0	0	0	0	0
R00512MM	ATP+CMP-->ADP+CDP	DNA/RNA	0	0	0	0	0	0	0	0
R00570MM	ATP+CDP-->ADP+CTP	DNA/RNA	0	0	0	0	0	0	0	0
R00722MM	ATP+IDP-->ADP+ITP	DNA/RNA	0	0	0	0	0	0	0	0
R01137MM	ATP+dADP-->ADP+dATP	DNA/RNA	0	0	0	0	0	0	0	0
R01138MM	dATP+Pyruvate-->dADP+Phosphoenolpyruvate	DNA/RNA	0	0	0	0	0	0	0	0
R01857MM	ATP+dGDP-->ADP+dGTP	DNA/RNA	0	0	0	0	0	0	0	0
R01858MM	dGTP+Pyruvate-->dGDP+Phosphoenolpyruvate	DNA/RNA	0	0	0	0	0	0	0	0
R02093MM	ATP+dTDP-->ADP+dTTP	DNA/RNA	0	0	0	0	0	0	0	0
R02326MM	ATP+dCDP-->ADP+dCTP	DNA/RNA	0	0	0	0	0	0	0	0
R00081MM	COMPLEX_IV_Oxygen+4Ferrocytochromec-->4Ferricytochromec+2H2O	Electron Transport Chain	19.7707	19.7722	19.778	19.7854	19.7927	19.7971	19.7985	19.8
R00086MM	ATP_SYNTHASE_ADP+Orthophosphate+4H+-->ATP+H2O	Electron Transport Chain	130.562	128.929	120.494	109.689	98.8839	92.401	90.24	88.079
R02161MM	COMPLEX_III_Ubiquinol+2Ferricytochromec-->Ubiquinone+2Ferrocytochromec	Electron Transport Chain	39.5414	39.5443	39.5561	39.5707	39.5854	39.5941	39.5971	39.6
R02163MM	COMPLEX_I_Ubiquinone+NADH-->Ubiquinol+NAD+4H+0.002O2.-	Electron Transport Chain	29.2903	27.8258	21.9677	14.6451	7.32257	2.92903	1.46452	0
R02164MM	COMPLEX_II_Ubiquinone+FADH2-->Ubiquinol+FAD+	Electron Transport Chain	6.85679	6.89876	6.85362	6.85362	6.85362	6.85362	6.85362	6.85362
R00238MM	2Acetyl-CoA-->CoA+Acetoacetyl-CoA	FA Metabolism	-0.688203	-0.829642	-0.808515	-0.808515	-0.808515	-0.808515	-0.808515	-0.808515
R01175MM	Butanoyl-CoA+FAD-->FADH2+Crotonoyl-CoA	FA Metabolism	0.479863	0.685562	0.778715	0.778715	0.778715	0.778715	0.778715	0.778715
R01177MM	Acetyl-CoA+Butanoyl-CoA-->CoA+3-Oxohexanoyl-CoA	FA Metabolism	-0.479863	-0.685562	-0.778715	-0.778715	-0.778715	-0.778715	-0.778715	-0.778715
R01279MM	Palmitoyl-CoA+FAD-->trans-Hexadec-2-enoyl-CoA+FADH2	FA Metabolism	0.479863	0.685562	0.814556	0.814556	0.814425	0.81453	0.814583	0.814556
R01975MM	(S)-3-Hydroxybutanoyl-CoA+NAD+-->Acetoacetyl-CoA+NADH+H+	FA Metabolism	0.509663	0.715362	0.808515	0.808515	0.808515	0.808515	0.808515	0.808515
R02487MM	Glutaryl-CoA+FAD-->FADH2+Crotonoyl-CoA+CO2	FA Metabolism	0.0298	0.0298	0.0298	0.0298	0.0298	0.0298	0.0298	0.0298
R03026MM	(S)-3-Hydroxybutanoyl-CoA-->Crotonoyl-CoA+H2O	FA Metabolism	-0.509663	-0.715362	-0.808515	-0.808515	-0.808515	-0.808515	-0.808515	-0.808515
R03777MM	Octanoyl-CoA+FAD-->trans-Oct-2-enoyl-CoA+FADH2	FA Metabolism	0.479863	0.685562	0.814556	0.814556	0.814425	0.81453	0.814583	0.814556
R03778MM	Octanoyl-CoA+Acetyl-CoA-->CoA+3-Oxodecanoyl-CoA	FA Metabolism	-0.479863	-0.685562	-0.778715	-0.778715	-0.778715	-0.778715	-0.778715	-0.778715
R03857MM	Lauroyl-CoA+FAD-->2-trans-Dodecenoyl-CoA+FADH2	FA Metabolism	0.479863	0.685562	0.814556	0.814556	0.814425	0.81453	0.814583	0.814556
R03858MM	Lauroyl-CoA+Acetyl-CoA-->CoA+3-Oxotetradecanoyl-CoA	FA Metabolism	-0.479863	-0.685562	-0.778715	-0.778715	-0.778715	-0.778715	-0.778715	-0.778715
R03990MM	Tetradecanoyl-CoA+FAD-->trans-Tetradec-2-enoyl-CoA+FADH2	FA Metabolism	0.479863	0.685562	0.814556	0.814556	0.814425	0.81453	0.814583	0.814556
R03991MM	Tetradecanoyl-CoA+Acetyl-CoA-->CoA+3-Oxopalmitoyl-CoA	FA Metabolism	-0.479863	-0.685562	-0.778715	-0.778715	-0.778715	-0.778715	-0.778715	-0.778715
R04170MM	(S)-3-Hydroxydodecanoyl-CoA-->2-trans-Dodecenoyl-CoA+H2O	FA Metabolism	-0.479863	-0.685562	-0.778715	-0.778715	-0.778715	-0.778715	-0.778715	-0.778715
R04737MM	(S)-3-Hydroxyhexadecanoyl-CoA+NAD+-->3-Oxopalmitoyl-CoA+NADH+H+	FA Metabolism	0.479863	0.685562	0.778715	0.778715	0.778715	0.778715	0.778715	0.778715
R04738MM	(S)-3-Hydroxyhexadecanoyl-CoA-->trans-Hexadec-2-enoyl-CoA+H2O	FA Metabolism	-0.479863	-0.685562	-0.778715	-0.778715	-0.778715	-0.778715	-0.778715	-0.778715
R04739MM	(S)-3-Hydroxytetradecanoyl-CoA+NAD+-->3-Oxotetradecanoyl-CoA+NADH	FA Metabolism	0.479863	0.685562	0.778715	0.778715	0.778715	0.778715	0.778715	0.778715
R04740MM	(S)-3-Hydroxytetradecanoyl-CoA-->trans-Tetradec-2-enoyl-CoA+H2O	FA Metabolism	-0.479863	-0.685562	-0.778715	-0.778715	-0.778715	-0.778715	-0.778715	-0.778715
R04741MM	(S)-3-Hydroxydodecanoyl-CoA+NAD+-->3-Oxododecanoyl-CoA+NADH+H+	FA Metabolism	0.479863	0.685562	0.778715	0.778715	0.778715	0.778715	0.778715	0.778715
R04742MM	Decanoyl-CoA+Acetyl-CoA-->CoA+3-Oxododecanoyl-CoA	FA Metabolism	-0.479863	-0.685562	-0.778715	-0.778715	-0.778715	-0.778715	-0.778715	-0.778715
R04743MM	(S)-Hydroxydecanoyl-CoA+NAD+-->3-Oxodecanoyl-CoA+NADH+H+	FA Metabolism	0.479863	0.685562	0.778715	0.778715	0.778715	0.778715	0.778715	0.778715
R04744MM	(S)-Hydroxydecanoyl-CoA-->trans-Dec-2-enoyl-CoA+H2O	FA Metabolism	-0.479863	-0.685562	-0.778715	-0.778715	-0.778715	-0.778715	-0.778715	-0.778715
R04745MM	(S)-Hydroxyoctanoyl-CoA+NAD+-->3-Oxooctanoyl-CoA+NADH+H+	FA Metabolism	0.479863	0.685562	0.778715	0.778715	0.778715	0.778715	0.778715	0.778715
R04746MM	(S)-Hydroxyoctanoyl-CoA-->trans-Oct-2-enoyl-CoA+H2O	FA Metabolism	-0.479863	-0.685562	-0.778715	-0.778715	-0.778715	-0.778715	-0.778715	-0.778715
R04747MM	Hexanoyl-CoA+Acetyl-CoA-->CoA+3-Oxooctanoyl-CoA	FA Metabolism	-0.479863	-0.685562	-0.778715	-0.778715	-0.778715	-0.778715	-0.778715	-0.778715
R04748MM	(S)-Hydroxyhexanoyl-CoA+NAD+-->3-Oxohexanoyl-CoA+NADH+H+	FA Metabolism	0.479863	0.685562	0.778715	0.778715	0.778715	0.778715	0.778715	0.778715
R04749MM	(S)-Hydroxyhexanoyl-CoA-->trans-Hex-2-enoyl-CoA+H2O	FA Metabolism	-0.479863	-0.685562	-0.778715	-0.778715	-0.778715	-0.778715	-0.778715	-0.778715
R04751MM	Hexanoyl-CoA+FAD-->trans-Hex-2-enoyl-CoA+FADH2	FA Metabolism	0.479863	0.685562	0.814556	0.814556	0.814425	0.81453	0.814583	0.814556
R04754MM	Decanoyl-CoA+FAD-->trans-Dec-2-enoyl-CoA+FADH2	FA Metabolism	0.479863	0.685562	0.814556	0.814556	0.814425	0.81453	0.814583	0.814556
R01624MM	Acetyl-CoA+Acyl-carrierprotein-->CoA+Acetyl-[acyl-carrierprotein]	Fatty acid biosynthesis	0	0	0	0	0	0	0	0
R01626MM	Malonyl-CoA+Acyl-carrierprotein-->CoA+Malonyl-[acyl-carrierprotein]	Fatty acid biosynthesis	0	0	0	0	0	0	0	0
R04355MM	Acetyl-[acyl-carrierprotein]+Malonyl-[acyl-carrierprotein]-->Acetoacetyl-[acp]+CO2+Acyl-carrierprotein	Fatty acid biosynthesis	0	0	0	0	0	0	0	0
R04428MM	(3R)-3-Hydroxybutanoyl-[acyl-carrierprotein]-->But-2-enoyl-[acyl-carrierprotein]+H2O	Fatty acid biosynthesis	0	0	0	0	0	0	0	0
R04430MM	Butyryl-[acp]+NADP+-->But-2-enoyl-[acyl-carrierprotein]+NADPH+H+	Fatty acid biosynthesis	0	0	0	0	0	0	0	0
R04533MM	(3R)-3-Hydroxybutanoyl-[acyl-carrierprotein]+NADP+-->Acetoacetyl-[acp]+NADPH+H+	Fatty acid biosynthesis	0	0	0	0	0	0	0	0
R04536MM	(3R)-3-Hydroxyoctanoyl-[acyl-carrierprotein]+NADP+-->3-Oxooctanoyl-[acp]+NADPH+H+	Fatty acid biosynthesis	0	0	0	0	0	0	0	0
R04537MM	(3R)-3-Hydroxyoctanoyl-[acyl-carrierprotein]-->trans-Oct-2-enoyl-[acp]+H2O	Fatty acid biosynthesis	0	0	0	0	0	0	0	0
R04952MM	Butyryl-[acp]+Malonyl-[acyl-carrierprotein]-->3-Oxohexanoyl-[acp]+CO2+Acyl-carrierprotein	Fatty acid biosynthesis	0	0	0	0	0	0	0	0
R04953MM	(R)-3-Hydroxyhexanoyl-[acp]+NADP+-->3-Oxohexanoyl-[acp]+NADPH+H+	Fatty acid biosynthesis	0	0	0	0	0	0	0	0
R04954MM	(R)-3-Hydroxyhexanoyl-[acp]-->trans-Hex-2-enoyl-[acp]+H2O	Fatty acid biosynthesis	0	0	0	0	0	0	0	0
R04956MM	Hexanoyl-[acp]+NADP+-->trans-Hex-2-enoyl-[acp]+NADPH+H+	Fatty acid biosynthesis	0	0	0	0	0	0	0	0
R04957MM	Hexanoyl-[acp]+Malonyl-[acyl-carrierprotein]-->3-Oxooctanoyl-[acp]+CO2+Acyl-carrierprotein	Fatty acid biosynthesis	0	0	0	0	0	0	0	0
R04959MM	Octanoyl-[acp]+NADP+-->trans-Oct-2-enoyl-[acp]+NADPH+H+	Fatty acid biosynthesis	0	0	0	0	0	0	0	0
R08157MM	Octanoyl-[acp]+H2O-->Acyl-carrierprotein+Octanoicacid	Fatty acid biosynthesis	0	0	0	0	0	0	0	0
R01706MM	Hexadecanoyl-[acp]+H2O-->Acyl-carrierprotein+Hexadecanoicacid	Fatty acid biosynthesis	0	0	0	0	0	0	0	0
R04534MM	(3R)-3-Hydroxydecanoyl-[acyl-carrierprotein]+NADP+-->3-Oxodecanoyl-[acp]+NADPH	Fatty acid biosynthesis	0	0	0	0	0	0	0	0
R04535MM	(3R)-3-Hydroxydecanoyl-[acyl-carrierprotein]-->trans-Dec-2-enoyl-[acp]+H2O	Fatty acid biosynthesis	0	0	0	0	0	0	0	0
R04543MM	(3R)-3-Hydroxypalmitoyl-[acyl-carrierprotein]+NADP+-->3-Oxohexadecanoyl-[acp]+NADPH+H+	Fatty acid biosynthesis	0	0	0	0	0	0	0	0
R04544MM	(3R)-3-Hydroxypalmitoyl-[acyl-carrierprotein]-->trans-Hexadec-2-enoyl-[acp]+H2O	Fatty acid biosynthesis	0	0	0	0	0	0	0	0
R04566MM	(3R)-3-Hydroxytetradecanoyl-[acyl-carrierprotein]+NADP+-->3-Oxotetradecanoyl-[acp]+NADPH+H+	Fatty acid biosynthesis	0	0	0	0	0	0	0	0
R04568MM	(3R)-3-Hydroxytetradecanoyl-[acyl-carrierprotein]-->trans-Tetradec-2-enoyl-[acp]+H2O	Fatty acid biosynthesis	0	0	0	0	0	0	0	0
R04725MM	Dodecanoyl-[acyl-carrierprotein]+NADP+-->trans-Dodec-2-enoyl-[acp]+NADPH+H+	Fatty acid biosynthesis	0	0	0	0	0	0	0	0
R04726MM	Dodecanoyl-[acyl-carrierprotein]+Malonyl-[acyl-carrierprotein]-->3-Oxotetradecanoyl-[acp]+CO2+Acyl-carrierprotein	Fatty acid biosynthesis	0	0	0	0	0	0	0	0
R04960MM	Octanoyl-[acp]+Malonyl-[acyl-carrierprotein]-->3-Oxodecanoyl-[acp]+CO2+Acyl-carrierprotein	Fatty acid biosynthesis	0	0	0	0	0	0	0	0
R04962MM	Decanoyl-[acp]+NADP+-->trans-Dec-2-enoyl-[acp]+NADPH+H+	Fatty acid biosynthesis	0	0	0	0	0	0	0	0
R04963MM	Decanoyl-[acp]+Malonyl-[acyl-carrierprotein]-->3-Oxododecanoyl-[acp]+CO2+Acyl-carrierprotein	Fatty acid biosynthesis	0	0	0	0	0	0	0	0
R04964MM	(R)-3-Hydroxydodecanoyl-[acp]+NADP+-->3-Oxododecanoyl-[acp]+NADPH+H+	Fatty acid biosynthesis	0	0	0	0	0	0	0	0
R04965MM	(R)-3-Hydroxydodecanoyl-[acp]-->trans-Dodec-2-enoyl-[acp]+H2O	Fatty acid biosynthesis	0	0	0	0	0	0	0	0
R04967MM	Tetradecanoyl-[acp]+NADP+-->trans-Tetradec-2-enoyl-[acp]+NADPH+H+	Fatty acid biosynthesis	0	0	0	0	0	0	0	0
R04968MM	Tetradecanoyl-[acp]+Malonyl-[acyl-carrierprotein]-->3-Oxohexadecanoyl-[acp]+CO2+Acyl-carrierprotein	Fatty acid biosynthesis	0	0	0	0	0	0	0	0
R04970MM	Hexadecanoyl-[acp]+NADP+-->trans-Hexadec-2-enoyl-[acp]+NADPH+H+	Fatty acid biosynthesis	0	0	0	0	0	0	0	0
R01274MM	Palmitoyl-CoA + H2O <=> CoA + Hexadecanoic acid + H+	Fatty acid biosynthesis	0	0	0	0	0	0	0	0
R01218MM	5,10-Methylenetetrahydrofolate+NAD+-->5,10-Methenyltetrahydrofolate+NADH+H+	Fatty acid elongation in mitochondria	0.0122428	0	0	0	0	0	0	0
R03776MM	Octanoyl-CoA+NADP+-->trans-Oct-2-enoyl-CoA+NADPH+H+	Fatty acid elongation in mitochondria	0	0	-0.0358412	-0.0358412	-0.03571	-0.035815	-0.0358675	-0.0358412
R03856MM	Lauroyl-CoA+NADP+-->2-trans-Dodecenoyl-CoA+NADPH+H+	Fatty acid elongation in mitochondria	0	0	-0.0358412	-0.0358412	-0.03571	-0.035815	-0.0358675	-0.0358412
R03989MM	Tetradecanoyl-CoA+NADP+-->trans-Tetradec-2-enoyl-CoA+NADPH+H+	Fatty acid elongation in mitochondria	0	0	-0.0358412	-0.0358412	-0.03571	-0.035815	-0.0358675	-0.0358412
R04753MM	Decanoyl-CoA+NADP+-->trans-Dec-2-enoyl-CoA+NADPH+H+	Fatty acid elongation in mitochondria	0	0	-0.0358412	-0.0358412	-0.03571	-0.035815	-0.0358675	-0.0358412
R06985MM	trans-Hex-2-enoyl-CoA+NADPH+H+-->Hexanoyl-CoA+NADP+	Fatty acid elongation in mitochondria	0	0	0.0358412	0.0358412	0.03571	0.035815	0.0358675	0.0358412
R01278MM	Palmitoyl-CoA+NADP+-->trans-Hexadec-2-enoyl-CoA+NADPH+H+	Fatty acid elongation in mitochondria	0	0	-0.0358412	-0.0358412	-0.03571	-0.035815	-0.0358675	-0.0358412
R01280MM	ATP+Hexadecanoicacid+CoA-->AMP+Palmitoyl-CoA+Pyrophosphate	Fatty acid metabolism	0	0	0	0	0	0	0	0
R00253MM	ATP+L-Glutamate+NH3-->ADP+Orthophosphate+L-Glutamine	Glutamine	0	0	0	0	0	0	0	0
R00494Cyto	Glutathione+H2O-->Cys-Gly+L-Glutamate	Glutathione	0	0	0	0	0	0	0	0
R00899Cyto	Cys-Gly+H2O-->L-Cysteine+Glycine	Glutathione	0	0	0	0	0	0	0	0
R00842Cyto	sn-Glycerol3-phosphate+NAD+-->Glyceronephosphate+NADH+H+	Glycerol phosphate shuttle	0	0	0	0	0	0	0	0
R00371MM	Acetyl-CoA+Glycine-->CoA+L-2-Amino-3-oxobutanoicacid	Glycine, serine and threonine metabolism	0	0	0	0	0	0	0	0
R00945MM	5,10-Methylenetetrahydrofolate+Glycine+H2O-->Tetrahydrofolate+L-Serine	Glycine, serine and threonine metabolism	-0.0166	0	0	0	0	0	0	0
R02529MM	Aminoacetone+H2O+Oxygen-->Methylglyoxal+NH3+H2O2	Glycine, serine and threonine metabolism	0	0	0	0	0	0	0	0
R00945Cyto	5,10-Methylenetetrahydrofolate+Glycine+H2O-->Tetrahydrofolate+L-Serine	Glycine, serine and threonine metabolism	0	0	0	0	0	0	0	0
R00943Cyto	Tetrahydrofolate + Formate + ATP <=> ADP + Orthophosphate + 10-Formyltetrahydrofolate	Glycine, serine and threonine metabolism	0	0	0	0	0	0	0	0
R00710MM	Acetaldehyde+NAD++H2O-->Acetate+NADH+H+	Glycolysis	0	0	0	0	0	0	0	0
R00200Cyto	ATP+Pyruvate-->ADP+Phosphoenolpyruvate	Glycolysis	-1.8	-1.8	-1.8	-1.8	-1.8	-1.8	-1.8	-1.8
R00658Cyto	2-Phospho-D-glycerate-->Phosphoenolpyruvate+H2O	Glycolysis	1.8	1.8	1.8	1.8	1.8	1.8	1.8	1.8
R00703Cyto	(S)-Lactate+NAD+-->Pyruvate+NADH+H+	Glycolysis	0.575	-0.884196	-1.446	-1.446	-1.446	-1.446	-1.446	-1.446
R01015Cyto	D-Glyceraldehyde3-phosphate-->Glyceronephosphate	Glycolysis	-0.9	-0.9	-0.9	-0.9	-0.9	-0.9	-0.9	-0.9
R01061Cyto	D-Glyceraldehyde3-phosphate+Orthophosphate+NAD+-->3-Phospho-D-glyceroylphosphate+NADH+H+	Glycolysis	1.8	1.8	1.8	1.8	1.8	1.8	1.8	1.8
R01070Cyto	beta-D-Fructose1,6-bisphosphate-->Glyceronephosphate+D-Glyceraldehyde3-phosphate	Glycolysis	0.9	0.9	0.9	0.9	0.9	0.9	0.9	0.9
R01512Cyto	ATP+3-Phospho-D-glycerate-->ADP+3-Phospho-D-glyceroylphosphate	Glycolysis	-1.8	-1.8	-1.8	-1.8	-1.8	-1.8	-1.8	-1.8
R01518Cyto	2-Phospho-D-glycerate-->3-Phospho-D-glycerate	Glycolysis	-1.8	-1.8	-1.8	-1.8	-1.8	-1.8	-1.8	-1.8
R01786Cyto	ATP+alpha-D-Glucose-->ADP+alpha-D-Glucose6-phosphate	Glycolysis	0.9	0.9	0.9	0.9	0.9	0.9	0.9	0.9
R02740Cyto	alpha-D-Glucose6-phosphate-->beta-D-Fructose6-phosphate	Glycolysis	0.9	0.9	0.9	0.9	0.9	0.9	0.9	0.9
R04779Cyto	ATP+beta-D-Fructose6-phosphate-->ADP+beta-D-Fructose1,6-bisphosphate	Glycolysis	0.9	0.9	0.9	0.9	0.9	0.9	0.9	0.9
R02391Cyto	Bilirubin + NAD+ --> Biliverdin + NADH + H+	Haem Degradation	0	0	0	0	0	0	0	0
R02393Cyto	Bilirubin + NADP+ --> Biliverdin + NADPH + H+	Haem Degradation	0	0	0	0	0	0	0	0
R03683Cyto	Hemoglobin + FADH2 + 3 Oxygen --> Globin + Biliverdin + CO + Fe3+ + FAD + 3 H2O	Haem Degradation	0	0	0	0	0	0	0	0
R03684Cyto	Hemoglobin --> Globin + Heme	Haem Degradation	0	0	0	0	0	0	0	0
R00310MM	Protoporphyrin+Fe2+-->Heme+2H+	Haem Synthesis	0	0	0	0	0	0	0	0
R00830MM	Succinyl-CoA+Glycine-->5-Aminolevulinate+CoA+CO2	Haem Synthesis	0	0	0	0	0	0	0	0
R03222MM	2ProtoporphyrinogenIX+3Oxygen-->2Protoporphyrin+6H2O	Haem Synthesis	0	0	0	0	0	0	0	0
R00036Cyto	25-Aminolevulinate-->Porphobilinogen+2H2O	Haem Synthesis	0	0	0	0	0	0	0	0
R00084Cyto	4Porphobilinogen+H2O-->Hydroxymethylbilane+4NH3	Haem Synthesis	0	0	0	0	0	0	0	0
R03165Cyto	Hydroxymethylbilane-->UroporphyrinogenIII+H2O	Haem Synthesis	0	0	0	0	0	0	0	0
R03197Cyto	UroporphyrinogenIII-->CoproporphyrinogenIII+4CO2	Haem Synthesis	0	0	0	0	0	0	0	0
R03220Cyto	CoproporphyrinogenIII+Oxygen-->ProtoporphyrinogenIX+2CO2+2H2O	Haem Synthesis	0	0	0	0	0	0	0	0
R00014MM	Pyruvate+Thiamindiphosphate-->2-(alpha-Hydroxyethyl)thiaminediphosphate+CO2	Lipid synthesis	0	0	0	0	0	0	0	0
R00851MM	sn-Glycerol3-phosphate+Palmitoyl-CoA-->1-Acyl-sn-glycerol3-phosphate+CoA	Lipid synthesis	0	0	0	0	0	0	0	0
R01799MM	CTP+Phosphatidate-->Pyrophosphate+CDP-diacylglycerol	Lipid synthesis	0	0	0	0	0	0	0	0
R01801MM	CDP-diacylglycerol+sn-Glycerol3-phosphate-->CMP+Phosphatidylglycerophosphate	Lipid synthesis	0	0	0	0	0	0	0	0
R02029MM	Phosphatidylglycerophosphate+H2O-->Phosphatidylglycerol+Orthophosphate	Lipid synthesis	0	0	0	0	0	0	0	0
R02030MM	Phosphatidylglycerol+CDP-diacylglycerol-->Cardiolipin+CMP	Lipid synthesis	0	0	0	0	0	0	0	0
R02241MM	Phosphatidate+CoA-->1-Acyl-sn-glycerol3-phosphate+Palmitoyl-CoA	Lipid synthesis	0	0	0	0	0	0	0	0
R07390MM	2Phosphatidylglycerol-->Cardiolipin+Glycerol	Lipid synthesis	0	0	0	0	0	0	0	0
R00716MM	N6-(L-1,3-Dicarboxypropyl)-L-lysine+NADP++H2O-->L-Lysine+2-Oxoglutarate+NADPH+H+	Lysine degradation	-0.0298	-0.0298	-0.0298	-0.0298	-0.0298	-0.0298	-0.0298	-0.0298
R01939MM	L-2-Aminoadipate+2-Oxoglutarate-->2-Oxoadipate+L-Glutamate	Lysine degradation	0.0298	0.0298	0.0298	0.0298	0.0298	0.0298	0.0298	0.0298
R01940MM	2-Oxoadipate+Lipoamide-->S-Glutaryldihydrolipoamide+CO2	Lysine degradation	0	0	0	0	0	0	0	0
R02313MM	N6-(L-1,3-Dicarboxypropyl)-L-lysine+NAD++H2O-->L-Glutamate+L-2-Aminoadipate6-semialdehyde+NADH+H+	Lysine degradation	0.0298	0.0298	0.0298	0.0298	0.0298	0.0298	0.0298	0.0298
R02571MM	Glutaryl-CoA+Dihydrolipoamide-->CoA+S-Glutaryldihydrolipoamide	Lysine degradation	0	0	0	0	0	0	0	0
R03102MM	L-2-Aminoadipate6-semialdehyde+NAD++H2O-->L-2-Aminoadipate+NADH+H+	Lysine degradation	0.0221428	0.0199206	0.00997186	0.00998617	0.0100326	0.0100961	0.0101369	0.0101776
R03103MM	L-2-Aminoadipate6-semialdehyde+NADP++H2O-->L-2-Aminoadipate+NADPH+H+	Lysine degradation	0.00765718	0.00987942	0.0198281	0.0198138	0.0197674	0.0197039	0.0196631	0.0196224
R00355MM	L-Aspartate+2-Oxoglutarate-->Oxaloacetate+L-Glutamate	Malate Aspartate Shuttle	-2.021	-0.561804	0	0	0	0	0	0
R00342Cyto	(S)-Malate+NAD+-->Oxaloacetate+NADH+H+	Malate Aspartate Shuttle	-2.375	-0.915804	-0.354	-0.354	-0.354	-0.354	-0.354	-0.354
R00355Cyto	L-Aspartate+2-Oxoglutarate-->Oxaloacetate+L-Glutamate	Malate Aspartate Shuttle	2.175	0.715804	0.154	0.154	0.154	0.154	0.154	0.154
R00558Cyto	L-Arginine + Oxygen + NADPH + H+ --> N-(omega)-Hydroxyarginine + NADP+ + H2O	NOS Signalling	0	0	0	0	0	0	0	0
R00111Cyto	NADPH + 2 N-(omega)-Hydroxyarginine + 2 Oxygen + H+ --> NADP+ + 2 Nitric oxide + 2 L-Citrulline + 2 H2O	NOS Signalling	0	0	0	0	0	0	0	0
R00941MM	10-Formyltetrahydrofolate+NADP++H2O-->Tetrahydrofolate+CO2+NADPH+H+	One carbon pool by folate	0.0166	0	0	0	0	0	0	0
R01220MM	5,10-Methylenetetrahydrofolate+NADP+-->5,10-Methenyltetrahydrofolate+NADPH+H+	One carbon pool by folate	0.00435718	0	0	0	0	0	0	0
R01655MM	5,10-Methenyltetrahydrofolate+H2O-->10-Formyltetrahydrofolate+H+	One carbon pool by folate	0.0166	0	0	0	0	0	0	0
R01220Cyto	5,10-Methylenetetrahydrofolate+NADP+-->5,10-Methenyltetrahydrofolate+NADPH	One carbon pool by folate	0	0	0	0	0	0	0	0
R01655Cyto	5,10-Methenyltetrahydrofolate+H2O-->10-Formyltetrahydrofolate+H+	One carbon pool by folate	0	0	0	0	0	0	0	0
R00575Cyto	2ATP+L-Glutamine+HCO3-+H2O-->2ADP+Orthophosphate+L-Glutamate+Carbamoylphosphate	Orotate	0	0	0	0	0	0	0	0
R01397Cyto	Carbamoylphosphate+L-Aspartate-->Orthophosphate+N-Carbamoyl-L-aspartate	Orotate	0	0	0	0	0	0	0	0
R01868Cyto	(S)-Dihydroorotate + Quinone <=> Orotate + Hydroquinone	Orotate	0	0	0	0	0	0	0	0
R01993Cyto	(S)-Dihydroorotate+H2O-->N-Carbamoyl-L-aspartate	Orotate	0	0	0	0	0	0	0	0
R02736Cyto	beta-D-Glucose 6-phosphate + NADP+ --> D-Glucono-1,5-lactone 6-phosphate + NADPH + H+	Pentose Phosphate Pathway	0	0	0	0	0	0	0	0
R02035Cyto	D-Glucono-1,5-lactone 6-phosphate + H2O --> 6-Phospho-D-gluconate	Pentose Phosphate Pathway	0	0	0	0	0	0	0	0
R01528Cyto	6-Phospho-D-gluconate + NADP+ --> D-Ribulose 5-phosphate + CO2 + NADPH + H+	Pentose Phosphate Pathway	0	0	0	0	0	0	0	0
R01056Cyto	D-Ribose 5-phosphate --> D-Ribulose 5-phosphate	Pentose Phosphate Pathway	0	0	0	0	0	0	0	0
R01529Cyto	D-Ribulose 5-phosphate --> D-Xylulose 5-phosphate	Pentose Phosphate Pathway	0	0	0	0	0	0	0	0
R01641Cyto	Sedoheptulose 7-phosphate + D-Glyceraldehyde 3-phosphate --> D-Ribose 5-phosphate + D-Xylulose 5-phosphate	Pentose Phosphate Pathway	0	0	0	0	0	0	0	0
R01827Cyto	Sedoheptulose 7-phosphate + D-Glyceraldehyde 3-phosphate --> D-Erythrose 4-phosphate + beta-D-Fructose 6-phosphate	Pentose Phosphate Pathway	0	0	0	0	0	0	0	0
R01830Cyto	beta-D-Fructose 6-phosphate + D-Glyceraldehyde 3-phosphate --> D-Erythrose 4-phosphate + D-Xylulose 5-phosphate	Pentose Phosphate Pathway	0	0	0	0	0	0	0	0
R02739Cyto	alpha-D-Glucose 6-phosphate --> beta-D-Glucose 6-phosphate	Pentose Phosphate Pathway	0	0	0	0	0	0	0	0
R01248Cyto	L-Proline + NAD+ --> (S)-1-Pyrroline-5-carboxylate + NADH + H+	Proline Metabolism	0	0	0	0	0	0	0	0
R01251Cyto	L-Proline + NADP+ --> (S)-1-Pyrroline-5-carboxylate + NADPH + H+	Proline Metabolism	0	0	0	0	0	0	0	0
R01253MM	Proline + FAD --> (S)-1-Pyrroline-5-carboxylate + FADH2	Proline Metabolism	0.0044	0.0044	5.04628	12.3762	19.7061	24.104	25.57	27.036
R00233MM	Malonyl-CoA-->Acetyl-CoA+CO2	Propanoate metabolism	0	0	0	0	0	0	0	0
R00705MM	3-Oxopropanoate+CoA+NAD+-->Acetyl-CoA+CO2+NADH+H+	Propanoate metabolism	0	0	0	0	0	0	0	0
R00706MM	3-Oxopropanoate+CoA+NADP+-->Acetyl-CoA+CO2+NADPH+H+	Propanoate metabolism	0	0	0	0	0	0	0	0
R00740MM	3-Oxopropanoate+CoA+NADP+-->Malonyl-CoA+NADPH+H+	Propanoate metabolism	0	0	0	0	0	0	0	0
R00742MM	ATP+Acetyl-CoA+HCO3--->ADP+Orthophosphate+Malonyl-CoA	Propanoate metabolism	0	0	0	0	0	0	0	0
R00833MM	(R)-2-Methyl-3-oxopropanoyl-CoA-->Succinyl-CoA	Propanoate metabolism	0.0145	0.0145	0.0145	0.0145	0.0145	0.0145	0.0145	0.0145
R00926MM	Propinoladenylate+CoA-->AMP+Propanoyl-CoA	Propanoate metabolism	0	0	0	0	0	0	0	0
R00935MM	(S)-Methylmalonatesemialdehyde+CoA+NAD+-->Propanoyl-CoA+CO2+NADH+H+	Propanoate metabolism	0	0	0	0	0	0	0	0
R01354MM	ATP+Propanoate-->Pyrophosphate+Propinoladenylate	Propanoate metabolism	0	0	0	0	0	0	0	0
R01859MM	ATP+Propanoyl-CoA+HCO3--->ADP+Orthophosphate+(S)-2-Methyl-3-oxopropanoyl-CoA	Propanoate metabolism	0.0039	0.0039	0.0039	0.0039	0.0039	0.0039	0.0039	0.0039
R02765MM	(R)-Methylmalonyl-CoA --> (S)-Methylmalonyl-CoA	Propanoate metabolism	-0.0039	-0.0039	-0.0039	-0.0039	-0.0039	-0.0039	-0.0039	-0.0039
R03381MM	(S)-Methylmalonatesemialdehyde+CoA+NAD+-->(R)-2-Methyl-3-oxopropanoyl-CoA+NADH+H+	Propanoate metabolism	0.0106	0.0106	0.0106	0.0106	0.0106	0.0106	0.0106	0.0106
R01083Cyto	N6-(1,2-Dicarboxyethyl)-AMP --> Fumarate + AMP	Purine Nucleotide Cycle	0	0	0	0	0	0	0	0
R01135Cyto	GTP + IMP + L-Aspartate --> GDP + Orthophosphate + N6-(1,2-Dicarboxyethyl)-AMP	Purine Nucleotide Cycle	0	0	0	0	0	0	0	0
R00181Cyto	AMP + H2O --> IMP + NH3	Purine Nucleotide Cycle	0	0	0	0	0	0	0	0
R00227MM	Acetyl-CoA+H2O-->CoA+Acetate	Pyruvate metabolism	0	0	0	0	0	0	0	0
R00205MM	Methylglyoxal+NADP++H2O-->Pyruvate+NADPH+H+	Pyruvate metabolism	0	0	0	0	0	0	0	0
R00214MM	(S)-Malate+NAD+-->Pyruvate+CO2+NADH+H+	Pyruvate metabolism	0.16887	0.161171	0.0815584	0.0827741	0.0839759	0.08468	0.0849039	0.0851276
R00216MM	(S)-Malate+NADP+-->Pyruvate+CO2+NADPH+H+	Pyruvate metabolism	0.0108298	0.0185285	0.0981416	0.0969259	0.0957241	0.09502	0.0947961	0.0945724
R00236MM	Acetyladenylate+CoA-->AMP+Acetyl-CoA	Pyruvate metabolism	0	0	0	0	0	0	0	0
R00316MM	ATP+Acetate-->Pyrophosphate+Acetyladenylate	Pyruvate metabolism	0	0	0	0	0	0	0	0
R00009MM	2H2O2-->Oxygen+2H2O	ROS Removal	0	0	0	0	0	0	0	0
R00094MM	2Glutathione+NAD+-->Glutathionedisulfide+NADH+H+	ROS Removal	-0.00752975	-0.00923163	-0.014627	-0.00975007	-0.00487742	-0.00195197	-0.000976463	0
R00275MM	2O2.-+2H+-->H2O2+Oxygen	ROS Removal	0.0292903	0.0278258	0.0219677	0.0146451	0.00732257	0.00292903	0.00146452	0
R00115MM	2Glutathione+NADP+-->Glutathionedisulfide+NADPH+H+	ROS Removal	-0.0217605	-0.0185942	-0.00734071	-0.00489508	-0.00244516	-0.000977061	-0.000488052	0
R00274MM	H2O2+2Glutathione-->Glutathionedisulfide+2H2O	ROS Removal	0.0292903	0.0278258	0.0219677	0.0146452	0.00732257	0.00292903	0.00146452	0
R01361MM	(R)-3-Hydroxybutanoate+NAD+-->Acetoacetate+NADH+H+	Synthesis and degradation of ketone bodies	0.04836	0	0	0	0	0	0	0
R01978MM	(S)-3-Hydroxy-3-methylglutaryl-CoA+CoA-->Acetyl-CoA+H2O+Acetoacetyl-CoA	Synthesis and degradation of ketone bodies	0	0	0	0	0	0	0	0
R00268MM	Oxalosuccinate-->2-Oxoglutarate+CO2	TCA cycle	0	0	0	0	0	0	0	0
R00342MM	(S)-Malate+NAD+-->Oxaloacetate+NADH+H+	TCA cycle	9.05209	7.63486	7.02792	7.02792	7.02792	7.02792	7.02792	7.02792
R00344MM	ATP+Pyruvate+HCO3--->ADP+Orthophosphate+Oxaloacetate	TCA cycle	0	0	0	0	0	0	0	0
R00351MM	Citrate+CoA-->Acetyl-CoA+H2O+Oxaloacetate	TCA cycle	-6.83109	-6.87306	-6.82792	-6.82792	-6.82792	-6.82792	-6.82792	-6.82792
R00352MM	ATP+Citrate+CoA-->ADP+Orthophosphate+Acetyl-CoA+Oxaloacetate	TCA cycle	0	0	0	0	0	0	0	0
R00405MM	ATP+Succinate+CoA-->ADP+Orthophosphate+Succinyl-CoA	TCA cycle	-6.67825	-6.78448	-6.85362	-6.85362	-6.85362	-6.85362	-6.85362	-6.85362
R00431MM	GTP+Oxaloacetate-->GDP+Phosphoenolpyruvate+CO2	TCA cycle	0	0	0	0	0	0	0	0
R00432MM	GTP+Succinate+CoA-->GDP+Orthophosphate+Succinyl-CoA	TCA cycle	0	0	0	0	0	0	0	0
R00621MM	2-Oxoglutarate+Thiamindiphosphate-->3-Carboxy-1-hydroxypropyl-ThPP+CO2	TCA cycle	6.84229	6.88426	6.83912	6.83912	6.83912	6.83912	6.83912	6.83912
R00709MM	Isocitrate+NAD+-->2-Oxoglutarate+CO2+NADH+H+	TCA cycle	6.83109	6.87306	6.82792	6.82792	6.82792	6.82792	6.82792	6.82792
R00726MM	ITP + Oxaloacetate <=> IDP + Phosphoenolpyruvate + CO2	TCA cycle	0	0	0	0	0	0	0	0
R00727MM	ITP+Succinate+CoA-->IDP+Orthophosphate+Succinyl-CoA	TCA cycle	0	0	0	0	0	0	0	0
R01082MM	(S)-Malate-->Fumarate+H2O	TCA cycle	-6.85679	-6.89876	-6.85362	-6.85362	-6.85362	-6.85362	-6.85362	-6.85362
R01325MM	Citrate-->cis-Aconitate+H2O	TCA cycle	6.83109	6.87306	6.82792	6.82792	6.82792	6.82792	6.82792	6.82792
R01699MM	Pyruvate+EnzymeN6-(lipoyl)lysine-->[Dihydrolipoyllysine-residueacetyltransferase]S-acetyldihydrolipoyllysine+CO2	TCA cycle	2.5557	1.0965	0.5347	0.5347	0.5347	0.5347	0.5347	0.5347
R01899MM	Isocitrate+NADP+-->Oxalosuccinate+NADPH+H+	TCA cycle	0	0	0	0	0	0	0	0
R01900MM	Isocitrate-->cis-Aconitate+H2O	TCA cycle	-6.83109	-6.87306	-6.82792	-6.82792	-6.82792	-6.82792	-6.82792	-6.82792
R02569MM	Acetyl-CoA+EnzymeN6-(dihydrolipoyl)lysine-->CoA+[Dihydrolipoyllysine-residueacetyltransferase]S-acetyldihydrolipoyllysine	TCA cycle	-2.5557	-1.0965	-0.5347	-0.5347	-0.5347	-0.5347	-0.5347	-0.5347
R02570MM	Succinyl-CoA+EnzymeN6-(dihydrolipoyl)lysine-->CoA+[Dihydrolipoyllysine-residuesuccinyltransferase]S-succinyldihydrolipoyllysine	TCA cycle	-6.84229	-6.88426	-6.83912	-6.83912	-6.83912	-6.83912	-6.83912	-6.83912
R03270MM	2-(alpha-Hydroxyethyl)thiaminediphosphate+EnzymeN6-(lipoyl)lysine-->[Dihydrolipoyllysine-residueacetyltransferase]S-acetyldihydrolipoyllysine+Thiamindiphosphate	TCA cycle	0	0	0	0	0	0	0	0
R03316MM	3-Carboxy-1-hydroxypropyl-ThPP+EnzymeN6-(lipoyl)lysine-->[Dihydrolipoyllysine-residuesuccinyltransferase]S-succinyldihydrolipoyllysine+Thiamindiphosphate	TCA cycle	6.84229	6.88426	6.83912	6.83912	6.83912	6.83912	6.83912	6.83912
R07618MM	EnzymeN6-(dihydrolipoyl)lysine+NAD+-->EnzymeN6-(lipoyl)lysine+NADH+H+	TCA cycle	9.42839	7.99526	7.38832	7.38832	7.38832	7.38832	7.38832	7.38832
R01933MM	2-Oxoadipate+CoA+NAD+-->Glutaryl-CoA+CO2+NADH+H+	Tryptophan	0.0298	0.0298	0.0298	0.0298	0.0298	0.0298	0.0298	0.0298
R00678Cyto	L-Tryptophan + Oxygen --> L-Formylkynurenine	Tryptophan Metabolism	0	0	0	0	0	0	0	0
R01959Cyto	L-Formylkynurenine + H2O --> Formate + L-Kynurenine	Tryptophan Metabolism	0	0	0	0	0	0	0	0
R01960Cyto	L-Kynurenine + Oxygen + NADPH + H+ --> 3-Hydroxy-L-kynurenine + NADP+ + H2O	Tryptophan Metabolism	0	0	0	0	0	0	0	0
R02668Cyto	3-Hydroxy-L-kynurenine + H2O --> 3-Hydroxyanthranilate + L-Alanine	Tryptophan Metabolism	0	0	0	0	0	0	0	0
R02665Cyto	3-Hydroxyanthranilate + Oxygen --> 2-Amino-3-carboxymuconate semialdehyde	Tryptophan Metabolism	0	0	0	0	0	0	0	0
R04323Cyto	2-Amino-3-carboxymuconate semialdehyde --> 2-Aminomuconate semialdehyde + CO2	Tryptophan Metabolism	0	0	0	0	0	0	0	0
R03889Cyto	2-Aminomuconate semialdehyde + NAD+ + H2O --> 2-Aminomuconate + H+ + NADH	Tryptophan Metabolism	0	0	0	0	0	0	0	0
R01937Cyto	2-Oxoadipate + NH3 + NAD+ --> 2-Aminomuconate + NADH + H+ + H2O	Tryptophan Metabolism	0	0	0	0	0	0	0	0
R00551Cyto	L-Arginine+H2O-->L-Ornithine+Urea	Urea Cycle	0.0034	0.0034	0.0034	0.0034	0.0034	0.0034	0.0034	0.0034
R01086Cyto	N-(L-Arginino)succinate-->Fumarate+L-Arginine	Urea Cycle	0	0	0	0	0	0	0	0
R01954Cyto	ATP+L-Citrulline+L-Aspartate-->AMP+Diphosphate+N-(L-Arginino)succinate	Urea Cycle	0	0	0	0	0	0	0	0
R00927MM	Propanoyl-CoA+Acetyl-CoA-->CoA+2-Methylacetoacetyl-CoA	Valine, leucine and isoleucine degradation	-0.0039	-0.0039	-0.0039	-0.0039	-0.0039	-0.0039	-0.0039	-0.0039
R01090MM	L-Leucine+2-Oxoglutarate-->4-Methyl-2-oxopentanoate+L-Glutamate	Valine, leucine and isoleucine degradation	0.0159	0	0	0	0	0	0	0
R01214MM	L-Valine+2-Oxoglutarate-->3-Methyl-2-oxobutanoicacid+L-Glutamate	Valine, leucine and isoleucine degradation	0.0106	0.0106	0.0106	0.0106	0.0106	0.0106	0.0106	0.0106
R02085MM	(S)-3-Hydroxy-3-methylglutaryl-CoA-->3-Methylglutaconyl-CoA+H2O	Valine, leucine and isoleucine degradation	-0.0159	0	0	0	0	0	0	0
R02199MM	L-Isoleucine+2-Oxoglutarate-->(S)-3-Methyl-2-oxopentanoicacid+L-Glutamate	Valine, leucine and isoleucine degradation	0.0039	0.0039	0.0039	0.0039	0.0039	0.0039	0.0039	0.0039
R02661MM	2-Methylpropanoyl-CoA+FAD-->2-Methylprop-2-enoyl-CoA+FADH2	Valine, leucine and isoleucine degradation	0.0106	0.0106	0.0106	0.0106	0.0106	0.0106	0.0106	0.0106
R02662MM	2-Methylpropanoyl-CoA+EnzymeN6-(dihydrolipoyl)lysine-->CoA+[Dihydrolipoyllysine-residue(2-methylpropanoyl)transferase]S-(2-methylpropanoyl)dihydrolipoyllysine	Valine, leucine and isoleucine degradation	-0.0106	-0.0106	-0.0106	-0.0106	-0.0106	-0.0106	-0.0106	-0.0106
R03172MM	(S)-2-Methylbutanoyl-CoA+FAD-->2-Methylbut-2-enoyl-CoA+FADH2	Valine, leucine and isoleucine degradation	0.0039	0.0039	0.0039	0.0039	0.0039	0.0039	0.0039	0.0039
R03174MM	(S)-2-Methylbutanoyl-CoA+EnzymeN6-(dihydrolipoyl)lysine-->CoA+[Dihydrolipoyllysine-residue(2-methylpropanoyl)transferase]S-(2-methylbutanoyl)dihydrolipoyllysine	Valine, leucine and isoleucine degradation	-0.0039	-0.0039	-0.0039	-0.0039	-0.0039	-0.0039	-0.0039	-0.0039
R04095MM	3-Methylbutanoyl-CoA+FAD-->3-Methylcrotonyl-CoA+FADH2	Valine, leucine and isoleucine degradation	0.0159	0	0	0	0	0	0	0
R04097MM	3-Methylbutanoyl-CoA+EnzymeN6-(dihydrolipoyl)lysine-->CoA+[Dihydrolipoyllysine-residue(2-methylpropanoyl)transferase]S-(3-methylbutanoyl)dihydrolipoyllysine	Valine, leucine and isoleucine degradation	-0.0159	0	0	0	0	0	0	0
R04138MM	ATP+3-Methylcrotonyl-CoA+HCO3--->ADP+Orthophosphate+3-Methylglutaconyl-CoA	Valine, leucine and isoleucine degradation	0.0159	0	0	0	0	0	0	0
R04203MM	(2S,3S)-3-Hydroxy-2-methylbutanoyl-CoA+NAD+-->2-Methylacetoacetyl-CoA+NADH+H+	Valine, leucine and isoleucine degradation	0.0039	0.0039	0.0039	0.0039	0.0039	0.0039	0.0039	0.0039
R04204MM	(2S,3S)-3-Hydroxy-2-methylbutanoyl-CoA-->2-Methylbut-2-enoyl-CoA+H2O	Valine, leucine and isoleucine degradation	-0.0039	-0.0039	-0.0039	-0.0039	-0.0039	-0.0039	-0.0039	-0.0039
R04224MM	2-Methylprop-2-enoyl-CoA+H2O-->(S)-3-Hydroxyisobutyryl-CoA	Valine, leucine and isoleucine degradation	0.0106	0.0106	0.0106	0.0106	0.0106	0.0106	0.0106	0.0106
R05064MM	(S)-3-Hydroxyisobutyryl-CoA+H2O-->CoA+(S)-3-Hydroxyisobutyrate	Valine, leucine and isoleucine degradation	0.0106	0.0106	0.0106	0.0106	0.0106	0.0106	0.0106	0.0106
R05066MM	(S)-3-Hydroxyisobutyrate+NAD+-->(S)-Methylmalonatesemialdehyde+NADH+H+	Valine, leucine and isoleucine degradation	0.0106	0.0106	0.0106	0.0106	0.0106	0.0106	0.0106	0.0106
R07599MM	3-Methyl-2-oxobutanoicacid+Thiamindiphosphate-->2-Methyl-1-hydroxypropyl-ThPP+CO2	Valine, leucine and isoleucine degradation	0	0	0	0	0	0	0	0
R07600MM	2-Methyl-1-hydroxypropyl-ThPP+EnzymeN6-(lipoyl)lysine-->[Dihydrolipoyllysine-residue(2-methylpropanoyl)transferase]S-(2-methylpropanoyl)dihydrolipoyllysine+Thiamindiphosphate	Valine, leucine and isoleucine degradation	0	0	0	0	0	0	0	0
R07601MM	4-Methyl-2-oxopentanoate+Thiamindiphosphate-->3-Methyl-1-hydroxybutyl-ThPP+CO2	Valine, leucine and isoleucine degradation	0	0	0	0	0	0	0	0
R07602MM	3-Methyl-1-hydroxybutyl-ThPP+EnzymeN6-(lipoyl)lysine-->[Dihydrolipoyllysine-residue(2-methylpropanoyl)transferase]S-(3-methylbutanoyl)dihydrolipoyllysine+Thiamindiphosphate	Valine, leucine and isoleucine degradation	0	0	0	0	0	0	0	0
R07603MM	(S)-3-Methyl-2-oxopentanoicacid+Thiamindiphosphate-->2-Methyl-1-hydroxybutyl-ThPP+CO2	Valine, leucine and isoleucine degradation	0	0	0	0	0	0	0	0
R07604MM	2-Methyl-1-hydroxybutyl-ThPP+EnzymeN6-(lipoyl)lysine-->[Dihydrolipoyllysine-residue(2-methylpropanoyl)transferase]S-(2-methylbutanoyl)dihydrolipoyllysine+Thiamindiphosphate	Valine, leucine and isoleucine degradation	0	0	0	0	0	0	0	0
R00112MM	NADPH+NAD+-->NADP++NADH	Misc	0	0	0	0	0	0	0	0
R00245MM	L-Glutamate5-semialdehyde+NAD++H2O-->L-Glutamate+NADH+H+	Misc	0.0068	0.0068	0.0068	0.0068	0.0068	0.0068	0.0068	0.0068
R00572MM	CTP+Pyruvate-->CDP+Phosphoenolpyruvate	Misc	0	0	0	0	0	0	0	0
R00659MM	UTP+Pyruvate-->UDP+Phosphoenolpyruvate	Misc	0	0	0	0	0	0	0	0
R00724MM	ITP+Pyruvate-->IDP+Phosphoenolpyruvate	Misc	0	0	0	0	0	0	0	0
R01176MM	ATP+Butanoicacid+CoA-->AMP+Pyrophosphate+Butanoyl-CoA	Misc	0	0	0	0	0	0	0	0
R01360MM	(S)-3-Hydroxy-3-methylglutaryl-CoA-->Acetyl-CoA+Acetoacetate	Misc	0.0159	0	0	0	0	0	0	0
R01701MM	3-Methyl-2-oxobutanoicacid+EnzymeN6-(lipoyl)lysine-->[Dihydrolipoyllysine-residue(2-methylpropanoyl)transferase]S-(2-methylpropanoyl)dihydrolipoyllysine+CO2	Misc	0.0106	0.0106	0.0106	0.0106	0.0106	0.0106	0.0106	0.0106
R01702MM	4-Methyl-2-oxopentanoate+EnzymeN6-(lipoyl)lysine-->[Dihydrolipoyllysine-residue(2-methylpropanoyl)transferase]S-(3-methylbutanoyl)dihydrolipoyllysine+CO2	Misc	0.0159	0	0	0	0	0	0	0
R03758MM	Aminoacetone+CO2-->L-2-Amino-3-oxobutanoicacid	Misc	0	0	0	0	0	0	0	0
R04225MM	(S)-3-Methyl-2-oxopentanoicacid+EnzymeN6-(lipoyl)lysine-->[Dihydrolipoyllysine-residue(2-methylpropanoyl)transferase]S-(2-methylbutanoyl)dihydrolipoyllysine+CO2	Misc	0.0039	0.0039	0.0039	0.0039	0.0039	0.0039	0.0039	0.0039
R08657MM	sn-Glycerol 3-phosphate+Ubiquinone-->Glyceronephosphate+Ubiquinol	Misc	0	0	0	0	0	0	0	0
R03158MM	3-Hydroxypropanoate+CoA-->3-Hydroxypropionyl-CoA+H2O	Misc	0	0	0	0	0	0	0	0
R03045MM	3-Hydroxypropionyl-CoA-->Propenoyl-CoA+H2O	Misc	0	0	0	0	0	0	0	0
R00924MM	Propanoyl-CoA+FAD-->FADH2+Propenoyl-CoA	Misc	0	0	0	0	0	0	0	0
R00782MM	L-Cysteine+H2O-->Hydrogensulfide+Pyruvate+NH3	Misc	0.001	0.001	0.001	0.001	0.001	0.001	0.001	0.001
R00894Cyto	ATP + L-Glutamate + L-Cysteine --> ADP + Orthophosphate + gamma-L-Glutamyl-L-cysteine	Misc	0	0	0	0	0	0	0	0
R00497Cyto	ATP + gamma-L-Glutamyl-L-cysteine + Glycine --> ADP + Orthophosphate + Glutathione	Misc	0	0	0	0	0	0	0	0
R00330Cyto	ATP+GDP-->ADP+GTP	Misc	0	0	0	0	0	0	0	0
R00268Cyto	Oxalosuccinate-->2-Oxoglutarate+CO2	Misc	0	0	0	0	0	0	0	0
R01899Cyto	Isocitrate+NADP+-->Oxalosuccinate+NADPH+H+	Misc	0	0	0	0	0	0	0	0
R00352Cyto	ATP+Citrate+CoA-->ADP+Orthophosphate+Acetyl-CoA+Oxaloacetate	Misc	0	0	0	0	0	0	0	0
R01082Cyto	(S)-Malate-->Fumarate+H2O	Misc	0	0	0	0	0	0	0	0
R01325Cyto	Citrate--> cis-Aconitate + H2O	Misc	0	0	0	0	0	0	0	0
R01900Cyto	Isocitrate-->cis-Aconitate+H2O	Misc	0	0	0	0	0	0	0	0
R00216Cyto	(S)-Malate+NADP+-->Pyruvate+CO2+NADPH+H+	Misc	0	0	0	0	0	0	0	0
R00258Cyto	L-Alanine + 2-Oxoglutarate --> Pyruvate + L-Glutamate	Misc	0	0	0	0	0	0	0	0
Transporter1	Citrate carrier - Malate for citrate	Transporters	0	0	0	0	0	0	0	0
Transporter1b	Citrate carrier - Malate for citrate	Transporters	0	0	0	0	0	0	0	0
Transporter2	Citrate carrier - Malate for isocitrate	Transporters	0	0	0	0	0	0	0	0
Transporter2b	Citrate carrier - Malate for isocitrate	Transporters	0	0	0	0	0	0	0	0
Transporter3	Citrate carrier - PEP for citrate	Transporters	0	0	0	0	0	0	0	0
Transporter4	Citrate carrier - PEP for isocitrate	Transporters	0	0	0	0	0	0	0	0
Transporter5	Citrate carrier - Citrate for Isocitrate	Transporters	0	0	0	0	0	0	0	0
Transporter5b	Citrate carrier - Citrate for Isocitrate	Transporters	0	0	0	0	0	0	0	0
Transporter6	Phosphate carrier - Phosphate and H+ together	Transporters	-137.22	-135.71	-127.343	-116.538	-105.734	-99.2507	-97.0897	-94.9288
Transporter7	ADP/ATP carrier - ADP for ATP	Transporters	-137.22	-135.71	-127.343	-116.538	-105.734	-99.2507	-97.0897	-94.9288
Transporter8	UCP carrier - H+	Transporters	0	0	0	0	0	0	0	0
Transporter9	Dicarboxylate carrier - Malate for phosphate	Transporters	0	0	0	0	0	0	0	0
Transporter10	Dicarboxylate carrier - Succinate for phosphate	Transporters	0	0	0	0	0	0	0	0
Transporter11	Dicarboxylate carrier - Malate for sulphite	Transporters	0	0	0	0	0	0	0	0
Transporter12	Dicarboxylate carrier - Malate for sulfate	Transporters	0	0	0	0	0	0	0	0
Transporter13	Dicarboxylate carrier - Malate for thiosulfate	Transporters	0	0	0	0	0	0	0	0
Transporter14	Dicarboxylate carrier - Succinate for sulphite	Transporters	0	0	0	0	0	0	0	0
Transporter15	Dicarboxylate carrier - Succinate for sulfate	Transporters	0	0	0	0	0	0	0	0
Transporter16	Dicarboxylate carrier - Succinate for thiosulfate	Transporters	0	0	0	0	0	0	0	0
Transporter17	Dicaroxylate carrier - Succinate for malate	Transporters	0	0	0	0	0	0	0	0
Transporter18	Graves disease carrier - CoA	Transporters	0	0	0	0	0	0	0	0
Transporter18b	Graves disease carrier - CoA	Transporters	0	0	0	0	0	0	0	0
Transporter19	Glutamate carrier - Glutamate and H+	Transporters	-0.154	-0.154	-0.154	-0.154	-0.154	-0.154	-0.154	-0.154
Transporter19b	Glutamate carrier - Glutamate and H+	Transporters	0	0	0	0	0	0	0	0
Transporter20	deoxynucleotide carrier - dADP for ATP	Transporters	0	0	0	0	0	0	0	0
Transporter21	deoxynucleotide carrier - dGDP for ATP	Transporters	0	0	0	0	0	0	0	0
Transporter22	deoxynucleotide carrier - dCDP for ATP	Transporters	0	0	0	0	0	0	0	0
Transporter23	deoxynucleotide carrier - dTDP for ATP	Transporters	0	0	0	0	0	0	0	0
Transporter24	deoxynucleotide carrier - GDP for ATP	Transporters	0	0	0	0	0	0	0	0
Transporter25	deoxynucleotide carrier - UDP for ATP	Transporters	0	0	0	0	0	0	0	0
Transporter26	deoxynucleotide carrier - CDP for ATP	Transporters	0	0	0	0	0	0	0	0
Transporter27	Oxoglutarate carrier - Oxoglutarate for malate	Transporters	-2.375	-0.915804	-0.354	-0.354	-0.354	-0.354	-0.354	-0.354
Transporter28	Oxoglutarate carrier - Oxoglutarate for succinate	Transporters	0	0	0	0	0	0	0	0
Transporter29	Oxoglutarate carrier - Oxoglutarate for oxaloacetate	Transporters	0.1	0.1	0.1	0.1	0.1	0.1	0.1	0.1
Transporter30	Aspartate/glutamate carrier - Glutamate and H+ for aspartate	Transporters	2.021	0.561804	0	0	0	0	0	0
Transporter31	Ornithine carrier - Ornithine for citrulline	Transporters	0	0	0	0	0	0	0	0
Transporter32	Ornithine carrier - L-Lysine for citrulline	Transporters	0	0	0	0	0	0	0	0
Transporter33	Ornithine carrier - Arginine for citrulline	Transporters	0	0	0	0	0	0	0	0
Transporter34	Ornithine carrier - L-Lysine	Transporters	-0.0298	-0.0298	-0.0298	-0.0298	-0.0298	-0.0298	-0.0298	-0.0298
Transporter35	Ornithine carrier - L-Ornithine	Transporters	-0.0034	-0.0034	-0.0034	-0.0034	-0.0034	-0.0034	-0.0034	-0.0034
Transporter36	Ornithine carrier - L-Arginine	Transporters	-0.0034	-0.0034	-0.0034	-0.0034	-0.0034	-0.0034	-0.0034	-0.0034
Transporter37	Slc25a19 carrier - ThPP	Transporters	0	0	0	0	0	0	0	0
Transporter38	carnitine carrier - Carnitine out, palmitoyl/acyl carnitine in	Transporters	0.479863	0.685562	0.778715	0.778715	0.778715	0.778715	0.778715	0.778715
Transporter39	carnitine carrier - Carnitine out	Transporters	0	0	0	0	0	0	0	0
Transporter40	oxodicarboxylate carrier - Oxoadipate for oxoglutarate	Transporters	0	0	0	0	0	0	0	0
Transporter42	oxodicarboxylate carrier - citrate for oxoglutarate	Transporters	0	0	0	0	0	0	0	0
Transporter43	oxodicarboxylate carrier - oxaloacetate for oxoglutarate	Transporters	0.1	0.1	0.1	0.1	0.1	0.1	0.1	0.1
Transporter44	Unknown pyruvate carrier - Pyruvate	Transporters	-2.375	-0.915804	-0.354	-0.354	-0.354	-0.354	-0.354	-0.354
Transporter45	Unknown carrier - NAD+	Transporters	0	0	0	0	0	0	0	0
Transporter46	Diffusion - CO2	Transporters	16.5154	15.1076	14.4555	14.4555	14.4555	14.4555	14.4555	14.4555
Transporter47	Diffusion - H2O	Transporters	152.716	149.608	140.61	129.805	119.001	112.518	110.357	108.196
Transporter48	Diffusion - Oxygen	Transporters	-19.8	-19.8	-19.8	-19.8	-19.8	-19.8	-19.8	-19.8
Transporter49	Diffusion - Glycerol	Transporters	0	0	0	0	0	0	0	0
Transporter50	Diffusion - Ethanal (Acetaldehyde)	Transporters	0	0	0	0	0	0	0	0
Transporter51	Phosphatidylserine carrier - Phosphatidylserine	Transporters	0	0	0	0	0	0	0	0
Transporter52	Phosphatidylcholine carrier - Phosphatidylcholine	Transporters	0	0	0	0	0	0	0	0
Transporter53	Phosphatidylethanolamine carrier - Phosphatidylethanolamine	Transporters	0	0	0	0	0	0	0	0
Transporter54	Diffusion? - Propanoate	Transporters	0	0	0	0	0	0	0	0
Transporter55	Diffusion? - Butanoic acid	Transporters	0	0	0	0	0	0	0	0
Transporter56	MitoFerrin carrier - Fe2+	Transporters	0	0	0	0	0	0	0	0
Transporter57	Unknown amino acid carrier - L-Asparagine	Transporters	0	0	0	0	0	0	0	0
Transporter58	Unknown amino acid carrier - L-Cysteine	Transporters	-0.001	-0.001	-0.001	-0.001	-0.001	-0.001	-0.001	-0.001
Transporter59	Unknown amino acid carrier - L-Glutamine	Transporters	0	0	0	0	0	0	0	0
Transporter60	Unknown amino acid carrier - L-Proline	Transporters	-0.0044	-0.0044	-0.0044	-0.0044	-0.0044	-0.0044	-0.0044	-0.0044
Transporter61	Unknown amino acid carrier - L-Tyrosine	Transporters	0	0	0	0	0	0	0	0
Transporter62	Unknown amino acid carrier - L-Histidine	Transporters	0	0	0	0	0	0	0	0
Transporter63	Unknown amino acid carrier - L-Methionine	Transporters	0	0	0	0	0	0	0	0
Transporter64	Unknown amino acid carrier - L-Phenylalanine	Transporters	0	0	0	0	0	0	0	0
Transporter65	Unknown amino acid carrier - L-Tryptophan	Transporters	0	0	0	0	0	0	0	0
Transporter66	Unknown amino acid carrier - Glycine	Transporters	0.0166	0	0	0	0	0	0	0
Transporter67	Unknown amino acid carrier - L-Isoleucine	Transporters	-0.0039	-0.0039	-0.0039	-0.0039	-0.0039	-0.0039	-0.0039	-0.0039
Transporter68	Unknown amino acid carrier - L-Leucine	Transporters	-0.0159	0	0	0	0	0	0	0
Transporter69	Unknown amino acid carrier - L-Valine	Transporters	-0.0106	-0.0106	-0.0106	-0.0106	-0.0106	-0.0106	-0.0106	-0.0106
Transporter70	Unknown amino acid carrier - L-Alanine	Transporters	0	0	0	0	0	0	0	0
Transporter71	Unknown amino acid carrier - L-Serine	Transporters	-0.0166	0	0	0	0	0	0	0
Transporter72	Unknown amino acid carrier - L-Threonine	Transporters	0	0	0	0	0	0	0	0
Transporter74	Unknown carrier - Glutathione	Transporters	0	0	0	0	0	0	0	0
Transporter75	Unknown carrier - 5-Aminolevulinate	Transporters	0	0	0	0	0	0	0	0
Transporter75b	Unknown carrier - 5-Aminolevulinate	Transporters	0	0	0	0	0	0	0	0
Transporter76	Unknown carrier - (R)-3-Hydroxybutanoate	Transporters	0	0	0	0	0	0	0	0
Transporter76b	Unknown carrier - (R)-3-Hydroxybutanoate	Transporters	-0.04836	0	0	0	0	0	0	0
Transporter77	Unknown carrier - Urea	Transporters	0.0034	0.0034	0.0034	0.0034	0.0034	0.0034	0.0034	0.0034
Transporter78	Unknown carrier - Fumarate	Transporters	0	0	0	0	0	0	0	0
Transporter79	Unknown carrier - Acetoacetate	Transporters	-0.11428	-0.11428	0	0	0	0	0	0
Transporter80	Unknown carrier - HCO3-	Transporters	-0.0198	-0.0039	-0.0039	-0.0039	-0.0039	-0.0039	-0.0039	-0.0039
Transporter81	Diffusion? - NH3	Transporters	0.263	0.2471	0.2471	0.2471	0.2471	0.2471	0.2471	0.2471
Transporter82	Putrescine	Transporters	0	0	0	0	0	0	0	0
Transporter83	Heme	Transporters	0	0	0	0	0	0	0	0
Transporter84	Hydrogen sulfide	Transporters	0.001	0.001	0.001	0.001	0.001	0.001	0.001	0.001
Transporter85	P5C carrier - (S)-1-Pyrroline-5-carboxylate	Transporters	0	0	0	0	0	0	0	0
Transporter85b	P5C carrier - (S)-1-Pyrroline-5-carboxylate	Transporters	0	0	0	0	0	0	0	0
Transporter86	Biomass	Transporters	0	0	0	0	0	0	0	0
Boundary1	CO2	Boundary conditions	-16.5154	-15.1076	-14.4555	-14.4555	-14.4555	-14.4555	-14.4555	-14.4555
Boundary2	Oxygen	Boundary conditions	19.8	19.8	19.8	19.8	19.8	19.8	19.8	19.8
Boundary3	L-Arginine	Boundary conditions	0.0068	0.0068	0.0068	0.0068	0.0068	0.0068	0.0068	0.0068
Boundary4	L-Lysine	Boundary conditions	0.0298	0.0298	0.0298	0.0298	0.0298	0.0298	0.0298	0.0298
Boundary5	L-Glutamate	Boundary conditions	0	0	0	0	0	0	0	0
Boundary6	L-Proline	Boundary conditions	0.0044	0.0044	0.0044	0.0044	0.0044	0.0044	0.0044	0.0044
Boundary7	Fe2+	Boundary conditions	0	0	0	0	0	0	0	0
Boundary8	L-Aspartate	Boundary conditions	0.154	0.154	0.154	0.154	0.154	0.154	0.154	0.154
Boundary9	Glycine	Boundary conditions	-0.0166	0	0	0	0	0	0	0
Boundary10	L-Tyrosine	Boundary conditions	0	0	0	0	0	0	0	0
Boundary11	L-Asparagine	Boundary conditions	0	0	0	0	0	0	0	0
Boundary12	L-Methionine	Boundary conditions	0	0	0	0	0	0	0	0
Boundary13	L-Phenylalanine	Boundary conditions	0	0	0	0	0	0	0	0
Boundary14	L-Tryptophan	Boundary conditions	0	0	0	0	0	0	0	0
Boundary15	L-Histidine	Boundary conditions	0	0	0	0	0	0	0	0
Boundary16	L-Glutamine	Boundary conditions	0	0	0	0	0	0	0	0
Boundary17	5-Aminolevulinate	Boundary conditions	0	0	0	0	0	0	0	0
Boundary18	L-Cysteine	Boundary conditions	0.001	0.001	0.001	0.001	0.001	0.001	0.001	0.001
Boundary19	Phosphatidylcholine	Boundary conditions	0	0	0	0	0	0	0	0
Boundary20	Phosphatidylserine	Boundary conditions	0	0	0	0	0	0	0	0
Boundary21	Phosphatidylethanolamine	Boundary conditions	0	0	0	0	0	0	0	0
Boundary22	alpha-D-Glucose	Boundary conditions	0.9	0.9	0.9	0.9	0.9	0.9	0.9	0.9
Boundary23	Glycerol	Boundary conditions	0	0	0	0	0	0	0	0
Boundary24	Propanoate	Boundary conditions	0	0	0	0	0	0	0	0
Boundary25	Sulfate	Boundary conditions	0	0	0	0	0	0	0	0
Boundary26	Sulfite	Boundary conditions	0	0	0	0	0	0	0	0
Boundary27	Thiosulfate	Boundary conditions	0	0	0	0	0	0	0	0
Boundary28	Succinate	Boundary conditions	0	0	0	0	0	0	0	0
Boundary29	(S)-Malate	Boundary conditions	0	0	0	0	0	0	0	0
Boundary30	Isocitrate	Boundary conditions	0	0	0	0	0	0	0	0
Boundary31	Citrate	Boundary conditions	0	0	0	0	0	0	0	0
Boundary32	Butanoic acid	Boundary conditions	0	0	0	0	0	0	0	0
Boundary33	Oxaloacetate	Boundary conditions	0	0	0	0	0	0	0	0
Boundary34	CoA	Boundary conditions	0	0	0	0	0	0	0	0
Boundary35	H2O	Boundary conditions	-15.9719	-14.58	-14.0422	-14.0422	-14.0422	-14.0422	-14.0422	-14.0422
Boundary36	(R)-3-Hydroxybutanoate	Boundary conditions	0.04836	0	0	0	0	0	0	0
Boundary37	Urea	Boundary conditions	-0.0068	-0.0068	-0.0068	-0.0068	-0.0068	-0.0068	-0.0068	-0.0068
Boundary38	Orthophosphate	Boundary conditions	0	0	0	0	0	0	0	0
Boundary39	Thiamin diphosphate	Boundary conditions	0	0	0	0	0	0	0	0
Boundary40	NAD+	Boundary conditions	0	0	0	0	0	0	0	0
Boundary41	ADP	Boundary conditions	0	0	0	0	0	0	0	0
Boundary42	UDP	Boundary conditions	0	0	0	0	0	0	0	0
Boundary43	2-Oxoglutarate	Boundary conditions	0	0	0	0	0	0	0	0
Boundary44	CDP	Boundary conditions	0	0	0	0	0	0	0	0
Boundary45	dADP	Boundary conditions	0	0	0	0	0	0	0	0
Boundary46	dGDP	Boundary conditions	0	0	0	0	0	0	0	0
Boundary47	dTDP	Boundary conditions	0	0	0	0	0	0	0	0
Boundary48	dCDP	Boundary conditions	0	0	0	0	0	0	0	0
Boundary49	ATP	Boundary conditions	0	0	0	0	0	0	0	0
Boundary50	H+	Boundary conditions	0.51348	0.48168	0.3674	0.3674	0.3674	0.3674	0.3674	0.3674
Boundary51	L-Isoleucine	Boundary conditions	0.0039	0.0039	0.0039	0.0039	0.0039	0.0039	0.0039	0.0039
Boundary52	L-Leucine	Boundary conditions	0.0159	0	0	0	0	0	0	0
Boundary53	L-Valine	Boundary conditions	0.0106	0.0106	0.0106	0.0106	0.0106	0.0106	0.0106	0.0106
Boundary54	Acetaldehyde	Boundary conditions	0	0	0	0	0	0	0	0
Boundary55	Hexadecanoic acid	Boundary conditions	0.479863	0.685562	0.778715	0.778715	0.778715	0.778715	0.778715	0.778715
Boundary56	(S)-Lactate	Boundary conditions	0.575	-0.884196	-1.446	-1.446	-1.446	-1.446	-1.446	-1.446
Boundary57	Fumarate	Boundary conditions	0	0	0	0	0	0	0	0
Boundary58	Octanoic acid	Boundary conditions	0	0	0	0	0	0	0	0
Boundary59	HCO3-	Boundary conditions	0.0198	0.0039	0.0039	0.0039	0.0039	0.0039	0.0039	0.0039
Boundary60	Putrescine	Boundary conditions	0	0	0	0	0	0	0	0
Boundary61	L-Alanine	Boundary conditions	0	0	0	0	0	0	0	0
Boundary62	L-Serine	Boundary conditions	0.0166	0	0	0	0	0	0	0
Boundary63	L-Threonine	Boundary conditions	0	0	0	0	0	0	0	0
Boundary64	Creatine	Boundary conditions	0	0	0	0	0	0	0	0
Boundary65	Phosphocreatine	Boundary conditions	0	0	0	0	0	0	0	0
Boundary66	Orotate	Boundary conditions	0	0	0	0	0	0	0	0
Boundary67	Bilirubin	Boundary conditions	0	0	0	0	0	0	0	0
Boundary68	Fe3+	Boundary conditions	0	0	0	0	0	0	0	0
Boundary69	Carbon monoxide	Boundary conditions	0	0	0	0	0	0	0	0
Boundary70	Acetoacetate	Boundary conditions	0.11428	0.11428	0	0	0	0	0	0
Boundary71	Citrulline	Boundary conditions	0	0	0	0	0	0	0	0
Boundary72	Hydrogen sulfide	Boundary conditions	-0.001	-0.001	-0.001	-0.001	-0.001	-0.001	-0.001	-0.001
Boundary73	NADP+	Boundary conditions	0	0	0	0	0	0	0	0
Boundary74	NADPH	Boundary conditions	0	0	0	0	0	0	0	0
Boundary75	Nitric oxide	Boundary conditions	0	0	0	0	0	0	0	0
Boundary76	GDP	Boundary conditions	0	0	0	0	0	0	0	0
Boundary77	H+ (accumulation)	Boundary conditions	0	0	0	0	0	0	0	0
Boundary78	NADH Pool	Boundary conditions	0	0	0	0	0	0	0	0
Boundary79	NADPH Pool	Boundary conditions	0	0	0	0	0	0	0	0
Boundary81	Acetyl-CoA (For lipid synthesis)	Boundary conditions	0	0	0	0	0	0	0	0
Boundary82	Pyruvate	Boundary conditions	0	0	0	0	0	0	0	0
Boundary83	Biomass	Boundary conditions	-138.06	-136.139	-127.586	-116.781	-105.976	-99.4933	-97.3323	-95.1713
Boundary87	NH4	Boundary conditions	-0.263	-0.2471	-0.2471	-0.2471	-0.2471	-0.2471	-0.2471	-0.2471
Boundary88	Formate	Boundary conditions	0	0	0	0	0	0	0	0

## Sheet: Table S4
Table S4. System fluxes when varying complex I flux from active (65%) to fully inhibited (0%), with glycerone phosphate shuttle reactions disabled (R00842Cyto and R08657MM), and proline cycling (R01248MM and R01253MM) limited to 7μmol/min/gDW.
Reaction ID	Reaction description	Pathway description	Percentage complex I flux reduction (Flux values in μmol/min/gDW)
			1	0.75	65%	60%	50%	25%	10%	5%	0%
BioMass5	Objective function - maximum ATP production	Objective Function	138.06	127.586	123.264	121.103	116.781	103.937	95.8255	93.1215	90.4176
R00258MM	L-Alanine+2-Oxoglutarate-->Pyruvate+L-Glutamate	Alanine, aspartate and glutamate metabolism	0	0	0	0	0	0	0	0	0
R01648MM	4-Aminobutanoate+2-Oxoglutarate-->Succinatesemialdehyde+L-Glutamate	Alanine, aspartate and glutamate metabolism	0	0	0	0	0	0	0	0	0
R00261MM	L-Glutamate-->4-Aminobutanoate+CO2	Alanine, aspartate and glutamate metabolism / Butanoate metabolism	0	0	0	0	0	0	0	0	0
R00713MM	Succinatesemialdehyde+NAD++H2O-->Succinate+NADH+H+	Alanine, aspartate and glutamate metabolism / Butanoate metabolism	0	0	0	0	0	0	0	0	0
R00243MM	L-Glutamate+NAD++H2O-->2-Oxoglutarate+NH3+NADH+H+	Amino Acid degradation	0.25117	0.114758	0	0	0	0	0	0	0
R00248MM	L-Glutamate+NADP++H2O-->2-Oxoglutarate+NH3+NADPH+H+	Amino Acid degradation	0.0108298	0.131342	0.2461	0.2461	0.2461	0.2461	0.2461	0.2461	0.2461
R00410MM	Succinyl-CoA+Acetoacetate-->Succinate+Acetoacetyl-CoA	Amino Acid degradation and Ketone Bodies	0.17854	0	0	0	0	0	0	0	0
R00239MM	ATP+L-Glutamate-->ADP+L-Glutamyl5-phosphate	Arginine and proline metabolism	0	0	0	0	0	0	0	0	0
R00256MM	L-Glutamine+H2O-->L-Glutamate+NH3	Arginine and proline metabolism	0	0	0	0	0	0	0	0	0
R00551MM	L-Arginine+H2O-->L-Ornithine+Urea	Arginine and proline metabolism	0.0034	0.0034	0.0034	0.0034	0.0034	0.0034	0.0034	0.0034	0.0034
R00566MM	L-Arginine-->Agmatine+CO2	Arginine and proline metabolism	0	0	0	0	0	0	0	0	0
R00667MM	L-Ornithine+2-Oxoglutarate-->L-Glutamate5-semialdehyde+L-Glutamate	Arginine and proline metabolism	0.0068	0.0068	0.0068	0.0068	0.0068	0.0068	0.0068	0.0068	0.0068
R00707MM	(S)-1-Pyrroline-5-carboxylate+NAD++2H2O-->L-Glutamate+NADH+H+	Arginine and proline metabolism	0.00311388	0.00147141	0	0	0	0	0	0	0
R00708MM	(S)-1-Pyrroline-5-carboxylate+NADP++2H2O-->L-Glutamate+NADPH+H+	Arginine and proline metabolism	0.00128612	0.00292859	0.0078	0.0078	0.0078	0.0112	0.0112	0.0112	0.0112
R01157MM	Agmatine+H2O-->Putrescine+Urea	Arginine and proline metabolism	0	0	0	0	0	0	0	0	0
R01248MM	L-Proline+NAD+-->(S)-1-Pyrroline-5-carboxylate+NADH+H+	Arginine and proline metabolism	0	-5.04188	-6.9956	-6.9956	-6.9956	-6.9956	-6.9956	-6.9956	-6.9956
R01251MM	L-Proline+NADP+-->(S)-1-Pyrroline-5-carboxylate+NADPH+H+	Arginine and proline metabolism	0	0	0	0	0	0	0	0	0
R03313MM	L-Glutamate5-semialdehyde+Orthophosphate+NADP+-->L-Glutamyl5-phosphate+NADPH+H+	Arginine and proline metabolism	0	0	0	0	0	0	0	0	0
R03314MM	L-Glutamate5-semialdehyde-->(S)-1-Pyrroline-5-carboxylate+H2O	Arginine and proline metabolism	0	0	0.0034	0.0034	0.0034	0.0068	0.0068	0.0068	0.0068
R00004MM	Pyrophosphate+H2O-->2Orthophosphate	Carnitine Shuttle	0	0	0	0	0	0	0	0	0
R00127MM	ATP+AMP-->2ADP	Misc	0	0	0	0	0	0	0	0	0
R01923MM	Palmitoyl-CoA+L-Carnitine-->CoA+L-Palmitoylcarnitine	Carnitine Shuttle	-0.479863	-0.778715	-0.778715	-0.778715	-0.778715	-0.824167	-0.824167	-0.824167	-0.824167
R00004Cyto	Pyrophosphate+H2O-->2Orthophosphate	Carnitine Shuttle	0.479863	0.778715	0.778715	0.778715	0.778715	0.824167	0.824167	0.824167	0.824167
R00127Cyto	ATP+AMP-->2ADP	Carnitine Shuttle	0.479863	0.778715	0.778715	0.778715	0.778715	0.824167	0.824167	0.824167	0.824167
R01280Cyto	ATP+Hexadecanoicacid+CoA-->AMP+Palmitoyl-CoA+Pyrophosphate	Carnitine Shuttle	0.479863	0.778715	0.778715	0.778715	0.778715	0.824167	0.824167	0.824167	0.824167
R01923Cyto	Palmitoyl-CoA+L-Carnitine-->CoA+L-Palmitoylcarnitine	Carnitine Shuttle	0.479863	0.778715	0.778715	0.778715	0.778715	0.824167	0.824167	0.824167	0.824167
R01881Cyto	ATP+Creatine-->ADP+Phosphocreatine	Creatine	0	0	0	0	0	0	0	0	0
R00895MM	L-Cysteine+2-Oxoglutarate-->Mercaptopyruvate+L-Glutamate	Cysteine and methionine metabolism	0	0	0	0	0	0	0	0	0
R03105MM	Mercaptopyruvate+Sulfite-->Thiosulfate+Pyruvate	Cysteine and methionine metabolism	0	0	0	0	0	0	0	0	0
R00156MM	ATP+UDP-->ADP+UTP	DNA/RNA	0	0	0	0	0	0	0	0	0
R00157MM	UTP+AMP-->UDP+ADP	DNA/RNA	0	0	0	0	0	0	0	0	0
R00330MM	ATP+GDP-->ADP+GTP	DNA/RNA	0	0	0	0	0	0	0	0	0
R00430MM	GTP+Pyruvate-->GDP+Phosphoenolpyruvate	DNA/RNA	0	0	0	0	0	0	0	0	0
R00512MM	ATP+CMP-->ADP+CDP	DNA/RNA	0	0	0	0	0	0	0	0	0
R00570MM	ATP+CDP-->ADP+CTP	DNA/RNA	0	0	0	0	0	0	0	0	0
R00722MM	ATP+IDP-->ADP+ITP	DNA/RNA	0	0	0	0	0	0	0	0	0
R01137MM	ATP+dADP-->ADP+dATP	DNA/RNA	0	0	0	0	0	0	0	0	0
R01138MM	dATP+Pyruvate-->dADP+Phosphoenolpyruvate	DNA/RNA	0	0	0	0	0	0	0	0	0
R01857MM	ATP+dGDP-->ADP+dGTP	DNA/RNA	0	0	0	0	0	0	0	0	0
R01858MM	dGTP+Pyruvate-->dGDP+Phosphoenolpyruvate	DNA/RNA	0	0	0	0	0	0	0	0	0
R02093MM	ATP+dTDP-->ADP+dTTP	DNA/RNA	0	0	0	0	0	0	0	0	0
R02326MM	ATP+dCDP-->ADP+dCTP	DNA/RNA	0	0	0	0	0	0	0	0	0
R00081MM	COMPLEX_IV_Oxygen+4Ferrocytochromec-->4Ferricytochromec+2H2O	Electron Transport Chain	19.7707	19.778	19.781	19.7824	19.7854	19.7927	19.7971	19.7985	19.8
R00086MM	ATP_SYNTHASE_ADP+Orthophosphate+4H+-->ATP+H2O	Electron Transport Chain	130.562	120.494	116.172	114.011	109.689	96.9263	88.8145	86.1105	83.4066
R02161MM	COMPLEX_III_Ubiquinol+2Ferricytochromec-->Ubiquinone+2Ferrocytochromec	Electron Transport Chain	39.5414	39.5561	39.5619	39.5649	39.5707	39.5854	39.5941	39.5971	39.6
R02163MM	COMPLEX_I_Ubiquinone+NADH-->Ubiquinol+NAD+4H+0.002O2.-	Electron Transport Chain	29.2903	21.9677	19.0387	17.5742	14.6452	7.32258	2.92903	1.46452	0
R02164MM	COMPLEX_II_Ubiquinone+FADH2-->Ubiquinol+FAD+	Electron Transport Chain	6.85679	6.85362	6.85362	6.85362	6.85362	6.86324	6.86324	6.86324	6.86324
R00238MM	2Acetyl-CoA-->CoA+Acetoacetyl-CoA	FA Metabolism	-0.688203	-0.808515	-0.808515	-0.808515	-0.808515	-0.853967	-0.853967	-0.853967	-0.853967
R01175MM	Butanoyl-CoA+FAD-->FADH2+Crotonoyl-CoA	FA Metabolism	0.479863	0.778715	0.778715	0.778715	0.778715	0.824167	0.824167	0.824167	0.824167
R01177MM	Acetyl-CoA+Butanoyl-CoA-->CoA+3-Oxohexanoyl-CoA	FA Metabolism	-0.479863	-0.778715	-0.778715	-0.778715	-0.778715	-0.824167	-0.824167	-0.824167	-0.824167
R01279MM	Palmitoyl-CoA+FAD-->trans-Hexadec-2-enoyl-CoA+FADH2	FA Metabolism	0.479863	0.814556	0.977605	1.22193	1.71059	2.92307	3.65606	3.90039	4.14472
R01975MM	(S)-3-Hydroxybutanoyl-CoA+NAD+-->Acetoacetyl-CoA+NADH+H+	FA Metabolism	0.509663	0.808515	0.808515	0.808515	0.808515	0.853967	0.853967	0.853967	0.853967
R02487MM	Glutaryl-CoA+FAD-->FADH2+Crotonoyl-CoA+CO2	FA Metabolism	0.0298	0.0298	0.0298	0.0298	0.0298	0.0298	0.0298	0.0298	0.0298
R03026MM	(S)-3-Hydroxybutanoyl-CoA-->Crotonoyl-CoA+H2O	FA Metabolism	-0.509663	-0.808515	-0.808515	-0.808515	-0.808515	-0.853967	-0.853967	-0.853967	-0.853967
R03777MM	Octanoyl-CoA+FAD-->trans-Oct-2-enoyl-CoA+FADH2	FA Metabolism	0.479863	0.814556	0.977605	1.22193	1.71059	2.92307	3.65606	3.90039	4.14472
R03778MM	Octanoyl-CoA+Acetyl-CoA-->CoA+3-Oxodecanoyl-CoA	FA Metabolism	-0.479863	-0.778715	-0.778715	-0.778715	-0.778715	-0.824167	-0.824167	-0.824167	-0.824167
R03857MM	Lauroyl-CoA+FAD-->2-trans-Dodecenoyl-CoA+FADH2	FA Metabolism	0.479863	0.814556	0.977605	1.22193	1.71059	2.92307	3.65606	3.90039	4.14472
R03858MM	Lauroyl-CoA+Acetyl-CoA-->CoA+3-Oxotetradecanoyl-CoA	FA Metabolism	-0.479863	-0.778715	-0.778715	-0.778715	-0.778715	-0.824167	-0.824167	-0.824167	-0.824167
R03990MM	Tetradecanoyl-CoA+FAD-->trans-Tetradec-2-enoyl-CoA+FADH2	FA Metabolism	0.479863	0.814556	0.977605	1.22193	1.71059	2.92307	3.65606	3.90039	4.14472
R03991MM	Tetradecanoyl-CoA+Acetyl-CoA-->CoA+3-Oxopalmitoyl-CoA	FA Metabolism	-0.479863	-0.778715	-0.778715	-0.778715	-0.778715	-0.824167	-0.824167	-0.824167	-0.824167
R04170MM	(S)-3-Hydroxydodecanoyl-CoA-->2-trans-Dodecenoyl-CoA+H2O	FA Metabolism	-0.479863	-0.778715	-0.778715	-0.778715	-0.778715	-0.824167	-0.824167	-0.824167	-0.824167
R04737MM	(S)-3-Hydroxyhexadecanoyl-CoA+NAD+-->3-Oxopalmitoyl-CoA+NADH+H+	FA Metabolism	0.479863	0.778715	0.778715	0.778715	0.778715	0.824167	0.824167	0.824167	0.824167
R04738MM	(S)-3-Hydroxyhexadecanoyl-CoA-->trans-Hexadec-2-enoyl-CoA+H2O	FA Metabolism	-0.479863	-0.778715	-0.778715	-0.778715	-0.778715	-0.824167	-0.824167	-0.824167	-0.824167
R04739MM	(S)-3-Hydroxytetradecanoyl-CoA+NAD+-->3-Oxotetradecanoyl-CoA+NADH	FA Metabolism	0.479863	0.778715	0.778715	0.778715	0.778715	0.824167	0.824167	0.824167	0.824167
R04740MM	(S)-3-Hydroxytetradecanoyl-CoA-->trans-Tetradec-2-enoyl-CoA+H2O	FA Metabolism	-0.479863	-0.778715	-0.778715	-0.778715	-0.778715	-0.824167	-0.824167	-0.824167	-0.824167
R04741MM	(S)-3-Hydroxydodecanoyl-CoA+NAD+-->3-Oxododecanoyl-CoA+NADH+H+	FA Metabolism	0.479863	0.778715	0.778715	0.778715	0.778715	0.824167	0.824167	0.824167	0.824167
R04742MM	Decanoyl-CoA+Acetyl-CoA-->CoA+3-Oxododecanoyl-CoA	FA Metabolism	-0.479863	-0.778715	-0.778715	-0.778715	-0.778715	-0.824167	-0.824167	-0.824167	-0.824167
R04743MM	(S)-Hydroxydecanoyl-CoA+NAD+-->3-Oxodecanoyl-CoA+NADH+H+	FA Metabolism	0.479863	0.778715	0.778715	0.778715	0.778715	0.824167	0.824167	0.824167	0.824167
R04744MM	(S)-Hydroxydecanoyl-CoA-->trans-Dec-2-enoyl-CoA+H2O	FA Metabolism	-0.479863	-0.778715	-0.778715	-0.778715	-0.778715	-0.824167	-0.824167	-0.824167	-0.824167
R04745MM	(S)-Hydroxyoctanoyl-CoA+NAD+-->3-Oxooctanoyl-CoA+NADH+H+	FA Metabolism	0.479863	0.778715	0.778715	0.778715	0.778715	0.824167	0.824167	0.824167	0.824167
R04746MM	(S)-Hydroxyoctanoyl-CoA-->trans-Oct-2-enoyl-CoA+H2O	FA Metabolism	-0.479863	-0.778715	-0.778715	-0.778715	-0.778715	-0.824167	-0.824167	-0.824167	-0.824167
R04747MM	Hexanoyl-CoA+Acetyl-CoA-->CoA+3-Oxooctanoyl-CoA	FA Metabolism	-0.479863	-0.778715	-0.778715	-0.778715	-0.778715	-0.824167	-0.824167	-0.824167	-0.824167
R04748MM	(S)-Hydroxyhexanoyl-CoA+NAD+-->3-Oxohexanoyl-CoA+NADH+H+	FA Metabolism	0.479863	0.778715	0.778715	0.778715	0.778715	0.824167	0.824167	0.824167	0.824167
R04749MM	(S)-Hydroxyhexanoyl-CoA-->trans-Hex-2-enoyl-CoA+H2O	FA Metabolism	-0.479863	-0.778715	-0.778715	-0.778715	-0.778715	-0.824167	-0.824167	-0.824167	-0.824167
R04751MM	Hexanoyl-CoA+FAD-->trans-Hex-2-enoyl-CoA+FADH2	FA Metabolism	0.479863	0.814556	0.977605	1.22193	1.71059	2.92307	3.65606	3.90039	4.14472
R04754MM	Decanoyl-CoA+FAD-->trans-Dec-2-enoyl-CoA+FADH2	FA Metabolism	0.479863	0.814556	0.977605	1.22193	1.71059	2.92307	3.65606	3.90039	4.14472
R01624MM	Acetyl-CoA+Acyl-carrierprotein-->CoA+Acetyl-[acyl-carrierprotein]	Fatty acid biosynthesis	0	0	0	0	0	0	0	0	0
R01626MM	Malonyl-CoA+Acyl-carrierprotein-->CoA+Malonyl-[acyl-carrierprotein]	Fatty acid biosynthesis	0	0	0	0	0	0	0	0	0
R04355MM	Acetyl-[acyl-carrierprotein]+Malonyl-[acyl-carrierprotein]-->Acetoacetyl-[acp]+CO2+Acyl-carrierprotein	Fatty acid biosynthesis	0	0	0	0	0	0	0	0	0
R04428MM	(3R)-3-Hydroxybutanoyl-[acyl-carrierprotein]-->But-2-enoyl-[acyl-carrierprotein]+H2O	Fatty acid biosynthesis	0	0	0	0	0	0	0	0	0
R04430MM	Butyryl-[acp]+NADP+-->But-2-enoyl-[acyl-carrierprotein]+NADPH+H+	Fatty acid biosynthesis	0	0	0	0	0	0	0	0	0
R04533MM	(3R)-3-Hydroxybutanoyl-[acyl-carrierprotein]+NADP+-->Acetoacetyl-[acp]+NADPH+H+	Fatty acid biosynthesis	0	0	0	0	0	0	0	0	0
R04536MM	(3R)-3-Hydroxyoctanoyl-[acyl-carrierprotein]+NADP+-->3-Oxooctanoyl-[acp]+NADPH+H+	Fatty acid biosynthesis	0	0	0	0	0	0	0	0	0
R04537MM	(3R)-3-Hydroxyoctanoyl-[acyl-carrierprotein]-->trans-Oct-2-enoyl-[acp]+H2O	Fatty acid biosynthesis	0	0	0	0	0	0	0	0	0
R04952MM	Butyryl-[acp]+Malonyl-[acyl-carrierprotein]-->3-Oxohexanoyl-[acp]+CO2+Acyl-carrierprotein	Fatty acid biosynthesis	0	0	0	0	0	0	0	0	0
R04953MM	(R)-3-Hydroxyhexanoyl-[acp]+NADP+-->3-Oxohexanoyl-[acp]+NADPH+H+	Fatty acid biosynthesis	0	0	0	0	0	0	0	0	0
R04954MM	(R)-3-Hydroxyhexanoyl-[acp]-->trans-Hex-2-enoyl-[acp]+H2O	Fatty acid biosynthesis	0	0	0	0	0	0	0	0	0
R04956MM	Hexanoyl-[acp]+NADP+-->trans-Hex-2-enoyl-[acp]+NADPH+H+	Fatty acid biosynthesis	0	0	0	0	0	0	0	0	0
R04957MM	Hexanoyl-[acp]+Malonyl-[acyl-carrierprotein]-->3-Oxooctanoyl-[acp]+CO2+Acyl-carrierprotein	Fatty acid biosynthesis	0	0	0	0	0	0	0	0	0
R04959MM	Octanoyl-[acp]+NADP+-->trans-Oct-2-enoyl-[acp]+NADPH+H+	Fatty acid biosynthesis	0	0	0	0	0	0	0	0	0
R08157MM	Octanoyl-[acp]+H2O-->Acyl-carrierprotein+Octanoicacid	Fatty acid biosynthesis	0	0	0	0	0	0	0	0	0
R01706MM	Hexadecanoyl-[acp]+H2O-->Acyl-carrierprotein+Hexadecanoicacid	Fatty acid biosynthesis	0	0	0	0	0	0	0	0	0
R04534MM	(3R)-3-Hydroxydecanoyl-[acyl-carrierprotein]+NADP+-->3-Oxodecanoyl-[acp]+NADPH	Fatty acid biosynthesis	0	0	0	0	0	0	0	0	0
R04535MM	(3R)-3-Hydroxydecanoyl-[acyl-carrierprotein]-->trans-Dec-2-enoyl-[acp]+H2O	Fatty acid biosynthesis	0	0	0	0	0	0	0	0	0
R04543MM	(3R)-3-Hydroxypalmitoyl-[acyl-carrierprotein]+NADP+-->3-Oxohexadecanoyl-[acp]+NADPH+H+	Fatty acid biosynthesis	0	0	0	0	0	0	0	0	0
R04544MM	(3R)-3-Hydroxypalmitoyl-[acyl-carrierprotein]-->trans-Hexadec-2-enoyl-[acp]+H2O	Fatty acid biosynthesis	0	0	0	0	0	0	0	0	0
R04566MM	(3R)-3-Hydroxytetradecanoyl-[acyl-carrierprotein]+NADP+-->3-Oxotetradecanoyl-[acp]+NADPH+H+	Fatty acid biosynthesis	0	0	0	0	0	0	0	0	0
R04568MM	(3R)-3-Hydroxytetradecanoyl-[acyl-carrierprotein]-->trans-Tetradec-2-enoyl-[acp]+H2O	Fatty acid biosynthesis	0	0	0	0	0	0	0	0	0
R04725MM	Dodecanoyl-[acyl-carrierprotein]+NADP+-->trans-Dodec-2-enoyl-[acp]+NADPH+H+	Fatty acid biosynthesis	0	0	0	0	0	0	0	0	0
R04726MM	Dodecanoyl-[acyl-carrierprotein]+Malonyl-[acyl-carrierprotein]-->3-Oxotetradecanoyl-[acp]+CO2+Acyl-carrierprotein	Fatty acid biosynthesis	0	0	0	0	0	0	0	0	0
R04960MM	Octanoyl-[acp]+Malonyl-[acyl-carrierprotein]-->3-Oxodecanoyl-[acp]+CO2+Acyl-carrierprotein	Fatty acid biosynthesis	0	0	0	0	0	0	0	0	0
R04962MM	Decanoyl-[acp]+NADP+-->trans-Dec-2-enoyl-[acp]+NADPH+H+	Fatty acid biosynthesis	0	0	0	0	0	0	0	0	0
R04963MM	Decanoyl-[acp]+Malonyl-[acyl-carrierprotein]-->3-Oxododecanoyl-[acp]+CO2+Acyl-carrierprotein	Fatty acid biosynthesis	0	0	0	0	0	0	0	0	0
R04964MM	(R)-3-Hydroxydodecanoyl-[acp]+NADP+-->3-Oxododecanoyl-[acp]+NADPH+H+	Fatty acid biosynthesis	0	0	0	0	0	0	0	0	0
R04965MM	(R)-3-Hydroxydodecanoyl-[acp]-->trans-Dodec-2-enoyl-[acp]+H2O	Fatty acid biosynthesis	0	0	0	0	0	0	0	0	0
R04967MM	Tetradecanoyl-[acp]+NADP+-->trans-Tetradec-2-enoyl-[acp]+NADPH+H+	Fatty acid biosynthesis	0	0	0	0	0	0	0	0	0
R04968MM	Tetradecanoyl-[acp]+Malonyl-[acyl-carrierprotein]-->3-Oxohexadecanoyl-[acp]+CO2+Acyl-carrierprotein	Fatty acid biosynthesis	0	0	0	0	0	0	0	0	0
R04970MM	Hexadecanoyl-[acp]+NADP+-->trans-Hexadec-2-enoyl-[acp]+NADPH+H+	Fatty acid biosynthesis	0	0	0	0	0	0	0	0	0
R01274MM	Palmitoyl-CoA + H2O <=> CoA + Hexadecanoic acid + H+	Fatty acid biosynthesis	0	0	0	0	0	0	0	0	0
R01218MM	5,10-Methylenetetrahydrofolate+NAD+-->5,10-Methenyltetrahydrofolate+NADH+H+	Fatty acid elongation in mitochondria	0.0122428	0	0	0	0	0	0	0	0
R03776MM	Octanoyl-CoA+NADP+-->trans-Oct-2-enoyl-CoA+NADPH+H+	Fatty acid elongation in mitochondria	0	-0.0358412	-0.19889	-0.443219	-0.93188	-2.0989	-2.83189	-3.07622	-3.32055
R03856MM	Lauroyl-CoA+NADP+-->2-trans-Dodecenoyl-CoA+NADPH+H+	Fatty acid elongation in mitochondria	0	-0.0358412	-0.19889	-0.443219	-0.93188	-2.0989	-2.83189	-3.07622	-3.32055
R03989MM	Tetradecanoyl-CoA+NADP+-->trans-Tetradec-2-enoyl-CoA+NADPH+H+	Fatty acid elongation in mitochondria	0	-0.0358412	-0.19889	-0.443219	-0.93188	-2.0989	-2.83189	-3.07622	-3.32055
R04753MM	Decanoyl-CoA+NADP+-->trans-Dec-2-enoyl-CoA+NADPH+H+	Fatty acid elongation in mitochondria	0	-0.0358412	-0.19889	-0.443219	-0.93188	-2.0989	-2.83189	-3.07622	-3.32055
R06985MM	trans-Hex-2-enoyl-CoA+NADPH+H+-->Hexanoyl-CoA+NADP+	Fatty acid elongation in mitochondria	0	0.0358412	0.19889	0.443219	0.93188	2.0989	2.83189	3.07622	3.32055
R01278MM	Palmitoyl-CoA+NADP+-->trans-Hexadec-2-enoyl-CoA+NADPH+H+	Fatty acid elongation in mitochondria	0	-0.0358412	-0.19889	-0.443219	-0.93188	-2.0989	-2.83189	-3.07622	-3.32055
R01280MM	ATP+Hexadecanoicacid+CoA-->AMP+Palmitoyl-CoA+Pyrophosphate	Fatty acid metabolism	0	0	0	0	0	0	0	0	0
R00253MM	ATP+L-Glutamate+NH3-->ADP+Orthophosphate+L-Glutamine	Glutamine	0	0	0	0	0	0	0	0	0
R00494Cyto	Glutathione+H2O-->Cys-Gly+L-Glutamate	Glutathione	0	0	0	0	0	0	0	0	0
R00899Cyto	Cys-Gly+H2O-->L-Cysteine+Glycine	Glutathione	0	0	0	0	0	0	0	0	0
R00842Cyto	sn-Glycerol3-phosphate+NAD+-->Glyceronephosphate+NADH+H+	Glycerol phosphate shuttle	0	0	0	0	0	0	0	0	0
R00371MM	Acetyl-CoA+Glycine-->CoA+L-2-Amino-3-oxobutanoicacid	Glycine, serine and threonine metabolism	0	0	0	0	0	0	0	0	0
R00945MM	5,10-Methylenetetrahydrofolate+Glycine+H2O-->Tetrahydrofolate+L-Serine	Glycine, serine and threonine metabolism	-0.0166	0	0	0	0	-0.0166	-0.0166	-0.0166	-0.0166
R02529MM	Aminoacetone+H2O+Oxygen-->Methylglyoxal+NH3+H2O2	Glycine, serine and threonine metabolism	0	0	0	0	0	0	0	0	0
R00945Cyto	5,10-Methylenetetrahydrofolate+Glycine+H2O-->Tetrahydrofolate+L-Serine	Glycine, serine and threonine metabolism	0	0	0	0	0	0	0	0	0
R00943Cyto	Tetrahydrofolate + Formate + ATP <=> ADP + Orthophosphate + 10-Formyltetrahydrofolate	Glycine, serine and threonine metabolism	0	0	0	0	0	0	0	0	0
R00710MM	Acetaldehyde+NAD++H2O-->Acetate+NADH+H+	Glycolysis	0	0	0	0	0	0	0	0	0
R00200Cyto	ATP+Pyruvate-->ADP+Phosphoenolpyruvate	Glycolysis	-1.8	-1.8	-1.8	-1.8	-1.8	-1.8	-1.8	-1.8	-1.8
R00658Cyto	2-Phospho-D-glycerate-->Phosphoenolpyruvate+H2O	Glycolysis	1.8	1.8	1.8	1.8	1.8	1.8	1.8	1.8	1.8
R00703Cyto	(S)-Lactate+NAD+-->Pyruvate+NADH+H+	Glycolysis	0.575	-1.446	-1.446	-1.446	-1.446	-1.8	-1.8	-1.8	-1.8
R01015Cyto	D-Glyceraldehyde3-phosphate-->Glyceronephosphate	Glycolysis	-0.9	-0.9	-0.9	-0.9	-0.9	-0.9	-0.9	-0.9	-0.9
R01061Cyto	D-Glyceraldehyde3-phosphate+Orthophosphate+NAD+-->3-Phospho-D-glyceroylphosphate+NADH+H+	Glycolysis	1.8	1.8	1.8	1.8	1.8	1.8	1.8	1.8	1.8
R01070Cyto	beta-D-Fructose1,6-bisphosphate-->Glyceronephosphate+D-Glyceraldehyde3-phosphate	Glycolysis	0.9	0.9	0.9	0.9	0.9	0.9	0.9	0.9	0.9
R01512Cyto	ATP+3-Phospho-D-glycerate-->ADP+3-Phospho-D-glyceroylphosphate	Glycolysis	-1.8	-1.8	-1.8	-1.8	-1.8	-1.8	-1.8	-1.8	-1.8
R01518Cyto	2-Phospho-D-glycerate-->3-Phospho-D-glycerate	Glycolysis	-1.8	-1.8	-1.8	-1.8	-1.8	-1.8	-1.8	-1.8	-1.8
R01786Cyto	ATP+alpha-D-Glucose-->ADP+alpha-D-Glucose6-phosphate	Glycolysis	0.9	0.9	0.9	0.9	0.9	0.9	0.9	0.9	0.9
R02740Cyto	alpha-D-Glucose6-phosphate-->beta-D-Fructose6-phosphate	Glycolysis	0.9	0.9	0.9	0.9	0.9	0.9	0.9	0.9	0.9
R04779Cyto	ATP+beta-D-Fructose6-phosphate-->ADP+beta-D-Fructose1,6-bisphosphate	Glycolysis	0.9	0.9	0.9	0.9	0.9	0.9	0.9	0.9	0.9
R02391Cyto	Bilirubin + NAD+ --> Biliverdin + NADH + H+	Haem Degradation	0	0	0	0	0	0	0	0	0
R02393Cyto	Bilirubin + NADP+ --> Biliverdin + NADPH + H+	Haem Degradation	0	0	0	0	0	0	0	0	0
R03683Cyto	Hemoglobin + FADH2 + 3 Oxygen --> Globin + Biliverdin + CO + Fe3+ + FAD + 3 H2O	Haem Degradation	0	0	0	0	0	0	0	0	0
R03684Cyto	Hemoglobin --> Globin + Heme	Haem Degradation	0	0	0	0	0	0	0	0	0
R00310MM	Protoporphyrin+Fe2+-->Heme+2H+	Haem Synthesis	0	0	0	0	0	0	0	0	0
R00830MM	Succinyl-CoA+Glycine-->5-Aminolevulinate+CoA+CO2	Haem Synthesis	0	0	0	0	0	0	0	0	0
R03222MM	2ProtoporphyrinogenIX+3Oxygen-->2Protoporphyrin+6H2O	Haem Synthesis	0	0	0	0	0	0	0	0	0
R00036Cyto	25-Aminolevulinate-->Porphobilinogen+2H2O	Haem Synthesis	0	0	0	0	0	0	0	0	0
R00084Cyto	4Porphobilinogen+H2O-->Hydroxymethylbilane+4NH3	Haem Synthesis	0	0	0	0	0	0	0	0	0
R03165Cyto	Hydroxymethylbilane-->UroporphyrinogenIII+H2O	Haem Synthesis	0	0	0	0	0	0	0	0	0
R03197Cyto	UroporphyrinogenIII-->CoproporphyrinogenIII+4CO2	Haem Synthesis	0	0	0	0	0	0	0	0	0
R03220Cyto	CoproporphyrinogenIII+Oxygen-->ProtoporphyrinogenIX+2CO2+2H2O	Haem Synthesis	0	0	0	0	0	0	0	0	0
R00014MM	Pyruvate+Thiamindiphosphate-->2-(alpha-Hydroxyethyl)thiaminediphosphate+CO2	Lipid synthesis	0	0	0	0	0	0	0	0	0
R00851MM	sn-Glycerol3-phosphate+Palmitoyl-CoA-->1-Acyl-sn-glycerol3-phosphate+CoA	Lipid synthesis	0	0	0	0	0	0	0	0	0
R01799MM	CTP+Phosphatidate-->Pyrophosphate+CDP-diacylglycerol	Lipid synthesis	0	0	0	0	0	0	0	0	0
R01801MM	CDP-diacylglycerol+sn-Glycerol3-phosphate-->CMP+Phosphatidylglycerophosphate	Lipid synthesis	0	0	0	0	0	0	0	0	0
R02029MM	Phosphatidylglycerophosphate+H2O-->Phosphatidylglycerol+Orthophosphate	Lipid synthesis	0	0	0	0	0	0	0	0	0
R02030MM	Phosphatidylglycerol+CDP-diacylglycerol-->Cardiolipin+CMP	Lipid synthesis	0	0	0	0	0	0	0	0	0
R02241MM	Phosphatidate+CoA-->1-Acyl-sn-glycerol3-phosphate+Palmitoyl-CoA	Lipid synthesis	0	0	0	0	0	0	0	0	0
R07390MM	2Phosphatidylglycerol-->Cardiolipin+Glycerol	Lipid synthesis	0	0	0	0	0	0	0	0	0
R00716MM	N6-(L-1,3-Dicarboxypropyl)-L-lysine+NADP++H2O-->L-Lysine+2-Oxoglutarate+NADPH+H+	Lysine degradation	-0.0298	-0.0298	-0.0298	-0.0298	-0.0298	-0.0298	-0.0298	-0.0298	-0.0298
R01939MM	L-2-Aminoadipate+2-Oxoglutarate-->2-Oxoadipate+L-Glutamate	Lysine degradation	0.0298	0.0298	0.0298	0.0298	0.0298	0.0298	0.0298	0.0298	0.0298
R01940MM	2-Oxoadipate+Lipoamide-->S-Glutaryldihydrolipoamide+CO2	Lysine degradation	0	0	0	0	0	0	0	0	0
R02313MM	N6-(L-1,3-Dicarboxypropyl)-L-lysine+NAD++H2O-->L-Glutamate+L-2-Aminoadipate6-semialdehyde+NADH+H+	Lysine degradation	0.0298	0.0298	0.0298	0.0298	0.0298	0.0298	0.0298	0.0298	0.0298
R02571MM	Glutaryl-CoA+Dihydrolipoamide-->CoA+S-Glutaryldihydrolipoamide	Lysine degradation	0	0	0	0	0	0	0	0	0
R03102MM	L-2-Aminoadipate6-semialdehyde+NAD++H2O-->L-2-Aminoadipate+NADH+H+	Lysine degradation	0.0221428	0.00997186	0	0	0	0	0	0	0
R03103MM	L-2-Aminoadipate6-semialdehyde+NADP++H2O-->L-2-Aminoadipate+NADPH+H+	Lysine degradation	0.00765718	0.0198281	0.0298	0.0298	0.0298	0.0298	0.0298	0.0298	0.0298
R00355MM	L-Aspartate+2-Oxoglutarate-->Oxaloacetate+L-Glutamate	Malate Aspartate Shuttle	-2.021	0	0	0	0	0	0	0	0
R00342Cyto	(S)-Malate+NAD+-->Oxaloacetate+NADH+H+	Malate Aspartate Shuttle	-2.375	-0.354	-0.354	-0.354	-0.354	0	0	0	0
R00355Cyto	L-Aspartate+2-Oxoglutarate-->Oxaloacetate+L-Glutamate	Malate Aspartate Shuttle	2.175	0.154	0.154	0.154	0.154	0.154	0.154	0.154	0.154
R00558Cyto	L-Arginine + Oxygen + NADPH + H+ --> N-(omega)-Hydroxyarginine + NADP+ + H2O	NOS Signalling	0	0	0	0	0	0	0	0	0
R00111Cyto	NADPH + 2 N-(omega)-Hydroxyarginine + 2 Oxygen + H+ --> NADP+ + 2 Nitric oxide + 2 L-Citrulline + 2 H2O	NOS Signalling	0	0	0	0	0	0	0	0	0
R00941MM	10-Formyltetrahydrofolate+NADP++H2O-->Tetrahydrofolate+CO2+NADPH+H+	One carbon pool by folate	0.0166	0	0	0	0	0.0166	0.0166	0.0166	0.0166
R01220MM	5,10-Methylenetetrahydrofolate+NADP+-->5,10-Methenyltetrahydrofolate+NADPH+H+	One carbon pool by folate	0.00435718	0	0	0	0	0.0166	0.0166	0.0166	0.0166
R01655MM	5,10-Methenyltetrahydrofolate+H2O-->10-Formyltetrahydrofolate+H+	One carbon pool by folate	0.0166	0	0	0	0	0.0166	0.0166	0.0166	0.0166
R01220Cyto	5,10-Methylenetetrahydrofolate+NADP+-->5,10-Methenyltetrahydrofolate+NADPH	One carbon pool by folate	0	0	0	0	0	0	0	0	0
R01655Cyto	5,10-Methenyltetrahydrofolate+H2O-->10-Formyltetrahydrofolate+H+	One carbon pool by folate	0	0	0	0	0	0	0	0	0
R00575Cyto	2ATP+L-Glutamine+HCO3-+H2O-->2ADP+Orthophosphate+L-Glutamate+Carbamoylphosphate	Orotate	0	0	0	0	0	0	0	0	0
R01397Cyto	Carbamoylphosphate+L-Aspartate-->Orthophosphate+N-Carbamoyl-L-aspartate	Orotate	0	0	0	0	0	0	0	0	0
R01868Cyto	(S)-Dihydroorotate + Quinone <=> Orotate + Hydroquinone	Orotate	0	0	0	0	0	0	0	0	0
R01993Cyto	(S)-Dihydroorotate+H2O-->N-Carbamoyl-L-aspartate	Orotate	0	0	0	0	0	0	0	0	0
R02736Cyto	beta-D-Glucose 6-phosphate + NADP+ --> D-Glucono-1,5-lactone 6-phosphate + NADPH + H+	Pentose Phosphate Pathway	0	0	0	0	0	0	0	0	0
R02035Cyto	D-Glucono-1,5-lactone 6-phosphate + H2O --> 6-Phospho-D-gluconate	Pentose Phosphate Pathway	0	0	0	0	0	0	0	0	0
R01528Cyto	6-Phospho-D-gluconate + NADP+ --> D-Ribulose 5-phosphate + CO2 + NADPH + H+	Pentose Phosphate Pathway	0	0	0	0	0	0	0	0	0
R01056Cyto	D-Ribose 5-phosphate --> D-Ribulose 5-phosphate	Pentose Phosphate Pathway	0	0	0	0	0	0	0	0	0
R01529Cyto	D-Ribulose 5-phosphate --> D-Xylulose 5-phosphate	Pentose Phosphate Pathway	0	0	0	0	0	0	0	0	0
R01641Cyto	Sedoheptulose 7-phosphate + D-Glyceraldehyde 3-phosphate --> D-Ribose 5-phosphate + D-Xylulose 5-phosphate	Pentose Phosphate Pathway	0	0	0	0	0	0	0	0	0
R01827Cyto	Sedoheptulose 7-phosphate + D-Glyceraldehyde 3-phosphate --> D-Erythrose 4-phosphate + beta-D-Fructose 6-phosphate	Pentose Phosphate Pathway	0	0	0	0	0	0	0	0	0
R01830Cyto	beta-D-Fructose 6-phosphate + D-Glyceraldehyde 3-phosphate --> D-Erythrose 4-phosphate + D-Xylulose 5-phosphate	Pentose Phosphate Pathway	0	0	0	0	0	0	0	0	0
R02739Cyto	alpha-D-Glucose 6-phosphate --> beta-D-Glucose 6-phosphate	Pentose Phosphate Pathway	0	0	0	0	0	0	0	0	0
R01248Cyto	L-Proline + NAD+ --> (S)-1-Pyrroline-5-carboxylate + NADH + H+	Proline Metabolism	0	0	0	0	0	0	0	0	0
R01251Cyto	L-Proline + NADP+ --> (S)-1-Pyrroline-5-carboxylate + NADPH + H+	Proline Metabolism	0	0	0	0	0	0	0	0	0
R01253MM	Proline + FAD --> (S)-1-Pyrroline-5-carboxylate + FADH2	Proline Metabolism	0.0044	5.04628	7	7	7	7	7	7	7
R00233MM	Malonyl-CoA-->Acetyl-CoA+CO2	Propanoate metabolism	0	0	0	0	0	0	0	0	0
R00705MM	3-Oxopropanoate+CoA+NAD+-->Acetyl-CoA+CO2+NADH+H+	Propanoate metabolism	0	0	0	0	0	0	0	0	0
R00706MM	3-Oxopropanoate+CoA+NADP+-->Acetyl-CoA+CO2+NADPH+H+	Propanoate metabolism	0	0	0	0	0	0	0	0	0
R00740MM	3-Oxopropanoate+CoA+NADP+-->Malonyl-CoA+NADPH+H+	Propanoate metabolism	0	0	0	0	0	0	0	0	0
R00742MM	ATP+Acetyl-CoA+HCO3--->ADP+Orthophosphate+Malonyl-CoA	Propanoate metabolism	0	0	0	0	0	0	0	0	0
R00833MM	(R)-2-Methyl-3-oxopropanoyl-CoA-->Succinyl-CoA	Propanoate metabolism	0.0145	0.0145	0.0145	0.0145	0.0145	0.0145	0.0145	0.0145	0.0145
R00926MM	Propinoladenylate+CoA-->AMP+Propanoyl-CoA	Propanoate metabolism	0	0	0	0	0	0	0	0	0
R00935MM	(S)-Methylmalonatesemialdehyde+CoA+NAD+-->Propanoyl-CoA+CO2+NADH+H+	Propanoate metabolism	0	0	0	0	0	0	0	0	0
R01354MM	ATP+Propanoate-->Pyrophosphate+Propinoladenylate	Propanoate metabolism	0	0	0	0	0	0	0	0	0
R01859MM	ATP+Propanoyl-CoA+HCO3--->ADP+Orthophosphate+(S)-2-Methyl-3-oxopropanoyl-CoA	Propanoate metabolism	0.0039	0.0039	0.0039	0.0039	0.0039	0.0039	0.0039	0.0039	0.0039
R02765MM	(R)-Methylmalonyl-CoA --> (S)-Methylmalonyl-CoA	Propanoate metabolism	-0.0039	-0.0039	-0.0039	-0.0039	-0.0039	-0.0039	-0.0039	-0.0039	-0.0039
R03381MM	(S)-Methylmalonatesemialdehyde+CoA+NAD+-->(R)-2-Methyl-3-oxopropanoyl-CoA+NADH+H+	Propanoate metabolism	0.0106	0.0106	0.0106	0.0106	0.0106	0.0106	0.0106	0.0106	0.0106
R01083Cyto	N6-(1,2-Dicarboxyethyl)-AMP --> Fumarate + AMP	Purine Nucleotide Cycle	0	0	0	0	0	0	0	0	0
R01135Cyto	GTP + IMP + L-Aspartate --> GDP + Orthophosphate + N6-(1,2-Dicarboxyethyl)-AMP	Purine Nucleotide Cycle	0	0	0	0	0	0	0	0	0
R00181Cyto	AMP + H2O --> IMP + NH3	Purine Nucleotide Cycle	0	0	0	0	0	0	0	0	0
R00227MM	Acetyl-CoA+H2O-->CoA+Acetate	Pyruvate metabolism	0	0	0	0	0	0	0	0	0
R00205MM	Methylglyoxal+NADP++H2O-->Pyruvate+NADPH+H+	Pyruvate metabolism	0	0	0	0	0	0	0	0	0
R00214MM	(S)-Malate+NAD+-->Pyruvate+CO2+NADH+H+	Pyruvate metabolism	0.16887	0.0815584	0	0	0	0	0	0	0
R00216MM	(S)-Malate+NADP+-->Pyruvate+CO2+NADPH+H+	Pyruvate metabolism	0.0108298	0.0981416	0.1797	0.1797	0.1797	0.1797	0.1797	0.1797	0.1797
R00236MM	Acetyladenylate+CoA-->AMP+Acetyl-CoA	Pyruvate metabolism	0	0	0	0	0	0	0	0	0
R00316MM	ATP+Acetate-->Pyrophosphate+Acetyladenylate	Pyruvate metabolism	0	0	0	0	0	0	0	0	0
R00009MM	2H2O2-->Oxygen+2H2O	ROS Removal	0	0	0	0	0	0	0	0	0
R00094MM	2Glutathione+NAD+-->Glutathionedisulfide+NADH+H+	ROS Removal	-0.00752975	-0.014627	-0.0190387	-0.0175742	-0.0146451	-0.00732258	-0.00292903	-0.00146452	0
R00275MM	2O2.-+2H+-->H2O2+Oxygen	ROS Removal	0.0292903	0.0219677	0.0190387	0.0175742	0.0146452	0.00732258	0.00292903	0.00146452	0
R00115MM	2Glutathione+NADP+-->Glutathionedisulfide+NADPH+H+	ROS Removal	-0.0217605	-0.00734071	0	0	0	0	0	0	0
R00274MM	H2O2+2Glutathione-->Glutathionedisulfide+2H2O	ROS Removal	0.0292903	0.0219677	0.0190387	0.0175742	0.0146451	0.00732257	0.00292903	0.00146452	0
R01361MM	(R)-3-Hydroxybutanoate+NAD+-->Acetoacetate+NADH+H+	Synthesis and degradation of ketone bodies	0.04836	0	0	0	0	0	0	0	0
R01978MM	(S)-3-Hydroxy-3-methylglutaryl-CoA+CoA-->Acetyl-CoA+H2O+Acetoacetyl-CoA	Synthesis and degradation of ketone bodies	0	0	0	0	0	0	0	0	0
R00268MM	Oxalosuccinate-->2-Oxoglutarate+CO2	TCA cycle	0	0	0.759738	2.22572	5.15768	6.83754	6.83754	6.83754	6.83754
R00342MM	(S)-Malate+NAD+-->Oxaloacetate+NADH+H+	TCA cycle	9.05209	7.02792	7.02792	7.02792	7.02792	6.68354	6.68354	6.68354	6.68354
R00344MM	ATP+Pyruvate+HCO3--->ADP+Orthophosphate+Oxaloacetate	TCA cycle	0	0	0	0	0	0	0	0	0
R00351MM	Citrate+CoA-->Acetyl-CoA+H2O+Oxaloacetate	TCA cycle	-6.83109	-6.82792	-6.82792	-6.82792	-6.82792	-6.83754	-6.83754	-6.83754	-6.83754
R00352MM	ATP+Citrate+CoA-->ADP+Orthophosphate+Acetyl-CoA+Oxaloacetate	TCA cycle	0	0	0	0	0	0	0	0	0
R00405MM	ATP+Succinate+CoA-->ADP+Orthophosphate+Succinyl-CoA	TCA cycle	-6.67825	-6.85362	-6.85362	-6.85362	-6.85362	-6.86324	-6.86324	-6.86324	-6.86324
R00431MM	GTP+Oxaloacetate-->GDP+Phosphoenolpyruvate+CO2	TCA cycle	0	0	0	0	0	0	0	0	0
R00432MM	GTP+Succinate+CoA-->GDP+Orthophosphate+Succinyl-CoA	TCA cycle	0	0	0	0	0	0	0	0	0
R00621MM	2-Oxoglutarate+Thiamindiphosphate-->3-Carboxy-1-hydroxypropyl-ThPP+CO2	TCA cycle	6.84229	6.83912	6.83912	6.83912	6.83912	6.84874	6.84874	6.84874	6.84874
R00709MM	Isocitrate+NAD+-->2-Oxoglutarate+CO2+NADH+H+	TCA cycle	6.83109	6.82792	6.06818	4.6022	1.67025	0	0	0	0
R00726MM	ITP + Oxaloacetate <=> IDP + Phosphoenolpyruvate + CO2	TCA cycle	0	0	0	0	0	0	0	0	0
R00727MM	ITP+Succinate+CoA-->IDP+Orthophosphate+Succinyl-CoA	TCA cycle	0	0	0	0	0	0	0	0	0
R01082MM	(S)-Malate-->Fumarate+H2O	TCA cycle	-6.85679	-6.85362	-6.85362	-6.85362	-6.85362	-6.86324	-6.86324	-6.86324	-6.86324
R01325MM	Citrate-->cis-Aconitate+H2O	TCA cycle	6.83109	6.82792	6.82792	6.82792	6.82792	6.83754	6.83754	6.83754	6.83754
R01699MM	Pyruvate+EnzymeN6-(lipoyl)lysine-->[Dihydrolipoyllysine-residueacetyltransferase]S-acetyldihydrolipoyllysine+CO2	TCA cycle	2.5557	0.5347	0.5347	0.5347	0.5347	0.1807	0.1807	0.1807	0.1807
R01899MM	Isocitrate+NADP+-->Oxalosuccinate+NADPH+H+	TCA cycle	0	0	0.759738	2.22572	5.15768	6.83754	6.83754	6.83754	6.83754
R01900MM	Isocitrate-->cis-Aconitate+H2O	TCA cycle	-6.83109	-6.82792	-6.82792	-6.82792	-6.82792	-6.83754	-6.83754	-6.83754	-6.83754
R02569MM	Acetyl-CoA+EnzymeN6-(dihydrolipoyl)lysine-->CoA+[Dihydrolipoyllysine-residueacetyltransferase]S-acetyldihydrolipoyllysine	TCA cycle	-2.5557	-0.5347	-0.5347	-0.5347	-0.5347	-0.1807	-0.1807	-0.1807	-0.1807
R02570MM	Succinyl-CoA+EnzymeN6-(dihydrolipoyl)lysine-->CoA+[Dihydrolipoyllysine-residuesuccinyltransferase]S-succinyldihydrolipoyllysine	TCA cycle	-6.84229	-6.83912	-6.83912	-6.83912	-6.83912	-6.84874	-6.84874	-6.84874	-6.84874
R03270MM	2-(alpha-Hydroxyethyl)thiaminediphosphate+EnzymeN6-(lipoyl)lysine-->[Dihydrolipoyllysine-residueacetyltransferase]S-acetyldihydrolipoyllysine+Thiamindiphosphate	TCA cycle	0	0	0	0	0	0	0	0	0
R03316MM	3-Carboxy-1-hydroxypropyl-ThPP+EnzymeN6-(lipoyl)lysine-->[Dihydrolipoyllysine-residuesuccinyltransferase]S-succinyldihydrolipoyllysine+Thiamindiphosphate	TCA cycle	6.84229	6.83912	6.83912	6.83912	6.83912	6.84874	6.84874	6.84874	6.84874
R07618MM	EnzymeN6-(dihydrolipoyl)lysine+NAD+-->EnzymeN6-(lipoyl)lysine+NADH+H+	TCA cycle	9.42839	7.38832	7.38832	7.38832	7.38832	7.04394	7.04394	7.04394	7.04394
R01933MM	2-Oxoadipate+CoA+NAD+-->Glutaryl-CoA+CO2+NADH+H+	Tryptophan	0.0298	0.0298	0.0298	0.0298	0.0298	0.0298	0.0298	0.0298	0.0298
R00678Cyto	L-Tryptophan + Oxygen --> L-Formylkynurenine	Tryptophan Metabolism	0	0	0	0	0	0	0	0	0
R01959Cyto	L-Formylkynurenine + H2O --> Formate + L-Kynurenine	Tryptophan Metabolism	0	0	0	0	0	0	0	0	0
R01960Cyto	L-Kynurenine + Oxygen + NADPH + H+ --> 3-Hydroxy-L-kynurenine + NADP+ + H2O	Tryptophan Metabolism	0	0	0	0	0	0	0	0	0
R02668Cyto	3-Hydroxy-L-kynurenine + H2O --> 3-Hydroxyanthranilate + L-Alanine	Tryptophan Metabolism	0	0	0	0	0	0	0	0	0
R02665Cyto	3-Hydroxyanthranilate + Oxygen --> 2-Amino-3-carboxymuconate semialdehyde	Tryptophan Metabolism	0	0	0	0	0	0	0	0	0
R04323Cyto	2-Amino-3-carboxymuconate semialdehyde --> 2-Aminomuconate semialdehyde + CO2	Tryptophan Metabolism	0	0	0	0	0	0	0	0	0
R03889Cyto	2-Aminomuconate semialdehyde + NAD+ + H2O --> 2-Aminomuconate + H+ + NADH	Tryptophan Metabolism	0	0	0	0	0	0	0	0	0
R01937Cyto	2-Oxoadipate + NH3 + NAD+ --> 2-Aminomuconate + NADH + H+ + H2O	Tryptophan Metabolism	0	0	0	0	0	0	0	0	0
R00551Cyto	L-Arginine+H2O-->L-Ornithine+Urea	Urea Cycle	0.0034	0.0034	0.0034	0.0034	0.0034	0.0034	0.0034	0.0034	0.0034
R01086Cyto	N-(L-Arginino)succinate-->Fumarate+L-Arginine	Urea Cycle	0	0	0	0	0	0	0	0	0
R01954Cyto	ATP+L-Citrulline+L-Aspartate-->AMP+Diphosphate+N-(L-Arginino)succinate	Urea Cycle	0	0	0	0	0	0	0	0	0
R00927MM	Propanoyl-CoA+Acetyl-CoA-->CoA+2-Methylacetoacetyl-CoA	Valine, leucine and isoleucine degradation	-0.0039	-0.0039	-0.0039	-0.0039	-0.0039	-0.0039	-0.0039	-0.0039	-0.0039
R01090MM	L-Leucine+2-Oxoglutarate-->4-Methyl-2-oxopentanoate+L-Glutamate	Valine, leucine and isoleucine degradation	0.0159	0	0	0	0	0	0	0	0
R01214MM	L-Valine+2-Oxoglutarate-->3-Methyl-2-oxobutanoicacid+L-Glutamate	Valine, leucine and isoleucine degradation	0.0106	0.0106	0.0106	0.0106	0.0106	0.0106	0.0106	0.0106	0.0106
R02085MM	(S)-3-Hydroxy-3-methylglutaryl-CoA-->3-Methylglutaconyl-CoA+H2O	Valine, leucine and isoleucine degradation	-0.0159	0	0	0	0	0	0	0	0
R02199MM	L-Isoleucine+2-Oxoglutarate-->(S)-3-Methyl-2-oxopentanoicacid+L-Glutamate	Valine, leucine and isoleucine degradation	0.0039	0.0039	0.0039	0.0039	0.0039	0.0039	0.0039	0.0039	0.0039
R02661MM	2-Methylpropanoyl-CoA+FAD-->2-Methylprop-2-enoyl-CoA+FADH2	Valine, leucine and isoleucine degradation	0.0106	0.0106	0.0106	0.0106	0.0106	0.0106	0.0106	0.0106	0.0106
R02662MM	2-Methylpropanoyl-CoA+EnzymeN6-(dihydrolipoyl)lysine-->CoA+[Dihydrolipoyllysine-residue(2-methylpropanoyl)transferase]S-(2-methylpropanoyl)dihydrolipoyllysine	Valine, leucine and isoleucine degradation	-0.0106	-0.0106	-0.0106	-0.0106	-0.0106	-0.0106	-0.0106	-0.0106	-0.0106
R03172MM	(S)-2-Methylbutanoyl-CoA+FAD-->2-Methylbut-2-enoyl-CoA+FADH2	Valine, leucine and isoleucine degradation	0.0039	0.0039	0.0039	0.0039	0.0039	0.0039	0.0039	0.0039	0.0039
R03174MM	(S)-2-Methylbutanoyl-CoA+EnzymeN6-(dihydrolipoyl)lysine-->CoA+[Dihydrolipoyllysine-residue(2-methylpropanoyl)transferase]S-(2-methylbutanoyl)dihydrolipoyllysine	Valine, leucine and isoleucine degradation	-0.0039	-0.0039	-0.0039	-0.0039	-0.0039	-0.0039	-0.0039	-0.0039	-0.0039
R04095MM	3-Methylbutanoyl-CoA+FAD-->3-Methylcrotonyl-CoA+FADH2	Valine, leucine and isoleucine degradation	0.0159	0	0	0	0	0	0	0	0
R04097MM	3-Methylbutanoyl-CoA+EnzymeN6-(dihydrolipoyl)lysine-->CoA+[Dihydrolipoyllysine-residue(2-methylpropanoyl)transferase]S-(3-methylbutanoyl)dihydrolipoyllysine	Valine, leucine and isoleucine degradation	-0.0159	0	0	0	0	0	0	0	0
R04138MM	ATP+3-Methylcrotonyl-CoA+HCO3--->ADP+Orthophosphate+3-Methylglutaconyl-CoA	Valine, leucine and isoleucine degradation	0.0159	0	0	0	0	0	0	0	0
R04203MM	(2S,3S)-3-Hydroxy-2-methylbutanoyl-CoA+NAD+-->2-Methylacetoacetyl-CoA+NADH+H+	Valine, leucine and isoleucine degradation	0.0039	0.0039	0.0039	0.0039	0.0039	0.0039	0.0039	0.0039	0.0039
R04204MM	(2S,3S)-3-Hydroxy-2-methylbutanoyl-CoA-->2-Methylbut-2-enoyl-CoA+H2O	Valine, leucine and isoleucine degradation	-0.0039	-0.0039	-0.0039	-0.0039	-0.0039	-0.0039	-0.0039	-0.0039	-0.0039
R04224MM	2-Methylprop-2-enoyl-CoA+H2O-->(S)-3-Hydroxyisobutyryl-CoA	Valine, leucine and isoleucine degradation	0.0106	0.0106	0.0106	0.0106	0.0106	0.0106	0.0106	0.0106	0.0106
R05064MM	(S)-3-Hydroxyisobutyryl-CoA+H2O-->CoA+(S)-3-Hydroxyisobutyrate	Valine, leucine and isoleucine degradation	0.0106	0.0106	0.0106	0.0106	0.0106	0.0106	0.0106	0.0106	0.0106
R05066MM	(S)-3-Hydroxyisobutyrate+NAD+-->(S)-Methylmalonatesemialdehyde+NADH+H+	Valine, leucine and isoleucine degradation	0.0106	0.0106	0.0106	0.0106	0.0106	0.0106	0.0106	0.0106	0.0106
R07599MM	3-Methyl-2-oxobutanoicacid+Thiamindiphosphate-->2-Methyl-1-hydroxypropyl-ThPP+CO2	Valine, leucine and isoleucine degradation	0	0	0	0	0	0	0	0	0
R07600MM	2-Methyl-1-hydroxypropyl-ThPP+EnzymeN6-(lipoyl)lysine-->[Dihydrolipoyllysine-residue(2-methylpropanoyl)transferase]S-(2-methylpropanoyl)dihydrolipoyllysine+Thiamindiphosphate	Valine, leucine and isoleucine degradation	0	0	0	0	0	0	0	0	0
R07601MM	4-Methyl-2-oxopentanoate+Thiamindiphosphate-->3-Methyl-1-hydroxybutyl-ThPP+CO2	Valine, leucine and isoleucine degradation	0	0	0	0	0	0	0	0	0
R07602MM	3-Methyl-1-hydroxybutyl-ThPP+EnzymeN6-(lipoyl)lysine-->[Dihydrolipoyllysine-residue(2-methylpropanoyl)transferase]S-(3-methylbutanoyl)dihydrolipoyllysine+Thiamindiphosphate	Valine, leucine and isoleucine degradation	0	0	0	0	0	0	0	0	0
R07603MM	(S)-3-Methyl-2-oxopentanoicacid+Thiamindiphosphate-->2-Methyl-1-hydroxybutyl-ThPP+CO2	Valine, leucine and isoleucine degradation	0	0	0	0	0	0	0	0	0
R07604MM	2-Methyl-1-hydroxybutyl-ThPP+EnzymeN6-(lipoyl)lysine-->[Dihydrolipoyllysine-residue(2-methylpropanoyl)transferase]S-(2-methylbutanoyl)dihydrolipoyllysine+Thiamindiphosphate	Valine, leucine and isoleucine degradation	0	0	0	0	0	0	0	0	0
R00112MM	NADPH+NAD+-->NADP++NADH	Misc	0	0	0	0	0	-5.28565	-9.68359	-11.1496	-12.6156
R00245MM	L-Glutamate5-semialdehyde+NAD++H2O-->L-Glutamate+NADH+H+	Misc	0.0068	0.0068	0.0034	0.0034	0.0034	0	0	0	0
R00572MM	CTP+Pyruvate-->CDP+Phosphoenolpyruvate	Misc	0	0	0	0	0	0	0	0	0
R00659MM	UTP+Pyruvate-->UDP+Phosphoenolpyruvate	Misc	0	0	0	0	0	0	0	0	0
R00724MM	ITP+Pyruvate-->IDP+Phosphoenolpyruvate	Misc	0	0	0	0	0	0	0	0	0
R01176MM	ATP+Butanoicacid+CoA-->AMP+Pyrophosphate+Butanoyl-CoA	Misc	0	0	0	0	0	0	0	0	0
R01360MM	(S)-3-Hydroxy-3-methylglutaryl-CoA-->Acetyl-CoA+Acetoacetate	Misc	0.0159	0	0	0	0	0	0	0	0
R01701MM	3-Methyl-2-oxobutanoicacid+EnzymeN6-(lipoyl)lysine-->[Dihydrolipoyllysine-residue(2-methylpropanoyl)transferase]S-(2-methylpropanoyl)dihydrolipoyllysine+CO2	Misc	0.0106	0.0106	0.0106	0.0106	0.0106	0.0106	0.0106	0.0106	0.0106
R01702MM	4-Methyl-2-oxopentanoate+EnzymeN6-(lipoyl)lysine-->[Dihydrolipoyllysine-residue(2-methylpropanoyl)transferase]S-(3-methylbutanoyl)dihydrolipoyllysine+CO2	Misc	0.0159	0	0	0	0	0	0	0	0
R03758MM	Aminoacetone+CO2-->L-2-Amino-3-oxobutanoicacid	Misc	0	0	0	0	0	0	0	0	0
R04225MM	(S)-3-Methyl-2-oxopentanoicacid+EnzymeN6-(lipoyl)lysine-->[Dihydrolipoyllysine-residue(2-methylpropanoyl)transferase]S-(2-methylbutanoyl)dihydrolipoyllysine+CO2	Misc	0.0039	0.0039	0.0039	0.0039	0.0039	0.0039	0.0039	0.0039	0.0039
R08657MM	sn-Glycerol 3-phosphate+Ubiquinone-->Glyceronephosphate+Ubiquinol	Misc	0	0	0	0	0	0	0	0	0
R03158MM	3-Hydroxypropanoate+CoA-->3-Hydroxypropionyl-CoA+H2O	Misc	0	0	0	0	0	0	0	0	0
R03045MM	3-Hydroxypropionyl-CoA-->Propenoyl-CoA+H2O	Misc	0	0	0	0	0	0	0	0	0
R00924MM	Propanoyl-CoA+FAD-->FADH2+Propenoyl-CoA	Misc	0	0	0	0	0	0	0	0	0
R00782MM	L-Cysteine+H2O-->Hydrogensulfide+Pyruvate+NH3	Misc	0.001	0.001	0.001	0.001	0.001	0.001	0.001	0.001	0.001
R00894Cyto	ATP + L-Glutamate + L-Cysteine --> ADP + Orthophosphate + gamma-L-Glutamyl-L-cysteine	Misc	0	0	0	0	0	0	0	0	0
R00497Cyto	ATP + gamma-L-Glutamyl-L-cysteine + Glycine --> ADP + Orthophosphate + Glutathione	Misc	0	0	0	0	0	0	0	0	0
R00330Cyto	ATP+GDP-->ADP+GTP	Misc	0	0	0	0	0	0	0	0	0
R00268Cyto	Oxalosuccinate-->2-Oxoglutarate+CO2	Misc	0	0	0	0	0	0	0	0	0
R01899Cyto	Isocitrate+NADP+-->Oxalosuccinate+NADPH+H+	Misc	0	0	0	0	0	0	0	0	0
R00352Cyto	ATP+Citrate+CoA-->ADP+Orthophosphate+Acetyl-CoA+Oxaloacetate	Misc	0	0	0	0	0	0	0	0	0
R01082Cyto	(S)-Malate-->Fumarate+H2O	Misc	0	0	0	0	0	0	0	0	0
R01325Cyto	Citrate--> cis-Aconitate + H2O	Misc	0	0	0	0	0	0	0	0	0
R01900Cyto	Isocitrate-->cis-Aconitate+H2O	Misc	0	0	0	0	0	0	0	0	0
R00216Cyto	(S)-Malate+NADP+-->Pyruvate+CO2+NADPH+H+	Misc	0	0	0	0	0	0	0	0	0
R00258Cyto	L-Alanine + 2-Oxoglutarate --> Pyruvate + L-Glutamate	Misc	0	0	0	0	0	0	0	0	0
Transporter1	Citrate carrier - Malate for citrate	Transporters	0	0	0	0	0	0	0	0	0
Transporter1b	Citrate carrier - Malate for citrate	Transporters	0	0	0	0	0	0	0	0	0
Transporter2	Citrate carrier - Malate for isocitrate	Transporters	0	0	0	0	0	0	0	0	0
Transporter2b	Citrate carrier - Malate for isocitrate	Transporters	0	0	0	0	0	0	0	0	0
Transporter3	Citrate carrier - PEP for citrate	Transporters	0	0	0	0	0	0	0	0	0
Transporter4	Citrate carrier - PEP for isocitrate	Transporters	0	0	0	0	0	0	0	0	0
Transporter5	Citrate carrier - Citrate for Isocitrate	Transporters	0	0	0	0	0	0	0	0	0
Transporter5b	Citrate carrier - Citrate for Isocitrate	Transporters	0	0	0	0	0	0	0	0	0
Transporter6	Phosphate carrier - Phosphate and H+ together	Transporters	-137.22	-127.343	-123.021	-120.86	-116.538	-103.786	-95.6738	-92.9699	-90.266
Transporter7	ADP/ATP carrier - ADP for ATP	Transporters	-137.22	-127.343	-123.021	-120.86	-116.538	-103.786	-95.6738	-92.9699	-90.266
Transporter8	UCP carrier - H+	Transporters	0	0	0	0	0	0	0	0	0
Transporter9	Dicarboxylate carrier - Malate for phosphate	Transporters	0	0	0	0	0	0	0	0	0
Transporter10	Dicarboxylate carrier - Succinate for phosphate	Transporters	0	0	0	0	0	0	0	0	0
Transporter11	Dicarboxylate carrier - Malate for sulphite	Transporters	0	0	0	0	0	0	0	0	0
Transporter12	Dicarboxylate carrier - Malate for sulfate	Transporters	0	0	0	0	0	0	0	0	0
Transporter13	Dicarboxylate carrier - Malate for thiosulfate	Transporters	0	0	0	0	0	0	0	0	0
Transporter14	Dicarboxylate carrier - Succinate for sulphite	Transporters	0	0	0	0	0	0	0	0	0
Transporter15	Dicarboxylate carrier - Succinate for sulfate	Transporters	0	0	0	0	0	0	0	0	0
Transporter16	Dicarboxylate carrier - Succinate for thiosulfate	Transporters	0	0	0	0	0	0	0	0	0
Transporter17	Dicaroxylate carrier - Succinate for malate	Transporters	0	0	0	0	0	0	0	0	0
Transporter18	Graves disease carrier - CoA	Transporters	0	0	0	0	0	0	0	0	0
Transporter18b	Graves disease carrier - CoA	Transporters	0	0	0	0	0	0	0	0	0
Transporter19	Glutamate carrier - Glutamate and H+	Transporters	-0.154	-0.154	-0.154	-0.154	-0.154	-0.154	-0.154	-0.154	-0.154
Transporter19b	Glutamate carrier - Glutamate and H+	Transporters	0	0	0	0	0	0	0	0	0
Transporter20	deoxynucleotide carrier - dADP for ATP	Transporters	0	0	0	0	0	0	0	0	0
Transporter21	deoxynucleotide carrier - dGDP for ATP	Transporters	0	0	0	0	0	0	0	0	0
Transporter22	deoxynucleotide carrier - dCDP for ATP	Transporters	0	0	0	0	0	0	0	0	0
Transporter23	deoxynucleotide carrier - dTDP for ATP	Transporters	0	0	0	0	0	0	0	0	0
Transporter24	deoxynucleotide carrier - GDP for ATP	Transporters	0	0	0	0	0	0	0	0	0
Transporter25	deoxynucleotide carrier - UDP for ATP	Transporters	0	0	0	0	0	0	0	0	0
Transporter26	deoxynucleotide carrier - CDP for ATP	Transporters	0	0	0	0	0	0	0	0	0
Transporter27	Oxoglutarate carrier - Oxoglutarate for malate	Transporters	-2.375	-0.354	-0.354	-0.354	-0.354	0	0	0	0
Transporter28	Oxoglutarate carrier - Oxoglutarate for succinate	Transporters	0	0	0	0	0	0	0	0	0
Transporter29	Oxoglutarate carrier - Oxoglutarate for oxaloacetate	Transporters	0.1	0.1	0.1	0.1	0.1	-0.077	-0.077	-0.077	-0.077
Transporter30	Aspartate/glutamate carrier - Glutamate and H+ for aspartate	Transporters	2.021	0	0	0	0	0	0	0	0
Transporter31	Ornithine carrier - Ornithine for citrulline	Transporters	0	0	0	0	0	0	0	0	0
Transporter32	Ornithine carrier - L-Lysine for citrulline	Transporters	0	0	0	0	0	0	0	0	0
Transporter33	Ornithine carrier - Arginine for citrulline	Transporters	0	0	0	0	0	0	0	0	0
Transporter34	Ornithine carrier - L-Lysine	Transporters	-0.0298	-0.0298	-0.0298	-0.0298	-0.0298	-0.0298	-0.0298	-0.0298	-0.0298
Transporter35	Ornithine carrier - L-Ornithine	Transporters	-0.0034	-0.0034	-0.0034	-0.0034	-0.0034	-0.0034	-0.0034	-0.0034	-0.0034
Transporter36	Ornithine carrier - L-Arginine	Transporters	-0.0034	-0.0034	-0.0034	-0.0034	-0.0034	-0.0034	-0.0034	-0.0034	-0.0034
Transporter37	Slc25a19 carrier - ThPP	Transporters	0	0	0	0	0	0	0	0	0
Transporter38	carnitine carrier - Carnitine out, palmitoyl/acyl carnitine in	Transporters	0.479863	0.778715	0.778715	0.778715	0.778715	0.824167	0.824167	0.824167	0.824167
Transporter39	carnitine carrier - Carnitine out	Transporters	0	0	0	0	0	0	0	0	0
Transporter40	oxodicarboxylate carrier - Oxoadipate for oxoglutarate	Transporters	0	0	0	0	0	0	0	0	0
Transporter42	oxodicarboxylate carrier - citrate for oxoglutarate	Transporters	0	0	0	0	0	0	0	0	0
Transporter43	oxodicarboxylate carrier - oxaloacetate for oxoglutarate	Transporters	0.1	0.1	0.1	0.1	0.1	-0.077	-0.077	-0.077	-0.077
Transporter44	Unknown pyruvate carrier - Pyruvate	Transporters	-2.375	-0.354	-0.354	-0.354	-0.354	0	0	0	0
Transporter45	Unknown carrier - NAD+	Transporters	0	0	0	0	0	0	0	0	0
Transporter46	Diffusion - CO2	Transporters	16.5154	14.4555	14.4555	14.4555	14.4555	14.1374	14.1374	14.1374	14.1374
Transporter47	Diffusion - H2O	Transporters	152.716	140.61	136.288	134.127	129.805	116.689	108.577	105.873	103.169
Transporter48	Diffusion - Oxygen	Transporters	-19.8	-19.8	-19.8	-19.8	-19.8	-19.8	-19.8	-19.8	-19.8
Transporter49	Diffusion - Glycerol	Transporters	0	0	0	0	0	0	0	0	0
Transporter50	Diffusion - Ethanal (Acetaldehyde)	Transporters	0	0	0	0	0	0	0	0	0
Transporter51	Phosphatidylserine carrier - Phosphatidylserine	Transporters	0	0	0	0	0	0	0	0	0
Transporter52	Phosphatidylcholine carrier - Phosphatidylcholine	Transporters	0	0	0	0	0	0	0	0	0
Transporter53	Phosphatidylethanolamine carrier - Phosphatidylethanolamine	Transporters	0	0	0	0	0	0	0	0	0
Transporter54	Diffusion? - Propanoate	Transporters	0	0	0	0	0	0	0	0	0
Transporter55	Diffusion? - Butanoic acid	Transporters	0	0	0	0	0	0	0	0	0
Transporter56	MitoFerrin carrier - Fe2+	Transporters	0	0	0	0	0	0	0	0	0
Transporter57	Unknown amino acid carrier - L-Asparagine	Transporters	0	0	0	0	0	0	0	0	0
Transporter58	Unknown amino acid carrier - L-Cysteine	Transporters	-0.001	-0.001	-0.001	-0.001	-0.001	-0.001	-0.001	-0.001	-0.001
Transporter59	Unknown amino acid carrier - L-Glutamine	Transporters	0	0	0	0	0	0	0	0	0
Transporter60	Unknown amino acid carrier - L-Proline	Transporters	-0.0044	-0.0044	-0.0044	-0.0044	-0.0044	-0.0044	-0.0044	-0.0044	-0.0044
Transporter61	Unknown amino acid carrier - L-Tyrosine	Transporters	0	0	0	0	0	0	0	0	0
Transporter62	Unknown amino acid carrier - L-Histidine	Transporters	0	0	0	0	0	0	0	0	0
Transporter63	Unknown amino acid carrier - L-Methionine	Transporters	0	0	0	0	0	0	0	0	0
Transporter64	Unknown amino acid carrier - L-Phenylalanine	Transporters	0	0	0	0	0	0	0	0	0
Transporter65	Unknown amino acid carrier - L-Tryptophan	Transporters	0	0	0	0	0	0	0	0	0
Transporter66	Unknown amino acid carrier - Glycine	Transporters	0.0166	0	0	0	0	0.0166	0.0166	0.0166	0.0166
Transporter67	Unknown amino acid carrier - L-Isoleucine	Transporters	-0.0039	-0.0039	-0.0039	-0.0039	-0.0039	-0.0039	-0.0039	-0.0039	-0.0039
Transporter68	Unknown amino acid carrier - L-Leucine	Transporters	-0.0159	0	0	0	0	0	0	0	0
Transporter69	Unknown amino acid carrier - L-Valine	Transporters	-0.0106	-0.0106	-0.0106	-0.0106	-0.0106	-0.0106	-0.0106	-0.0106	-0.0106
Transporter70	Unknown amino acid carrier - L-Alanine	Transporters	0	0	0	0	0	0	0	0	0
Transporter71	Unknown amino acid carrier - L-Serine	Transporters	-0.0166	0	0	0	0	-0.0166	-0.0166	-0.0166	-0.0166
Transporter72	Unknown amino acid carrier - L-Threonine	Transporters	0	0	0	0	0	0	0	0	0
Transporter74	Unknown carrier - Glutathione	Transporters	0	0	0	0	0	0	0	0	0
Transporter75	Unknown carrier - 5-Aminolevulinate	Transporters	0	0	0	0	0	0	0	0	0
Transporter75b	Unknown carrier - 5-Aminolevulinate	Transporters	0	0	0	0	0	0	0	0	0
Transporter76	Unknown carrier - (R)-3-Hydroxybutanoate	Transporters	0	0	0	0	0	0	0	0	0
Transporter76b	Unknown carrier - (R)-3-Hydroxybutanoate	Transporters	-0.04836	0	0	0	0	0	0	0	0
Transporter77	Unknown carrier - Urea	Transporters	0.0034	0.0034	0.0034	0.0034	0.0034	0.0034	0.0034	0.0034	0.0034
Transporter78	Unknown carrier - Fumarate	Transporters	0	0	0	0	0	0	0	0	0
Transporter79	Unknown carrier - Acetoacetate	Transporters	-0.11428	0	0	0	0	0	0	0	0
Transporter80	Unknown carrier - HCO3-	Transporters	-0.0198	-0.0039	-0.0039	-0.0039	-0.0039	-0.0039	-0.0039	-0.0039	-0.0039
Transporter81	Diffusion? - NH3	Transporters	0.263	0.2471	0.2471	0.2471	0.2471	0.2471	0.2471	0.2471	0.2471
Transporter82	Putrescine	Transporters	0	0	0	0	0	0	0	0	0
Transporter83	Heme	Transporters	0	0	0	0	0	0	0	0	0
Transporter84	Hydrogen sulfide	Transporters	0.001	0.001	0.001	0.001	0.001	0.001	0.001	0.001	0.001
Transporter85	P5C carrier - (S)-1-Pyrroline-5-carboxylate	Transporters	0	0	0	0	0	0	0	0	0
Transporter85b	P5C carrier - (S)-1-Pyrroline-5-carboxylate	Transporters	0	0	0	0	0	0	0	0	0
Transporter86	Biomass	Transporters	0	0	0	0	0	0	0	0	0
Boundary1	CO2	Boundary conditions	-16.5154	-14.4555	-14.4555	-14.4555	-14.4555	-14.1374	-14.1374	-14.1374	-14.1374
Boundary2	Oxygen	Boundary conditions	19.8	19.8	19.8	19.8	19.8	19.8	19.8	19.8	19.8
Boundary3	L-Arginine	Boundary conditions	0.0068	0.0068	0.0068	0.0068	0.0068	0.0068	0.0068	0.0068	0.0068
Boundary4	L-Lysine	Boundary conditions	0.0298	0.0298	0.0298	0.0298	0.0298	0.0298	0.0298	0.0298	0.0298
Boundary5	L-Glutamate	Boundary conditions	0	0	0	0	0	0	0	0	0
Boundary6	L-Proline	Boundary conditions	0.0044	0.0044	0.0044	0.0044	0.0044	0.0044	0.0044	0.0044	0.0044
Boundary7	Fe2+	Boundary conditions	0	0	0	0	0	0	0	0	0
Boundary8	L-Aspartate	Boundary conditions	0.154	0.154	0.154	0.154	0.154	0.154	0.154	0.154	0.154
Boundary9	Glycine	Boundary conditions	-0.0166	0	0	0	0	-0.0166	-0.0166	-0.0166	-0.0166
Boundary10	L-Tyrosine	Boundary conditions	0	0	0	0	0	0	0	0	0
Boundary11	L-Asparagine	Boundary conditions	0	0	0	0	0	0	0	0	0
Boundary12	L-Methionine	Boundary conditions	0	0	0	0	0	0	0	0	0
Boundary13	L-Phenylalanine	Boundary conditions	0	0	0	0	0	0	0	0	0
Boundary14	L-Tryptophan	Boundary conditions	0	0	0	0	0	0	0	0	0
Boundary15	L-Histidine	Boundary conditions	0	0	0	0	0	0	0	0	0
Boundary16	L-Glutamine	Boundary conditions	0	0	0	0	0	0	0	0	0
Boundary17	5-Aminolevulinate	Boundary conditions	0	0	0	0	0	0	0	0	0
Boundary18	L-Cysteine	Boundary conditions	0.001	0.001	0.001	0.001	0.001	0.001	0.001	0.001	0.001
Boundary19	Phosphatidylcholine	Boundary conditions	0	0	0	0	0	0	0	0	0
Boundary20	Phosphatidylserine	Boundary conditions	0	0	0	0	0	0	0	0	0
Boundary21	Phosphatidylethanolamine	Boundary conditions	0	0	0	0	0	0	0	0	0
Boundary22	alpha-D-Glucose	Boundary conditions	0.9	0.9	0.9	0.9	0.9	0.9	0.9	0.9	0.9
Boundary23	Glycerol	Boundary conditions	0	0	0	0	0	0	0	0	0
Boundary24	Propanoate	Boundary conditions	0	0	0	0	0	0	0	0	0
Boundary25	Sulfate	Boundary conditions	0	0	0	0	0	0	0	0	0
Boundary26	Sulfite	Boundary conditions	0	0	0	0	0	0	0	0	0
Boundary27	Thiosulfate	Boundary conditions	0	0	0	0	0	0	0	0	0
Boundary28	Succinate	Boundary conditions	0	0	0	0	0	0	0	0	0
Boundary29	(S)-Malate	Boundary conditions	0	0	0	0	0	0	0	0	0
Boundary30	Isocitrate	Boundary conditions	0	0	0	0	0	0	0	0	0
Boundary31	Citrate	Boundary conditions	0	0	0	0	0	0	0	0	0
Boundary32	Butanoic acid	Boundary conditions	0	0	0	0	0	0	0	0	0
Boundary33	Oxaloacetate	Boundary conditions	0	0	0	0	0	0	0	0	0
Boundary34	CoA	Boundary conditions	0	0	0	0	0	0	0	0	0
Boundary35	H2O	Boundary conditions	-15.9719	-14.0422	-14.0422	-14.0422	-14.0422	-13.7241	-13.7241	-13.7241	-13.7241
Boundary36	(R)-3-Hydroxybutanoate	Boundary conditions	0.04836	0	0	0	0	0	0	0	0
Boundary37	Urea	Boundary conditions	-0.0068	-0.0068	-0.0068	-0.0068	-0.0068	-0.0068	-0.0068	-0.0068	-0.0068
Boundary38	Orthophosphate	Boundary conditions	0	0	0	0	0	0	0	0	0
Boundary39	Thiamin diphosphate	Boundary conditions	0	0	0	0	0	0	0	0	0
Boundary40	NAD+	Boundary conditions	0	0	0	0	0	0	0	0	0
Boundary41	ADP	Boundary conditions	0	0	0	0	0	0	0	0	0
Boundary42	UDP	Boundary conditions	0	0	0	0	0	0	0	0	0
Boundary43	2-Oxoglutarate	Boundary conditions	0	0	0	0	0	0	0	0	0
Boundary44	CDP	Boundary conditions	0	0	0	0	0	0	0	0	0
Boundary45	dADP	Boundary conditions	0	0	0	0	0	0	0	0	0
Boundary46	dGDP	Boundary conditions	0	0	0	0	0	0	0	0	0
Boundary47	dTDP	Boundary conditions	0	0	0	0	0	0	0	0	0
Boundary48	dCDP	Boundary conditions	0	0	0	0	0	0	0	0	0
Boundary49	ATP	Boundary conditions	0	0	0	0	0	0	0	0	0
Boundary50	H+	Boundary conditions	0.51348	0.3674	0.3674	0.3674	0.3674	0.3674	0.3674	0.3674	0.3674
Boundary51	L-Isoleucine	Boundary conditions	0.0039	0.0039	0.0039	0.0039	0.0039	0.0039	0.0039	0.0039	0.0039
Boundary52	L-Leucine	Boundary conditions	0.0159	0	0	0	0	0	0	0	0
Boundary53	L-Valine	Boundary conditions	0.0106	0.0106	0.0106	0.0106	0.0106	0.0106	0.0106	0.0106	0.0106
Boundary54	Acetaldehyde	Boundary conditions	0	0	0	0	0	0	0	0	0
Boundary55	Hexadecanoic acid	Boundary conditions	0.479863	0.778715	0.778715	0.778715	0.778715	0.824167	0.824167	0.824167	0.824167
Boundary56	(S)-Lactate	Boundary conditions	0.575	-1.446	-1.446	-1.446	-1.446	-1.8	-1.8	-1.8	-1.8
Boundary57	Fumarate	Boundary conditions	0	0	0	0	0	0	0	0	0
Boundary58	Octanoic acid	Boundary conditions	0	0	0	0	0	0	0	0	0
Boundary59	HCO3-	Boundary conditions	0.0198	0.0039	0.0039	0.0039	0.0039	0.0039	0.0039	0.0039	0.0039
Boundary60	Putrescine	Boundary conditions	0	0	0	0	0	0	0	0	0
Boundary61	L-Alanine	Boundary conditions	0	0	0	0	0	0	0	0	0
Boundary62	L-Serine	Boundary conditions	0.0166	0	0	0	0	0.0166	0.0166	0.0166	0.0166
Boundary63	L-Threonine	Boundary conditions	0	0	0	0	0	0	0	0	0
Boundary64	Creatine	Boundary conditions	0	0	0	0	0	0	0	0	0
Boundary65	Phosphocreatine	Boundary conditions	0	0	0	0	0	0	0	0	0
Boundary66	Orotate	Boundary conditions	0	0	0	0	0	0	0	0	0
Boundary67	Bilirubin	Boundary conditions	0	0	0	0	0	0	0	0	0
Boundary68	Fe3+	Boundary conditions	0	0	0	0	0	0	0	0	0
Boundary69	Carbon monoxide	Boundary conditions	0	0	0	0	0	0	0	0	0
Boundary70	Acetoacetate	Boundary conditions	0.11428	0	0	0	0	0	0	0	0
Boundary71	Citrulline	Boundary conditions	0	0	0	0	0	0	0	0	0
Boundary72	Hydrogen sulfide	Boundary conditions	-0.001	-0.001	-0.001	-0.001	-0.001	-0.001	-0.001	-0.001	-0.001
Boundary73	NADP+	Boundary conditions	0	0	0	0	0	0	0	0	0
Boundary74	NADPH	Boundary conditions	0	0	0	0	0	0	0	0	0
Boundary75	Nitric oxide	Boundary conditions	0	0	0	0	0	0	0	0	0
Boundary76	GDP	Boundary conditions	0	0	0	0	0	0	0	0	0
Boundary77	H+ (accumulation)	Boundary conditions	0	0	0	0	0	0	0	0	0
Boundary78	NADH Pool	Boundary conditions	0	0	0	0	0	0	0	0	0
Boundary79	NADPH Pool	Boundary conditions	0	0	0	0	0	0	0	0	0
Boundary81	Acetyl-CoA (For lipid synthesis)	Boundary conditions	0	0	0	0	0	0	0	0	0
Boundary82	Pyruvate	Boundary conditions	0	0	0	0	0	0	0	0	0
Boundary83	Biomass	Boundary conditions	-138.06	-127.586	-123.264	-121.103	-116.781	-103.937	-95.8255	-93.1215	-90.4176
Boundary87	NH4	Boundary conditions	-0.263	-0.2471	-0.2471	-0.2471	-0.2471	-0.2471	-0.2471	-0.2471	-0.2471
Boundary88	Formate	Boundary conditions	0	0	0	0	0	0	0	0	0

## Sheet: Table S5
Table S5. System fluxes when varying complex I flux from active (75%) to fully inhibited (0%), and with disabling of glycerone phosphate shuttle (R00842Cyto and R08657MM), proline cycling (R01248MM and R01253MM), and NNT (R00112MM).
Reaction ID	Reaction description	Pathway description	Percentage complex I flux reduction (Flux values in μmol/min/gDW)
			1	0.75	0.5	0.25	0.1	0.05	0
BioMass5	Objective function - maximum ATP production	Objective Function	138.053	127.579	112.842	77.4159	48.9388	39.4464	29.954
R00258MM	L-Alanine+2-Oxoglutarate-->Pyruvate+L-Glutamate	Alanine, aspartate and glutamate metabolism	0	0	0	0	0	0	0
R01648MM	4-Aminobutanoate+2-Oxoglutarate-->Succinatesemialdehyde+L-Glutamate	Alanine, aspartate and glutamate metabolism	0	0	0	0	0	0	0
R00261MM	L-Glutamate-->4-Aminobutanoate+CO2	Alanine, aspartate and glutamate metabolism / Butanoate metabolism	0	0	0	0	0	0	0
R00713MM	Succinatesemialdehyde+NAD++H2O-->Succinate+NADH+H+	Alanine, aspartate and glutamate metabolism / Butanoate metabolism	0	0	0	0	0	0	0
R00243MM	L-Glutamate+NAD++H2O-->2-Oxoglutarate+NH3+NADH+H+	Amino Acid degradation	0.246514	0	0	0	0	0	0
R00248MM	L-Glutamate+NADP++H2O-->2-Oxoglutarate+NH3+NADPH+H+	Amino Acid degradation	0.0110865	0.2417	0.2417	0.2378	0.2378	0.2378	0.2378
R00410MM	Succinyl-CoA+Acetoacetate-->Succinate+Acetoacetyl-CoA	Amino Acid degradation and Ketone Bodies	0.17854	0	0	0.11428	0.11428	0.11428	0.11428
R00239MM	ATP+L-Glutamate-->ADP+L-Glutamyl5-phosphate	Arginine and proline metabolism	0	0	0	0	0	0	0
R00256MM	L-Glutamine+H2O-->L-Glutamate+NH3	Arginine and proline metabolism	0	0	0	0	0	0	0
R00551MM	L-Arginine+H2O-->L-Ornithine+Urea	Arginine and proline metabolism	0.0034	0.0034	0.0034	0.0034	0.0034	0.0034	0.0034
R00566MM	L-Arginine-->Agmatine+CO2	Arginine and proline metabolism	0	0	0	0	0	0	0
R00667MM	L-Ornithine+2-Oxoglutarate-->L-Glutamate5-semialdehyde+L-Glutamate	Arginine and proline metabolism	0.0068	0.0068	0.0068	0.0068	0.0068	0.0068	0.0068
R00707MM	(S)-1-Pyrroline-5-carboxylate+NAD++2H2O-->L-Glutamate+NADH+H+	Arginine and proline metabolism	0	0	0	0	0	0	0
R00708MM	(S)-1-Pyrroline-5-carboxylate+NADP++2H2O-->L-Glutamate+NADPH+H+	Arginine and proline metabolism	0	0.0034	0.0068	0.0068	0.0068	0.0068	0.0068
R01157MM	Agmatine+H2O-->Putrescine+Urea	Arginine and proline metabolism	0	0	0	0	0	0	0
R01248MM	L-Proline+NAD+-->(S)-1-Pyrroline-5-carboxylate+NADH+H+	Arginine and proline metabolism	0	0	0	0	0	0	0
R01251MM	L-Proline+NADP+-->(S)-1-Pyrroline-5-carboxylate+NADPH+H+	Arginine and proline metabolism	0	0	0	0	0	0	0
R03313MM	L-Glutamate5-semialdehyde+Orthophosphate+NADP+-->L-Glutamyl5-phosphate+NADPH+H+	Arginine and proline metabolism	0	0	0	0	0	0	0
R03314MM	L-Glutamate5-semialdehyde-->(S)-1-Pyrroline-5-carboxylate+H2O	Arginine and proline metabolism	0	0.0034	0.0068	0.0068	0.0068	0.0068	0.0068
R00004MM	Pyrophosphate+H2O-->2Orthophosphate	Carnitine Shuttle	0	0	0	0	0	0	0
R00127MM	ATP+AMP-->2ADP	Misc	0	0	0	0	0	0	0
R01923MM	Palmitoyl-CoA+L-Carnitine-->CoA+L-Palmitoylcarnitine	Carnitine Shuttle	-0.480916	-0.779767	-0.691908	-0.37441	-0.183212	-0.11948	-0.055747
R00004Cyto	Pyrophosphate+H2O-->2Orthophosphate	Carnitine Shuttle	0.480916	0.779767	0.691908	0.37441	0.183212	0.11948	0.055747
R00127Cyto	ATP+AMP-->2ADP	Carnitine Shuttle	0.480916	0.779767	0.691908	0.37441	0.183212	0.11948	0.055747
R01280Cyto	ATP+Hexadecanoicacid+CoA-->AMP+Palmitoyl-CoA+Pyrophosphate	Carnitine Shuttle	0.480916	0.779767	0.691908	0.37441	0.183212	0.11948	0.055747
R01923Cyto	Palmitoyl-CoA+L-Carnitine-->CoA+L-Palmitoylcarnitine	Carnitine Shuttle	0.480916	0.779767	0.691908	0.37441	0.183212	0.11948	0.055747
R01881Cyto	ATP+Creatine-->ADP+Phosphocreatine	Creatine	0	0	0	0	0	0	0
R00895MM	L-Cysteine+2-Oxoglutarate-->Mercaptopyruvate+L-Glutamate	Cysteine and methionine metabolism	0	0	0	0	0	0	0
R03105MM	Mercaptopyruvate+Sulfite-->Thiosulfate+Pyruvate	Cysteine and methionine metabolism	0	0	0	0	0	0	0
R00156MM	ATP+UDP-->ADP+UTP	DNA/RNA	0	0	0	0	0	0	0
R00157MM	UTP+AMP-->UDP+ADP	DNA/RNA	0	0	0	0	0	0	0
R00330MM	ATP+GDP-->ADP+GTP	DNA/RNA	0	0	0	0	0	0	0
R00430MM	GTP+Pyruvate-->GDP+Phosphoenolpyruvate	DNA/RNA	0	0	0	0	0	0	0
R00512MM	ATP+CMP-->ADP+CDP	DNA/RNA	0	0	0	0	0	0	0
R00570MM	ATP+CDP-->ADP+CTP	DNA/RNA	0	0	0	0	0	0	0
R00722MM	ATP+IDP-->ADP+ITP	DNA/RNA	0	0	0	0	0	0	0
R01137MM	ATP+dADP-->ADP+dATP	DNA/RNA	0	0	0	0	0	0	0
R01138MM	dATP+Pyruvate-->dADP+Phosphoenolpyruvate	DNA/RNA	0	0	0	0	0	0	0
R01857MM	ATP+dGDP-->ADP+dGTP	DNA/RNA	0	0	0	0	0	0	0
R01858MM	dGTP+Pyruvate-->dGDP+Phosphoenolpyruvate	DNA/RNA	0	0	0	0	0	0	0
R02093MM	ATP+dTDP-->ADP+dTTP	DNA/RNA	0	0	0	0	0	0	0
R02326MM	ATP+dCDP-->ADP+dCTP	DNA/RNA	0	0	0	0	0	0	0
R00081MM	COMPLEX_IV_Oxygen+4Ferrocytochromec-->4Ferricytochromec+2H2O	Electron Transport Chain	19.7707	19.778	19.7854	17.2411	12.0832	10.3639	8.64457
R00086MM	ATP_SYNTHASE_ADP+Orthophosphate+4H+-->ATP+H2O	Electron Transport Chain	130.556	120.489	110.3	86.2776	57.418	47.7982	38.1783
R02161MM	COMPLEX_III_Ubiquinol+2Ferricytochromec-->Ubiquinone+2Ferrocytochromec	Electron Transport Chain	39.5414	39.5561	39.5707	34.4823	24.1664	20.7278	17.2891
R02163MM	COMPLEX_I_Ubiquinone+NADH-->Ubiquinol+NAD+4H+0.002O2.-	Electron Transport Chain	29.2877	21.9658	14.6439	7.32193	2.92877	1.46439	0
R02164MM	COMPLEX_II_Ubiquinone+FADH2-->Ubiquinol+FAD+	Electron Transport Chain	6.85641	6.85324	5.74937	3.27534	1.74576	1.2359	0.726036
R00238MM	2Acetyl-CoA-->CoA+Acetoacetyl-CoA	FA Metabolism	-0.689256	-0.809567	-0.721708	-0.51849	-0.327292	-0.26356	-0.199827
R01175MM	Butanoyl-CoA+FAD-->FADH2+Crotonoyl-CoA	FA Metabolism	0.480916	0.779767	0.691908	0.37441	0.183212	0.11948	0.055747
R01177MM	Acetyl-CoA+Butanoyl-CoA-->CoA+3-Oxohexanoyl-CoA	FA Metabolism	-0.480916	-0.779767	-0.691908	-0.37441	-0.183212	-0.11948	-0.055747
R01279MM	Palmitoyl-CoA+FAD-->trans-Hexadec-2-enoyl-CoA+FADH2	FA Metabolism	0.480916	1.65583	3.07599	3.91292	3.21186	2.97818	2.74449
R01975MM	(S)-3-Hydroxybutanoyl-CoA+NAD+-->Acetoacetyl-CoA+NADH+H+	FA Metabolism	0.510716	0.809567	0.721708	0.40421	0.213012	0.14928	0.085547
R02487MM	Glutaryl-CoA+FAD-->FADH2+Crotonoyl-CoA+CO2	FA Metabolism	0.0298	0.0298	0.0298	0.0298	0.0298	0.0298	0.0298
R03026MM	(S)-3-Hydroxybutanoyl-CoA-->Crotonoyl-CoA+H2O	FA Metabolism	-0.510716	-0.809567	-0.721708	-0.40421	-0.213012	-0.14928	-0.085547
R03777MM	Octanoyl-CoA+FAD-->trans-Oct-2-enoyl-CoA+FADH2	FA Metabolism	0.480916	1.65583	3.07599	3.91292	3.21186	2.97818	2.74449
R03778MM	Octanoyl-CoA+Acetyl-CoA-->CoA+3-Oxodecanoyl-CoA	FA Metabolism	-0.480916	-0.779767	-0.691908	-0.37441	-0.183212	-0.11948	-0.055747
R03857MM	Lauroyl-CoA+FAD-->2-trans-Dodecenoyl-CoA+FADH2	FA Metabolism	0.480916	1.65583	3.07599	3.91292	3.21186	2.97818	2.74449
R03858MM	Lauroyl-CoA+Acetyl-CoA-->CoA+3-Oxotetradecanoyl-CoA	FA Metabolism	-0.480916	-0.779767	-0.691908	-0.37441	-0.183212	-0.11948	-0.055747
R03990MM	Tetradecanoyl-CoA+FAD-->trans-Tetradec-2-enoyl-CoA+FADH2	FA Metabolism	0.480916	1.65583	3.07599	3.91292	3.21186	2.97818	2.74449
R03991MM	Tetradecanoyl-CoA+Acetyl-CoA-->CoA+3-Oxopalmitoyl-CoA	FA Metabolism	-0.480916	-0.779767	-0.691908	-0.37441	-0.183212	-0.11948	-0.055747
R04170MM	(S)-3-Hydroxydodecanoyl-CoA-->2-trans-Dodecenoyl-CoA+H2O	FA Metabolism	-0.480916	-0.779767	-0.691908	-0.37441	-0.183212	-0.11948	-0.055747
R04737MM	(S)-3-Hydroxyhexadecanoyl-CoA+NAD+-->3-Oxopalmitoyl-CoA+NADH+H+	FA Metabolism	0.480916	0.779767	0.691908	0.37441	0.183212	0.11948	0.055747
R04738MM	(S)-3-Hydroxyhexadecanoyl-CoA-->trans-Hexadec-2-enoyl-CoA+H2O	FA Metabolism	-0.480916	-0.779767	-0.691908	-0.37441	-0.183212	-0.11948	-0.055747
R04739MM	(S)-3-Hydroxytetradecanoyl-CoA+NAD+-->3-Oxotetradecanoyl-CoA+NADH	FA Metabolism	0.480916	0.779767	0.691908	0.37441	0.183212	0.11948	0.055747
R04740MM	(S)-3-Hydroxytetradecanoyl-CoA-->trans-Tetradec-2-enoyl-CoA+H2O	FA Metabolism	-0.480916	-0.779767	-0.691908	-0.37441	-0.183212	-0.11948	-0.055747
R04741MM	(S)-3-Hydroxydodecanoyl-CoA+NAD+-->3-Oxododecanoyl-CoA+NADH+H+	FA Metabolism	0.480916	0.779767	0.691908	0.37441	0.183212	0.11948	0.055747
R04742MM	Decanoyl-CoA+Acetyl-CoA-->CoA+3-Oxododecanoyl-CoA	FA Metabolism	-0.480916	-0.779767	-0.691908	-0.37441	-0.183212	-0.11948	-0.055747
R04743MM	(S)-Hydroxydecanoyl-CoA+NAD+-->3-Oxodecanoyl-CoA+NADH+H+	FA Metabolism	0.480916	0.779767	0.691908	0.37441	0.183212	0.11948	0.055747
R04744MM	(S)-Hydroxydecanoyl-CoA-->trans-Dec-2-enoyl-CoA+H2O	FA Metabolism	-0.480916	-0.779767	-0.691908	-0.37441	-0.183212	-0.11948	-0.055747
R04745MM	(S)-Hydroxyoctanoyl-CoA+NAD+-->3-Oxooctanoyl-CoA+NADH+H+	FA Metabolism	0.480916	0.779767	0.691908	0.37441	0.183212	0.11948	0.055747
R04746MM	(S)-Hydroxyoctanoyl-CoA-->trans-Oct-2-enoyl-CoA+H2O	FA Metabolism	-0.480916	-0.779767	-0.691908	-0.37441	-0.183212	-0.11948	-0.055747
R04747MM	Hexanoyl-CoA+Acetyl-CoA-->CoA+3-Oxooctanoyl-CoA	FA Metabolism	-0.480916	-0.779767	-0.691908	-0.37441	-0.183212	-0.11948	-0.055747
R04748MM	(S)-Hydroxyhexanoyl-CoA+NAD+-->3-Oxohexanoyl-CoA+NADH+H+	FA Metabolism	0.480916	0.779767	0.691908	0.37441	0.183212	0.11948	0.055747
R04749MM	(S)-Hydroxyhexanoyl-CoA-->trans-Hex-2-enoyl-CoA+H2O	FA Metabolism	-0.480916	-0.779767	-0.691908	-0.37441	-0.183212	-0.11948	-0.055747
R04751MM	Hexanoyl-CoA+FAD-->trans-Hex-2-enoyl-CoA+FADH2	FA Metabolism	0.480916	1.65583	3.07599	3.91292	3.21186	2.97818	2.74449
R04754MM	Decanoyl-CoA+FAD-->trans-Dec-2-enoyl-CoA+FADH2	FA Metabolism	0.480916	1.65583	3.07599	3.91292	3.21186	2.97818	2.74449
R01624MM	Acetyl-CoA+Acyl-carrierprotein-->CoA+Acetyl-[acyl-carrierprotein]	Fatty acid biosynthesis	0	0	0	0	0	0	0
R01626MM	Malonyl-CoA+Acyl-carrierprotein-->CoA+Malonyl-[acyl-carrierprotein]	Fatty acid biosynthesis	0	0	0	0	0	0	0
R04355MM	Acetyl-[acyl-carrierprotein]+Malonyl-[acyl-carrierprotein]-->Acetoacetyl-[acp]+CO2+Acyl-carrierprotein	Fatty acid biosynthesis	0	0	0	0	0	0	0
R04428MM	(3R)-3-Hydroxybutanoyl-[acyl-carrierprotein]-->But-2-enoyl-[acyl-carrierprotein]+H2O	Fatty acid biosynthesis	0	0	0	0	0	0	0
R04430MM	Butyryl-[acp]+NADP+-->But-2-enoyl-[acyl-carrierprotein]+NADPH+H+	Fatty acid biosynthesis	0	0	0	0	0	0	0
R04533MM	(3R)-3-Hydroxybutanoyl-[acyl-carrierprotein]+NADP+-->Acetoacetyl-[acp]+NADPH+H+	Fatty acid biosynthesis	0	0	0	0	0	0	0
R04536MM	(3R)-3-Hydroxyoctanoyl-[acyl-carrierprotein]+NADP+-->3-Oxooctanoyl-[acp]+NADPH+H+	Fatty acid biosynthesis	0	0	0	0	0	0	0
R04537MM	(3R)-3-Hydroxyoctanoyl-[acyl-carrierprotein]-->trans-Oct-2-enoyl-[acp]+H2O	Fatty acid biosynthesis	0	0	0	0	0	0	0
R04952MM	Butyryl-[acp]+Malonyl-[acyl-carrierprotein]-->3-Oxohexanoyl-[acp]+CO2+Acyl-carrierprotein	Fatty acid biosynthesis	0	0	0	0	0	0	0
R04953MM	(R)-3-Hydroxyhexanoyl-[acp]+NADP+-->3-Oxohexanoyl-[acp]+NADPH+H+	Fatty acid biosynthesis	0	0	0	0	0	0	0
R04954MM	(R)-3-Hydroxyhexanoyl-[acp]-->trans-Hex-2-enoyl-[acp]+H2O	Fatty acid biosynthesis	0	0	0	0	0	0	0
R04956MM	Hexanoyl-[acp]+NADP+-->trans-Hex-2-enoyl-[acp]+NADPH+H+	Fatty acid biosynthesis	0	0	0	0	0	0	0
R04957MM	Hexanoyl-[acp]+Malonyl-[acyl-carrierprotein]-->3-Oxooctanoyl-[acp]+CO2+Acyl-carrierprotein	Fatty acid biosynthesis	0	0	0	0	0	0	0
R04959MM	Octanoyl-[acp]+NADP+-->trans-Oct-2-enoyl-[acp]+NADPH+H+	Fatty acid biosynthesis	0	0	0	0	0	0	0
R08157MM	Octanoyl-[acp]+H2O-->Acyl-carrierprotein+Octanoicacid	Fatty acid biosynthesis	0	0	0	0	0	0	0
R01706MM	Hexadecanoyl-[acp]+H2O-->Acyl-carrierprotein+Hexadecanoicacid	Fatty acid biosynthesis	0	0	0	0	0	0	0
R04534MM	(3R)-3-Hydroxydecanoyl-[acyl-carrierprotein]+NADP+-->3-Oxodecanoyl-[acp]+NADPH	Fatty acid biosynthesis	0	0	0	0	0	0	0
R04535MM	(3R)-3-Hydroxydecanoyl-[acyl-carrierprotein]-->trans-Dec-2-enoyl-[acp]+H2O	Fatty acid biosynthesis	0	0	0	0	0	0	0
R04543MM	(3R)-3-Hydroxypalmitoyl-[acyl-carrierprotein]+NADP+-->3-Oxohexadecanoyl-[acp]+NADPH+H+	Fatty acid biosynthesis	0	0	0	0	0	0	0
R04544MM	(3R)-3-Hydroxypalmitoyl-[acyl-carrierprotein]-->trans-Hexadec-2-enoyl-[acp]+H2O	Fatty acid biosynthesis	0	0	0	0	0	0	0
R04566MM	(3R)-3-Hydroxytetradecanoyl-[acyl-carrierprotein]+NADP+-->3-Oxotetradecanoyl-[acp]+NADPH+H+	Fatty acid biosynthesis	0	0	0	0	0	0	0
R04568MM	(3R)-3-Hydroxytetradecanoyl-[acyl-carrierprotein]-->trans-Tetradec-2-enoyl-[acp]+H2O	Fatty acid biosynthesis	0	0	0	0	0	0	0
R04725MM	Dodecanoyl-[acyl-carrierprotein]+NADP+-->trans-Dodec-2-enoyl-[acp]+NADPH+H+	Fatty acid biosynthesis	0	0	0	0	0	0	0
R04726MM	Dodecanoyl-[acyl-carrierprotein]+Malonyl-[acyl-carrierprotein]-->3-Oxotetradecanoyl-[acp]+CO2+Acyl-carrierprotein	Fatty acid biosynthesis	0	0	0	0	0	0	0
R04960MM	Octanoyl-[acp]+Malonyl-[acyl-carrierprotein]-->3-Oxodecanoyl-[acp]+CO2+Acyl-carrierprotein	Fatty acid biosynthesis	0	0	0	0	0	0	0
R04962MM	Decanoyl-[acp]+NADP+-->trans-Dec-2-enoyl-[acp]+NADPH+H+	Fatty acid biosynthesis	0	0	0	0	0	0	0
R04963MM	Decanoyl-[acp]+Malonyl-[acyl-carrierprotein]-->3-Oxododecanoyl-[acp]+CO2+Acyl-carrierprotein	Fatty acid biosynthesis	0	0	0	0	0	0	0
R04964MM	(R)-3-Hydroxydodecanoyl-[acp]+NADP+-->3-Oxododecanoyl-[acp]+NADPH+H+	Fatty acid biosynthesis	0	0	0	0	0	0	0
R04965MM	(R)-3-Hydroxydodecanoyl-[acp]-->trans-Dodec-2-enoyl-[acp]+H2O	Fatty acid biosynthesis	0	0	0	0	0	0	0
R04967MM	Tetradecanoyl-[acp]+NADP+-->trans-Tetradec-2-enoyl-[acp]+NADPH+H+	Fatty acid biosynthesis	0	0	0	0	0	0	0
R04968MM	Tetradecanoyl-[acp]+Malonyl-[acyl-carrierprotein]-->3-Oxohexadecanoyl-[acp]+CO2+Acyl-carrierprotein	Fatty acid biosynthesis	0	0	0	0	0	0	0
R04970MM	Hexadecanoyl-[acp]+NADP+-->trans-Hexadec-2-enoyl-[acp]+NADPH+H+	Fatty acid biosynthesis	0	0	0	0	0	0	0
R01274MM	Palmitoyl-CoA + H2O <=> CoA + Hexadecanoic acid + H+	Fatty acid biosynthesis	0	0	0	0	0	0	0
R01218MM	5,10-Methylenetetrahydrofolate+NAD+-->5,10-Methenyltetrahydrofolate+NADH+H+	Fatty acid elongation in mitochondria	0.0119854	0	0	0	0	0	0
R03776MM	Octanoyl-CoA+NADP+-->trans-Oct-2-enoyl-CoA+NADPH+H+	Fatty acid elongation in mitochondria	0	-0.876058	-2.38408	-3.53851	-3.02865	-2.8587	-2.68875
R03856MM	Lauroyl-CoA+NADP+-->2-trans-Dodecenoyl-CoA+NADPH+H+	Fatty acid elongation in mitochondria	0	-0.876058	-2.38408	-3.53851	-3.02865	-2.8587	-2.68875
R03989MM	Tetradecanoyl-CoA+NADP+-->trans-Tetradec-2-enoyl-CoA+NADPH+H+	Fatty acid elongation in mitochondria	0	-0.876058	-2.38408	-3.53851	-3.02865	-2.8587	-2.68875
R04753MM	Decanoyl-CoA+NADP+-->trans-Dec-2-enoyl-CoA+NADPH+H+	Fatty acid elongation in mitochondria	0	-0.876058	-2.38408	-3.53851	-3.02865	-2.8587	-2.68875
R06985MM	trans-Hex-2-enoyl-CoA+NADPH+H+-->Hexanoyl-CoA+NADP+	Fatty acid elongation in mitochondria	0	0.876058	2.38408	3.53851	3.02865	2.8587	2.68875
R01278MM	Palmitoyl-CoA+NADP+-->trans-Hexadec-2-enoyl-CoA+NADPH+H+	Fatty acid elongation in mitochondria	0	-0.876058	-2.38408	-3.53851	-3.02865	-2.8587	-2.68875
R01280MM	ATP+Hexadecanoicacid+CoA-->AMP+Palmitoyl-CoA+Pyrophosphate	Fatty acid metabolism	0	0	0	0	0	0	0
R00253MM	ATP+L-Glutamate+NH3-->ADP+Orthophosphate+L-Glutamine	Glutamine	0	0	0	0	0	0	0
R00494Cyto	Glutathione+H2O-->Cys-Gly+L-Glutamate	Glutathione	0	0	0	0	0	0	0
R00899Cyto	Cys-Gly+H2O-->L-Cysteine+Glycine	Glutathione	0	0	0	0	0	0	0
R00842Cyto	sn-Glycerol3-phosphate+NAD+-->Glyceronephosphate+NADH+H+	Glycerol phosphate shuttle	0	0	0	0	0	0	0
R00371MM	Acetyl-CoA+Glycine-->CoA+L-2-Amino-3-oxobutanoicacid	Glycine, serine and threonine metabolism	0	0	0	0.0255	0.0255	0.0255	0.0255
R00945MM	5,10-Methylenetetrahydrofolate+Glycine+H2O-->Tetrahydrofolate+L-Serine	Glycine, serine and threonine metabolism	-0.0166	0	-1.02991	-10.4805	-8.95091	-8.44105	-7.93119
R02529MM	Aminoacetone+H2O+Oxygen-->Methylglyoxal+NH3+H2O2	Glycine, serine and threonine metabolism	0	0	0	0.0255	0.0255	0.0255	0.0255
R00945Cyto	5,10-Methylenetetrahydrofolate+Glycine+H2O-->Tetrahydrofolate+L-Serine	Glycine, serine and threonine metabolism	0	0	1.01331	10.4639	8.93431	8.42445	7.91459
R00943Cyto	Tetrahydrofolate + Formate + ATP <=> ADP + Orthophosphate + 10-Formyltetrahydrofolate	Glycine, serine and threonine metabolism	0	0	1.01331	10.4639	8.93431	8.42445	7.91459
R00710MM	Acetaldehyde+NAD++H2O-->Acetate+NADH+H+	Glycolysis	0	0	0	0	0	0	0
R00200Cyto	ATP+Pyruvate-->ADP+Phosphoenolpyruvate	Glycolysis	-1.8	-1.8	-0.9	-0.9	-0.9	-0.9	-0.9
R00658Cyto	2-Phospho-D-glycerate-->Phosphoenolpyruvate+H2O	Glycolysis	1.8	1.8	0.9	0.9	0.9	0.9	0.9
R00703Cyto	(S)-Lactate+NAD+-->Pyruvate+NADH+H+	Glycolysis	0.575	-1.446	-0.946	-1.02145	-1.02145	-1.02145	-1.02145
R01015Cyto	D-Glyceraldehyde3-phosphate-->Glyceronephosphate	Glycolysis	-0.9	-0.9	0	0	0	0	0
R01061Cyto	D-Glyceraldehyde3-phosphate+Orthophosphate+NAD+-->3-Phospho-D-glyceroylphosphate+NADH+H+	Glycolysis	1.8	1.8	0.9	0.9	0.9	0.9	0.9
R01070Cyto	beta-D-Fructose1,6-bisphosphate-->Glyceronephosphate+D-Glyceraldehyde3-phosphate	Glycolysis	0.9	0.9	0	0	0	0	0
R01512Cyto	ATP+3-Phospho-D-glycerate-->ADP+3-Phospho-D-glyceroylphosphate	Glycolysis	-1.8	-1.8	-0.9	-0.9	-0.9	-0.9	-0.9
R01518Cyto	2-Phospho-D-glycerate-->3-Phospho-D-glycerate	Glycolysis	-1.8	-1.8	-0.9	-0.9	-0.9	-0.9	-0.9
R01786Cyto	ATP+alpha-D-Glucose-->ADP+alpha-D-Glucose6-phosphate	Glycolysis	0.9	0.9	0.9	0.9	0.9	0.9	0.9
R02740Cyto	alpha-D-Glucose6-phosphate-->beta-D-Fructose6-phosphate	Glycolysis	0.9	0.9	-1.8	-1.8	-1.8	-1.8	-1.8
R04779Cyto	ATP+beta-D-Fructose6-phosphate-->ADP+beta-D-Fructose1,6-bisphosphate	Glycolysis	0.9	0.9	0	0	0	0	0
R02391Cyto	Bilirubin + NAD+ --> Biliverdin + NADH + H+	Haem Degradation	0	0	0	0	0	0	0
R02393Cyto	Bilirubin + NADP+ --> Biliverdin + NADPH + H+	Haem Degradation	0	0	0	0	0	0	0
R03683Cyto	Hemoglobin + FADH2 + 3 Oxygen --> Globin + Biliverdin + CO + Fe3+ + FAD + 3 H2O	Haem Degradation	0	0	0	0	0	0	0
R03684Cyto	Hemoglobin --> Globin + Heme	Haem Degradation	0	0	0	0	0	0	0
R00310MM	Protoporphyrin+Fe2+-->Heme+2H+	Haem Synthesis	0	0	0	0	0	0	0
R00830MM	Succinyl-CoA+Glycine-->5-Aminolevulinate+CoA+CO2	Haem Synthesis	0	0	0	0	0	0	0
R03222MM	2ProtoporphyrinogenIX+3Oxygen-->2Protoporphyrin+6H2O	Haem Synthesis	0	0	0	0	0	0	0
R00036Cyto	25-Aminolevulinate-->Porphobilinogen+2H2O	Haem Synthesis	0	0	0	0	0	0	0
R00084Cyto	4Porphobilinogen+H2O-->Hydroxymethylbilane+4NH3	Haem Synthesis	0	0	0	0	0	0	0
R03165Cyto	Hydroxymethylbilane-->UroporphyrinogenIII+H2O	Haem Synthesis	0	0	0	0	0	0	0
R03197Cyto	UroporphyrinogenIII-->CoproporphyrinogenIII+4CO2	Haem Synthesis	0	0	0	0	0	0	0
R03220Cyto	CoproporphyrinogenIII+Oxygen-->ProtoporphyrinogenIX+2CO2+2H2O	Haem Synthesis	0	0	0	0	0	0	0
R00014MM	Pyruvate+Thiamindiphosphate-->2-(alpha-Hydroxyethyl)thiaminediphosphate+CO2	Lipid synthesis	0	0	0	0	0	0	0
R00851MM	sn-Glycerol3-phosphate+Palmitoyl-CoA-->1-Acyl-sn-glycerol3-phosphate+CoA	Lipid synthesis	0	0	0	0	0	0	0
R01799MM	CTP+Phosphatidate-->Pyrophosphate+CDP-diacylglycerol	Lipid synthesis	0	0	0	0	0	0	0
R01801MM	CDP-diacylglycerol+sn-Glycerol3-phosphate-->CMP+Phosphatidylglycerophosphate	Lipid synthesis	0	0	0	0	0	0	0
R02029MM	Phosphatidylglycerophosphate+H2O-->Phosphatidylglycerol+Orthophosphate	Lipid synthesis	0	0	0	0	0	0	0
R02030MM	Phosphatidylglycerol+CDP-diacylglycerol-->Cardiolipin+CMP	Lipid synthesis	0	0	0	0	0	0	0
R02241MM	Phosphatidate+CoA-->1-Acyl-sn-glycerol3-phosphate+Palmitoyl-CoA	Lipid synthesis	0	0	0	0	0	0	0
R07390MM	2Phosphatidylglycerol-->Cardiolipin+Glycerol	Lipid synthesis	0	0	0	0	0	0	0
R00716MM	N6-(L-1,3-Dicarboxypropyl)-L-lysine+NADP++H2O-->L-Lysine+2-Oxoglutarate+NADPH+H+	Lysine degradation	-0.0298	-0.0298	-0.0298	-0.0298	-0.0298	-0.0298	-0.0298
R01939MM	L-2-Aminoadipate+2-Oxoglutarate-->2-Oxoadipate+L-Glutamate	Lysine degradation	0.0298	0.0298	0.0298	0.0298	0.0298	0.0298	0.0298
R01940MM	2-Oxoadipate+Lipoamide-->S-Glutaryldihydrolipoamide+CO2	Lysine degradation	0	0	0	0	0	0	0
R02313MM	N6-(L-1,3-Dicarboxypropyl)-L-lysine+NAD++H2O-->L-Glutamate+L-2-Aminoadipate6-semialdehyde+NADH+H+	Lysine degradation	0.0298	0.0298	0.0298	0.0298	0.0298	0.0298	0.0298
R02571MM	Glutaryl-CoA+Dihydrolipoamide-->CoA+S-Glutaryldihydrolipoamide	Lysine degradation	0	0	0	0	0	0	0
R03102MM	L-2-Aminoadipate6-semialdehyde+NAD++H2O-->L-2-Aminoadipate+NADH+H+	Lysine degradation	0.0218854	0	0	0	0	0	0
R03103MM	L-2-Aminoadipate6-semialdehyde+NADP++H2O-->L-2-Aminoadipate+NADPH+H+	Lysine degradation	0.00791455	0.0298	0.0298	0.0298	0.0298	0.0298	0.0298
R00355MM	L-Aspartate+2-Oxoglutarate-->Oxaloacetate+L-Glutamate	Malate Aspartate Shuttle	-2.021	0	0	0	0	0	0
R00342Cyto	(S)-Malate+NAD+-->Oxaloacetate+NADH+H+	Malate Aspartate Shuttle	-2.375	-0.354	0.046	0.12145	0.12145	0.12145	0.12145
R00355Cyto	L-Aspartate+2-Oxoglutarate-->Oxaloacetate+L-Glutamate	Malate Aspartate Shuttle	2.175	0.154	0.154	0.154	0.154	0.154	0.154
R00558Cyto	L-Arginine + Oxygen + NADPH + H+ --> N-(omega)-Hydroxyarginine + NADP+ + H2O	NOS Signalling	0	0	0	0	0	0	0
R00111Cyto	NADPH + 2 N-(omega)-Hydroxyarginine + 2 Oxygen + H+ --> NADP+ + 2 Nitric oxide + 2 L-Citrulline + 2 H2O	NOS Signalling	0	0	0	0	0	0	0
R00941MM	10-Formyltetrahydrofolate+NADP++H2O-->Tetrahydrofolate+CO2+NADPH+H+	One carbon pool by folate	0.0166	0	1.02991	10.4805	8.95091	8.44105	7.93119
R01220MM	5,10-Methylenetetrahydrofolate+NADP+-->5,10-Methenyltetrahydrofolate+NADPH+H+	One carbon pool by folate	0.00461455	0	1.02991	10.4805	8.95091	8.44105	7.93119
R01655MM	5,10-Methenyltetrahydrofolate+H2O-->10-Formyltetrahydrofolate+H+	One carbon pool by folate	0.0166	0	1.02991	10.4805	8.95091	8.44105	7.93119
R01220Cyto	5,10-Methylenetetrahydrofolate+NADP+-->5,10-Methenyltetrahydrofolate+NADPH	One carbon pool by folate	0	0	-1.01331	-10.4639	-8.93431	-8.42445	-7.91459
R01655Cyto	5,10-Methenyltetrahydrofolate+H2O-->10-Formyltetrahydrofolate+H+	One carbon pool by folate	0	0	-1.01331	-10.4639	-8.93431	-8.42445	-7.91459
R00575Cyto	2ATP+L-Glutamine+HCO3-+H2O-->2ADP+Orthophosphate+L-Glutamate+Carbamoylphosphate	Orotate	0	0	0	0	0	0	0
R01397Cyto	Carbamoylphosphate+L-Aspartate-->Orthophosphate+N-Carbamoyl-L-aspartate	Orotate	0	0	0	0	0	0	0
R01868Cyto	(S)-Dihydroorotate + Quinone <=> Orotate + Hydroquinone	Orotate	0	0	0	0	0	0	0
R01993Cyto	(S)-Dihydroorotate+H2O-->N-Carbamoyl-L-aspartate	Orotate	0	0	0	0	0	0	0
R02736Cyto	beta-D-Glucose 6-phosphate + NADP+ --> D-Glucono-1,5-lactone 6-phosphate + NADPH + H+	Pentose Phosphate Pathway	0	0	2.7	2.7	2.7	2.7	2.7
R02035Cyto	D-Glucono-1,5-lactone 6-phosphate + H2O --> 6-Phospho-D-gluconate	Pentose Phosphate Pathway	0	0	2.7	2.7	2.7	2.7	2.7
R01528Cyto	6-Phospho-D-gluconate + NADP+ --> D-Ribulose 5-phosphate + CO2 + NADPH + H+	Pentose Phosphate Pathway	0	0	2.7	2.7	2.7	2.7	2.7
R01056Cyto	D-Ribose 5-phosphate --> D-Ribulose 5-phosphate	Pentose Phosphate Pathway	0	0	-0.9	-0.9	-0.9	-0.9	-0.9
R01529Cyto	D-Ribulose 5-phosphate --> D-Xylulose 5-phosphate	Pentose Phosphate Pathway	0	0	1.8	1.8	1.8	1.8	1.8
R01641Cyto	Sedoheptulose 7-phosphate + D-Glyceraldehyde 3-phosphate --> D-Ribose 5-phosphate + D-Xylulose 5-phosphate	Pentose Phosphate Pathway	0	0	-0.9	-0.9	-0.9	-0.9	-0.9
R01827Cyto	Sedoheptulose 7-phosphate + D-Glyceraldehyde 3-phosphate --> D-Erythrose 4-phosphate + beta-D-Fructose 6-phosphate	Pentose Phosphate Pathway	0	0	0.9	0.9	0.9	0.9	0.9
R01830Cyto	beta-D-Fructose 6-phosphate + D-Glyceraldehyde 3-phosphate --> D-Erythrose 4-phosphate + D-Xylulose 5-phosphate	Pentose Phosphate Pathway	0	0	-0.9	-0.9	-0.9	-0.9	-0.9
R02739Cyto	alpha-D-Glucose 6-phosphate --> beta-D-Glucose 6-phosphate	Pentose Phosphate Pathway	0	0	2.7	2.7	2.7	2.7	2.7
R01248Cyto	L-Proline + NAD+ --> (S)-1-Pyrroline-5-carboxylate + NADH + H+	Proline Metabolism	0	0	0	0	0	0	0
R01251Cyto	L-Proline + NADP+ --> (S)-1-Pyrroline-5-carboxylate + NADPH + H+	Proline Metabolism	0	0	0	0	0	0	0
R01253MM	Proline + FAD --> (S)-1-Pyrroline-5-carboxylate + FADH2	Proline Metabolism	0	0	0	0	0	0	0
R00233MM	Malonyl-CoA-->Acetyl-CoA+CO2	Propanoate metabolism	0	0	0	0	0	0	0
R00705MM	3-Oxopropanoate+CoA+NAD+-->Acetyl-CoA+CO2+NADH+H+	Propanoate metabolism	0	0	0	0	0	0	0
R00706MM	3-Oxopropanoate+CoA+NADP+-->Acetyl-CoA+CO2+NADPH+H+	Propanoate metabolism	0	0	0	0	0	0	0
R00740MM	3-Oxopropanoate+CoA+NADP+-->Malonyl-CoA+NADPH+H+	Propanoate metabolism	0	0	0	0	0	0	0
R00742MM	ATP+Acetyl-CoA+HCO3--->ADP+Orthophosphate+Malonyl-CoA	Propanoate metabolism	0	0	0	0	0	0	0
R00833MM	(R)-2-Methyl-3-oxopropanoyl-CoA-->Succinyl-CoA	Propanoate metabolism	0.0145	0.0145	0.0145	0.0106	0.0106	0.0106	0.0106
R00926MM	Propinoladenylate+CoA-->AMP+Propanoyl-CoA	Propanoate metabolism	0	0	0	0	0	0	0
R00935MM	(S)-Methylmalonatesemialdehyde+CoA+NAD+-->Propanoyl-CoA+CO2+NADH+H+	Propanoate metabolism	0	0	0	0	0	0	0
R01354MM	ATP+Propanoate-->Pyrophosphate+Propinoladenylate	Propanoate metabolism	0	0	0	0	0	0	0
R01859MM	ATP+Propanoyl-CoA+HCO3--->ADP+Orthophosphate+(S)-2-Methyl-3-oxopropanoyl-CoA	Propanoate metabolism	0.0039	0.0039	0.0039	0	0	0	0
R02765MM	(R)-Methylmalonyl-CoA --> (S)-Methylmalonyl-CoA	Propanoate metabolism	-0.0039	-0.0039	-0.0039	0	0	0	0
R03381MM	(S)-Methylmalonatesemialdehyde+CoA+NAD+-->(R)-2-Methyl-3-oxopropanoyl-CoA+NADH+H+	Propanoate metabolism	0.0106	0.0106	0.0106	0.0106	0.0106	0.0106	0.0106
R01083Cyto	N6-(1,2-Dicarboxyethyl)-AMP --> Fumarate + AMP	Purine Nucleotide Cycle	0	0	0	0	0	0	0
R01135Cyto	GTP + IMP + L-Aspartate --> GDP + Orthophosphate + N6-(1,2-Dicarboxyethyl)-AMP	Purine Nucleotide Cycle	0	0	0	0	0	0	0
R00181Cyto	AMP + H2O --> IMP + NH3	Purine Nucleotide Cycle	0	0	0	0	0	0	0
R00227MM	Acetyl-CoA+H2O-->CoA+Acetate	Pyruvate metabolism	0	0	0	0	0	0	0
R00205MM	Methylglyoxal+NADP++H2O-->Pyruvate+NADPH+H+	Pyruvate metabolism	0	0	0	0.0255	0.0255	0.0255	0.0255
R00214MM	(S)-Malate+NAD+-->Pyruvate+CO2+NADH+H+	Pyruvate metabolism	0.164214	0	0	0	0	0	0
R00216MM	(S)-Malate+NADP+-->Pyruvate+CO2+NADPH+H+	Pyruvate metabolism	0.0110865	0.1753	1.8354	0	0	0	0
R00236MM	Acetyladenylate+CoA-->AMP+Acetyl-CoA	Pyruvate metabolism	0	0	0	0	0	0	0
R00316MM	ATP+Acetate-->Pyrophosphate+Acetyladenylate	Pyruvate metabolism	0	0	0	0	0	0	0
R00009MM	2H2O2-->Oxygen+2H2O	ROS Removal	0	0	0	0	0	0	0
R00094MM	2Glutathione+NAD+-->Glutathionedisulfide+NADH+H+	ROS Removal	-0.00778648	-0.0219658	-0.0146438	-0.0328219	-0.0284288	-0.0269644	-0.0255
R00275MM	2O2.-+2H+-->H2O2+Oxygen	ROS Removal	0.0292877	0.0219658	0.0146439	0.00732193	0.00292877	0.00146439	0
R00115MM	2Glutathione+NADP+-->Glutathionedisulfide+NADPH+H+	ROS Removal	-0.0215012	0	0	0	0	0	0
R00274MM	H2O2+2Glutathione-->Glutathionedisulfide+2H2O	ROS Removal	0.0292877	0.0219658	0.0146438	0.0328219	0.0284288	0.0269644	0.0255
R01361MM	(R)-3-Hydroxybutanoate+NAD+-->Acetoacetate+NADH+H+	Synthesis and degradation of ketone bodies	0.04836	0	0	0	0	0	0
R01978MM	(S)-3-Hydroxy-3-methylglutaryl-CoA+CoA-->Acetyl-CoA+H2O+Acetoacetyl-CoA	Synthesis and degradation of ketone bodies	0	0	0	0	0	0	0
R00268MM	Oxalosuccinate-->2-Oxoglutarate+CO2	TCA cycle	0	4.83595	10.1608	0	0	0	0
R00342MM	(S)-Malate+NAD+-->Oxaloacetate+NADH+H+	TCA cycle	9.05611	7.03194	3.82197	1.34794	-0.181643	-0.691504	-1.20136
R00344MM	ATP+Pyruvate+HCO3--->ADP+Orthophosphate+Oxaloacetate	TCA cycle	0	0	1.7061	1.71	1.71	1.71	1.71
R00351MM	Citrate+CoA-->Acetyl-CoA+H2O+Oxaloacetate	TCA cycle	-6.83511	-6.83194	-5.72807	-3.25794	-1.72836	-1.2185	-0.708636
R00352MM	ATP+Citrate+CoA-->ADP+Orthophosphate+Acetyl-CoA+Oxaloacetate	TCA cycle	0	0	0	0	0	0	0
R00405MM	ATP+Succinate+CoA-->ADP+Orthophosphate+Succinyl-CoA	TCA cycle	-6.67787	-6.85324	-5.74937	-3.16106	-1.63148	-1.12162	-0.611756
R00431MM	GTP+Oxaloacetate-->GDP+Phosphoenolpyruvate+CO2	TCA cycle	0	0	0	0	0	0	0
R00432MM	GTP+Succinate+CoA-->GDP+Orthophosphate+Succinyl-CoA	TCA cycle	0	0	0	0	0	0	0
R00621MM	2-Oxoglutarate+Thiamindiphosphate-->3-Carboxy-1-hydroxypropyl-ThPP+CO2	TCA cycle	6.84191	6.83874	5.73487	3.26474	1.73516	1.2253	0.715436
R00709MM	Isocitrate+NAD+-->2-Oxoglutarate+CO2+NADH+H+	TCA cycle	6.83511	1.99599	0	0	0	0	0
R00726MM	ITP + Oxaloacetate <=> IDP + Phosphoenolpyruvate + CO2	TCA cycle	0	0	0	0	0	0	0
R00727MM	ITP+Succinate+CoA-->IDP+Orthophosphate+Succinyl-CoA	TCA cycle	0	0	0	0	0	0	0
R01082MM	(S)-Malate-->Fumarate+H2O	TCA cycle	-6.85641	-6.85324	-5.74937	-3.27534	-1.74576	-1.2359	-0.726036
R01325MM	Citrate-->cis-Aconitate+H2O	TCA cycle	6.83511	6.83194	5.72807	1.57897	0.814178	0.559248	0.304318
R01699MM	Pyruvate+EnzymeN6-(lipoyl)lysine-->[Dihydrolipoyllysine-residueacetyltransferase]S-acetyldihydrolipoyllysine+CO2	TCA cycle	2.5513	0.5303	0.1293	0	0	0	0
R01899MM	Isocitrate+NADP+-->Oxalosuccinate+NADPH+H+	TCA cycle	0	4.83595	10.1608	0	0	0	0
R01900MM	Isocitrate-->cis-Aconitate+H2O	TCA cycle	-6.83511	-6.83194	-5.72807	-1.57897	-0.814178	-0.559248	-0.304318
R02569MM	Acetyl-CoA+EnzymeN6-(dihydrolipoyl)lysine-->CoA+[Dihydrolipoyllysine-residueacetyltransferase]S-acetyldihydrolipoyllysine	TCA cycle	-2.5513	-0.5303	-0.1293	0	0	0	0
R02570MM	Succinyl-CoA+EnzymeN6-(dihydrolipoyl)lysine-->CoA+[Dihydrolipoyllysine-residuesuccinyltransferase]S-succinyldihydrolipoyllysine	TCA cycle	-6.84191	-6.83874	-5.73487	-3.26474	-1.73516	-1.2253	-0.715436
R03270MM	2-(alpha-Hydroxyethyl)thiaminediphosphate+EnzymeN6-(lipoyl)lysine-->[Dihydrolipoyllysine-residueacetyltransferase]S-acetyldihydrolipoyllysine+Thiamindiphosphate	TCA cycle	0	0	0	0	0	0	0
R03316MM	3-Carboxy-1-hydroxypropyl-ThPP+EnzymeN6-(lipoyl)lysine-->[Dihydrolipoyllysine-residuesuccinyltransferase]S-succinyldihydrolipoyllysine+Thiamindiphosphate	TCA cycle	6.84191	6.83874	5.73487	3.26474	1.73516	1.2253	0.715436
R07618MM	EnzymeN6-(dihydrolipoyl)lysine+NAD+-->EnzymeN6-(lipoyl)lysine+NADH+H+	TCA cycle	9.42361	7.38354	5.87867	3.27534	1.74576	1.2359	0.726036
R01933MM	2-Oxoadipate+CoA+NAD+-->Glutaryl-CoA+CO2+NADH+H+	Tryptophan	0.0298	0.0298	0.0298	0.0298	0.0298	0.0298	0.0298
R00678Cyto	L-Tryptophan + Oxygen --> L-Formylkynurenine	Tryptophan Metabolism	0	0	0	0	0	0	0
R01959Cyto	L-Formylkynurenine + H2O --> Formate + L-Kynurenine	Tryptophan Metabolism	0	0	0	0	0	0	0
R01960Cyto	L-Kynurenine + Oxygen + NADPH + H+ --> 3-Hydroxy-L-kynurenine + NADP+ + H2O	Tryptophan Metabolism	0	0	0	0	0	0	0
R02668Cyto	3-Hydroxy-L-kynurenine + H2O --> 3-Hydroxyanthranilate + L-Alanine	Tryptophan Metabolism	0	0	0	0	0	0	0
R02665Cyto	3-Hydroxyanthranilate + Oxygen --> 2-Amino-3-carboxymuconate semialdehyde	Tryptophan Metabolism	0	0	0	0	0	0	0
R04323Cyto	2-Amino-3-carboxymuconate semialdehyde --> 2-Aminomuconate semialdehyde + CO2	Tryptophan Metabolism	0	0	0	0	0	0	0
R03889Cyto	2-Aminomuconate semialdehyde + NAD+ + H2O --> 2-Aminomuconate + H+ + NADH	Tryptophan Metabolism	0	0	0	0	0	0	0
R01937Cyto	2-Oxoadipate + NH3 + NAD+ --> 2-Aminomuconate + NADH + H+ + H2O	Tryptophan Metabolism	0	0	0	0	0	0	0
R00551Cyto	L-Arginine+H2O-->L-Ornithine+Urea	Urea Cycle	0.0034	0.0034	0.0034	0.0034	0.0034	0.0034	0.0034
R01086Cyto	N-(L-Arginino)succinate-->Fumarate+L-Arginine	Urea Cycle	0	0	0	0	0	0	0
R01954Cyto	ATP+L-Citrulline+L-Aspartate-->AMP+Diphosphate+N-(L-Arginino)succinate	Urea Cycle	0	0	0	0	0	0	0
R00927MM	Propanoyl-CoA+Acetyl-CoA-->CoA+2-Methylacetoacetyl-CoA	Valine, leucine and isoleucine degradation	-0.0039	-0.0039	-0.0039	0	0	0	0
R01090MM	L-Leucine+2-Oxoglutarate-->4-Methyl-2-oxopentanoate+L-Glutamate	Valine, leucine and isoleucine degradation	0.0159	0	0	0	0	0	0
R01214MM	L-Valine+2-Oxoglutarate-->3-Methyl-2-oxobutanoicacid+L-Glutamate	Valine, leucine and isoleucine degradation	0.0106	0.0106	0.0106	0.0106	0.0106	0.0106	0.0106
R02085MM	(S)-3-Hydroxy-3-methylglutaryl-CoA-->3-Methylglutaconyl-CoA+H2O	Valine, leucine and isoleucine degradation	-0.0159	0	0	0	0	0	0
R02199MM	L-Isoleucine+2-Oxoglutarate-->(S)-3-Methyl-2-oxopentanoicacid+L-Glutamate	Valine, leucine and isoleucine degradation	0.0039	0.0039	0.0039	0	0	0	0
R02661MM	2-Methylpropanoyl-CoA+FAD-->2-Methylprop-2-enoyl-CoA+FADH2	Valine, leucine and isoleucine degradation	0.0106	0.0106	0.0106	0.0106	0.0106	0.0106	0.0106
R02662MM	2-Methylpropanoyl-CoA+EnzymeN6-(dihydrolipoyl)lysine-->CoA+[Dihydrolipoyllysine-residue(2-methylpropanoyl)transferase]S-(2-methylpropanoyl)dihydrolipoyllysine	Valine, leucine and isoleucine degradation	-0.0106	-0.0106	-0.0106	-0.0106	-0.0106	-0.0106	-0.0106
R03172MM	(S)-2-Methylbutanoyl-CoA+FAD-->2-Methylbut-2-enoyl-CoA+FADH2	Valine, leucine and isoleucine degradation	0.0039	0.0039	0.0039	0	0	0	0
R03174MM	(S)-2-Methylbutanoyl-CoA+EnzymeN6-(dihydrolipoyl)lysine-->CoA+[Dihydrolipoyllysine-residue(2-methylpropanoyl)transferase]S-(2-methylbutanoyl)dihydrolipoyllysine	Valine, leucine and isoleucine degradation	-0.0039	-0.0039	-0.0039	0	0	0	0
R04095MM	3-Methylbutanoyl-CoA+FAD-->3-Methylcrotonyl-CoA+FADH2	Valine, leucine and isoleucine degradation	0.0159	0	0	0	0	0	0
R04097MM	3-Methylbutanoyl-CoA+EnzymeN6-(dihydrolipoyl)lysine-->CoA+[Dihydrolipoyllysine-residue(2-methylpropanoyl)transferase]S-(3-methylbutanoyl)dihydrolipoyllysine	Valine, leucine and isoleucine degradation	-0.0159	0	0	0	0	0	0
R04138MM	ATP+3-Methylcrotonyl-CoA+HCO3--->ADP+Orthophosphate+3-Methylglutaconyl-CoA	Valine, leucine and isoleucine degradation	0.0159	0	0	0	0	0	0
R04203MM	(2S,3S)-3-Hydroxy-2-methylbutanoyl-CoA+NAD+-->2-Methylacetoacetyl-CoA+NADH+H+	Valine, leucine and isoleucine degradation	0.0039	0.0039	0.0039	0	0	0	0
R04204MM	(2S,3S)-3-Hydroxy-2-methylbutanoyl-CoA-->2-Methylbut-2-enoyl-CoA+H2O	Valine, leucine and isoleucine degradation	-0.0039	-0.0039	-0.0039	0	0	0	0
R04224MM	2-Methylprop-2-enoyl-CoA+H2O-->(S)-3-Hydroxyisobutyryl-CoA	Valine, leucine and isoleucine degradation	0.0106	0.0106	0.0106	0.0106	0.0106	0.0106	0.0106
R05064MM	(S)-3-Hydroxyisobutyryl-CoA+H2O-->CoA+(S)-3-Hydroxyisobutyrate	Valine, leucine and isoleucine degradation	0.0106	0.0106	0.0106	0.0106	0.0106	0.0106	0.0106
R05066MM	(S)-3-Hydroxyisobutyrate+NAD+-->(S)-Methylmalonatesemialdehyde+NADH+H+	Valine, leucine and isoleucine degradation	0.0106	0.0106	0.0106	0.0106	0.0106	0.0106	0.0106
R07599MM	3-Methyl-2-oxobutanoicacid+Thiamindiphosphate-->2-Methyl-1-hydroxypropyl-ThPP+CO2	Valine, leucine and isoleucine degradation	0	0	0	0	0	0	0
R07600MM	2-Methyl-1-hydroxypropyl-ThPP+EnzymeN6-(lipoyl)lysine-->[Dihydrolipoyllysine-residue(2-methylpropanoyl)transferase]S-(2-methylpropanoyl)dihydrolipoyllysine+Thiamindiphosphate	Valine, leucine and isoleucine degradation	0	0	0	0	0	0	0
R07601MM	4-Methyl-2-oxopentanoate+Thiamindiphosphate-->3-Methyl-1-hydroxybutyl-ThPP+CO2	Valine, leucine and isoleucine degradation	0	0	0	0	0	0	0
R07602MM	3-Methyl-1-hydroxybutyl-ThPP+EnzymeN6-(lipoyl)lysine-->[Dihydrolipoyllysine-residue(2-methylpropanoyl)transferase]S-(3-methylbutanoyl)dihydrolipoyllysine+Thiamindiphosphate	Valine, leucine and isoleucine degradation	0	0	0	0	0	0	0
R07603MM	(S)-3-Methyl-2-oxopentanoicacid+Thiamindiphosphate-->2-Methyl-1-hydroxybutyl-ThPP+CO2	Valine, leucine and isoleucine degradation	0	0	0	0	0	0	0
R07604MM	2-Methyl-1-hydroxybutyl-ThPP+EnzymeN6-(lipoyl)lysine-->[Dihydrolipoyllysine-residue(2-methylpropanoyl)transferase]S-(2-methylbutanoyl)dihydrolipoyllysine+Thiamindiphosphate	Valine, leucine and isoleucine degradation	0	0	0	0	0	0	0
R00112MM	NADPH+NAD+-->NADP++NADH	Misc	0	0	0	0	0	0	0
R00245MM	L-Glutamate5-semialdehyde+NAD++H2O-->L-Glutamate+NADH+H+	Misc	0.0068	0.0034	0	0	0	0	0
R00572MM	CTP+Pyruvate-->CDP+Phosphoenolpyruvate	Misc	0	0	0	0	0	0	0
R00659MM	UTP+Pyruvate-->UDP+Phosphoenolpyruvate	Misc	0	0	0	0	0	0	0
R00724MM	ITP+Pyruvate-->IDP+Phosphoenolpyruvate	Misc	0	0	0	0	0	0	0
R01176MM	ATP+Butanoicacid+CoA-->AMP+Pyrophosphate+Butanoyl-CoA	Misc	0	0	0	0	0	0	0
R01360MM	(S)-3-Hydroxy-3-methylglutaryl-CoA-->Acetyl-CoA+Acetoacetate	Misc	0.0159	0	0	0	0	0	0
R01701MM	3-Methyl-2-oxobutanoicacid+EnzymeN6-(lipoyl)lysine-->[Dihydrolipoyllysine-residue(2-methylpropanoyl)transferase]S-(2-methylpropanoyl)dihydrolipoyllysine+CO2	Misc	0.0106	0.0106	0.0106	0.0106	0.0106	0.0106	0.0106
R01702MM	4-Methyl-2-oxopentanoate+EnzymeN6-(lipoyl)lysine-->[Dihydrolipoyllysine-residue(2-methylpropanoyl)transferase]S-(3-methylbutanoyl)dihydrolipoyllysine+CO2	Misc	0.0159	0	0	0	0	0	0
R03758MM	Aminoacetone+CO2-->L-2-Amino-3-oxobutanoicacid	Misc	0	0	0	-0.0255	-0.0255	-0.0255	-0.0255
R04225MM	(S)-3-Methyl-2-oxopentanoicacid+EnzymeN6-(lipoyl)lysine-->[Dihydrolipoyllysine-residue(2-methylpropanoyl)transferase]S-(2-methylbutanoyl)dihydrolipoyllysine+CO2	Misc	0.0039	0.0039	0.0039	0	0	0	0
R08657MM	sn-Glycerol 3-phosphate+Ubiquinone-->Glyceronephosphate+Ubiquinol	Misc	0	0	0	0	0	0	0
R03158MM	3-Hydroxypropanoate+CoA-->3-Hydroxypropionyl-CoA+H2O	Misc	0	0	0	0	0	0	0
R03045MM	3-Hydroxypropionyl-CoA-->Propenoyl-CoA+H2O	Misc	0	0	0	0	0	0	0
R00924MM	Propanoyl-CoA+FAD-->FADH2+Propenoyl-CoA	Misc	0	0	0	0	0	0	0
R00782MM	L-Cysteine+H2O-->Hydrogensulfide+Pyruvate+NH3	Misc	0.001	0.001	0	0	0	0	0
R00894Cyto	ATP + L-Glutamate + L-Cysteine --> ADP + Orthophosphate + gamma-L-Glutamyl-L-cysteine	Misc	0	0	0	0	0	0	0
R00497Cyto	ATP + gamma-L-Glutamyl-L-cysteine + Glycine --> ADP + Orthophosphate + Glutathione	Misc	0	0	0	0	0	0	0
R00330Cyto	ATP+GDP-->ADP+GTP	Misc	0	0	0	0	0	0	0
R00268Cyto	Oxalosuccinate-->2-Oxoglutarate+CO2	Misc	0	0	-4.43269	3.25794	1.72836	1.2185	0.708636
R01899Cyto	Isocitrate+NADP+-->Oxalosuccinate+NADPH+H+	Misc	0	0	-4.43269	3.25794	1.72836	1.2185	0.708636
R00352Cyto	ATP+Citrate+CoA-->ADP+Orthophosphate+Acetyl-CoA+Oxaloacetate	Misc	0	0	0	0	0	0	0
R01082Cyto	(S)-Malate-->Fumarate+H2O	Misc	0	0	0	0	0	0	0
R01325Cyto	Citrate--> cis-Aconitate + H2O	Misc	0	0	0	1.67897	0.914178	0.659248	0.404318
R01900Cyto	Isocitrate-->cis-Aconitate+H2O	Misc	0	0	0	-1.67897	-0.914178	-0.659248	-0.404318
R00216Cyto	(S)-Malate+NADP+-->Pyruvate+CO2+NADPH+H+	Misc	0	0	0.046	1.80595	1.80595	1.80595	1.80595
R00258Cyto	L-Alanine + 2-Oxoglutarate --> Pyruvate + L-Glutamate	Misc	0	0	0	0	0	0	0
Transporter1	Citrate carrier - Malate for citrate	Transporters	0	0	0	-1.57897	-0.814178	-0.559248	-0.304318
Transporter1b	Citrate carrier - Malate for citrate	Transporters	0	0	0	0	0	0	0
Transporter2	Citrate carrier - Malate for isocitrate	Transporters	0	0	0	-1.57897	-0.814178	-0.559248	-0.304318
Transporter2b	Citrate carrier - Malate for isocitrate	Transporters	0	0	4.43269	0	0	0	0
Transporter3	Citrate carrier - PEP for citrate	Transporters	0	0	0	0	0	0	0
Transporter4	Citrate carrier - PEP for isocitrate	Transporters	0	0	0	0	0	0	0
Transporter5	Citrate carrier - Citrate for Isocitrate	Transporters	0	0	0	0	0	0	0
Transporter5b	Citrate carrier - Citrate for Isocitrate	Transporters	0	0	0	0	0	0	0
Transporter6	Phosphate carrier - Phosphate and H+ together	Transporters	-137.214	-127.338	-114.293	-85.8473	-55.4581	-45.3284	-35.1987
Transporter7	ADP/ATP carrier - ADP for ATP	Transporters	-137.214	-127.338	-114.339	-87.7287	-57.3395	-47.2098	-37.0801
Transporter8	UCP carrier - H+	Transporters	0	0	0	0	0	0	0
Transporter9	Dicarboxylate carrier - Malate for phosphate	Transporters	0	0	0.023	1.8814	1.8814	1.8814	1.8814
Transporter10	Dicarboxylate carrier - Succinate for phosphate	Transporters	0	0	0.023	0	0	0	0
Transporter11	Dicarboxylate carrier - Malate for sulphite	Transporters	0	0	0	0	0	0	0
Transporter12	Dicarboxylate carrier - Malate for sulfate	Transporters	0	0	0	0	0	0	0
Transporter13	Dicarboxylate carrier - Malate for thiosulfate	Transporters	0	0	0	0	0	0	0
Transporter14	Dicarboxylate carrier - Succinate for sulphite	Transporters	0	0	0	0	0	0	0
Transporter15	Dicarboxylate carrier - Succinate for sulfate	Transporters	0	0	0	0	0	0	0
Transporter16	Dicarboxylate carrier - Succinate for thiosulfate	Transporters	0	0	0	0	0	0	0
Transporter17	Dicaroxylate carrier - Succinate for malate	Transporters	0	0	0	0	0	0	0
Transporter18	Graves disease carrier - CoA	Transporters	0	0	0	0	0	0	0
Transporter18b	Graves disease carrier - CoA	Transporters	0	0	0	0	0	0	0
Transporter19	Glutamate carrier - Glutamate and H+	Transporters	-0.154	-0.154	-0.154	-0.154	-0.154	-0.154	-0.154
Transporter19b	Glutamate carrier - Glutamate and H+	Transporters	0	0	0	0	0	0	0
Transporter20	deoxynucleotide carrier - dADP for ATP	Transporters	0	0	0	0	0	0	0
Transporter21	deoxynucleotide carrier - dGDP for ATP	Transporters	0	0	0	0	0	0	0
Transporter22	deoxynucleotide carrier - dCDP for ATP	Transporters	0	0	0	0	0	0	0
Transporter23	deoxynucleotide carrier - dTDP for ATP	Transporters	0	0	0	0	0	0	0
Transporter24	deoxynucleotide carrier - GDP for ATP	Transporters	0	0	0	0	0	0	0
Transporter25	deoxynucleotide carrier - UDP for ATP	Transporters	0	0	0	0	0	0	0
Transporter26	deoxynucleotide carrier - CDP for ATP	Transporters	0	0	0	0	0	0	0
Transporter27	Oxoglutarate carrier - Oxoglutarate for malate	Transporters	-2.375	-0.354	-4.36369	3.20394	1.67436	1.1645	0.654636
Transporter28	Oxoglutarate carrier - Oxoglutarate for succinate	Transporters	0	0	-0.023	0	0	0	0
Transporter29	Oxoglutarate carrier - Oxoglutarate for oxaloacetate	Transporters	0.1	0.1	-0.1	-0.1	-0.1	-0.1	-0.1
Transporter30	Aspartate/glutamate carrier - Glutamate and H+ for aspartate	Transporters	2.021	0	0	0	0	0	0
Transporter31	Ornithine carrier - Ornithine for citrulline	Transporters	0	0	0	0	0	0	0
Transporter32	Ornithine carrier - L-Lysine for citrulline	Transporters	0	0	0	0	0	0	0
Transporter33	Ornithine carrier - Arginine for citrulline	Transporters	0	0	0	0	0	0	0
Transporter34	Ornithine carrier - L-Lysine	Transporters	-0.0298	-0.0298	-0.0298	-0.0298	-0.0298	-0.0298	-0.0298
Transporter35	Ornithine carrier - L-Ornithine	Transporters	-0.0034	-0.0034	-0.0034	-0.0034	-0.0034	-0.0034	-0.0034
Transporter36	Ornithine carrier - L-Arginine	Transporters	-0.0034	-0.0034	-0.0034	-0.0034	-0.0034	-0.0034	-0.0034
Transporter37	Slc25a19 carrier - ThPP	Transporters	0	0	0	0	0	0	0
Transporter38	carnitine carrier - Carnitine out, palmitoyl/acyl carnitine in	Transporters	0.480916	0.779767	0.691908	0.37441	0.183212	0.11948	0.055747
Transporter39	carnitine carrier - Carnitine out	Transporters	0	0	0	0	0	0	0
Transporter40	oxodicarboxylate carrier - Oxoadipate for oxoglutarate	Transporters	0	0	0	0	0	0	0
Transporter42	oxodicarboxylate carrier - citrate for oxoglutarate	Transporters	0	0	0	0.1	0.1	0.1	0.1
Transporter43	oxodicarboxylate carrier - oxaloacetate for oxoglutarate	Transporters	0.1	0.1	-0.1	-0.1	-0.1	-0.1	-0.1
Transporter44	Unknown pyruvate carrier - Pyruvate	Transporters	-2.375	-0.354	0	-1.6845	-1.6845	-1.6845	-1.6845
Transporter45	Unknown carrier - NAD+	Transporters	0	0	0	0	0	0	0
Transporter46	Diffusion - CO2	Transporters	16.5102	14.4504	18.9643	13.8409	10.7818	9.76204	8.74232
Transporter47	Diffusion - H2O	Transporters	152.712	140.608	132.213	100.811	67.554	56.4683	45.3826
Transporter48	Diffusion - Oxygen	Transporters	-19.8	-19.8	-19.8	-17.274	-12.1116	-10.3908	-8.67007
Transporter49	Diffusion - Glycerol	Transporters	0	0	0	0	0	0	0
Transporter50	Diffusion - Ethanal (Acetaldehyde)	Transporters	0	0	0	0	0	0	0
Transporter51	Phosphatidylserine carrier - Phosphatidylserine	Transporters	0	0	0	0	0	0	0
Transporter52	Phosphatidylcholine carrier - Phosphatidylcholine	Transporters	0	0	0	0	0	0	0
Transporter53	Phosphatidylethanolamine carrier - Phosphatidylethanolamine	Transporters	0	0	0	0	0	0	0
Transporter54	Diffusion? - Propanoate	Transporters	0	0	0	0	0	0	0
Transporter55	Diffusion? - Butanoic acid	Transporters	0	0	0	0	0	0	0
Transporter56	MitoFerrin carrier - Fe2+	Transporters	0	0	0	0	0	0	0
Transporter57	Unknown amino acid carrier - L-Asparagine	Transporters	0	0	0	0	0	0	0
Transporter58	Unknown amino acid carrier - L-Cysteine	Transporters	-0.001	-0.001	0	0	0	0	0
Transporter59	Unknown amino acid carrier - L-Glutamine	Transporters	0	0	0	0	0	0	0
Transporter60	Unknown amino acid carrier - L-Proline	Transporters	0	0	0	0	0	0	0
Transporter61	Unknown amino acid carrier - L-Tyrosine	Transporters	0	0	0	0	0	0	0
Transporter62	Unknown amino acid carrier - L-Histidine	Transporters	0	0	0	0	0	0	0
Transporter63	Unknown amino acid carrier - L-Methionine	Transporters	0	0	0	0	0	0	0
Transporter64	Unknown amino acid carrier - L-Phenylalanine	Transporters	0	0	0	0	0	0	0
Transporter65	Unknown amino acid carrier - L-Tryptophan	Transporters	0	0	0	0	0	0	0
Transporter66	Unknown amino acid carrier - Glycine	Transporters	0.0166	0	1.02991	10.455	8.92541	8.41555	7.90569
Transporter67	Unknown amino acid carrier - L-Isoleucine	Transporters	-0.0039	-0.0039	-0.0039	0	0	0	0
Transporter68	Unknown amino acid carrier - L-Leucine	Transporters	-0.0159	0	0	0	0	0	0
Transporter69	Unknown amino acid carrier - L-Valine	Transporters	-0.0106	-0.0106	-0.0106	-0.0106	-0.0106	-0.0106	-0.0106
Transporter70	Unknown amino acid carrier - L-Alanine	Transporters	0	0	0	0	0	0	0
Transporter71	Unknown amino acid carrier - L-Serine	Transporters	-0.0166	0	-1.02991	-10.4805	-8.95091	-8.44105	-7.93119
Transporter72	Unknown amino acid carrier - L-Threonine	Transporters	0	0	0	0	0	0	0
Transporter74	Unknown carrier - Glutathione	Transporters	0	0	0	0	0	0	0
Transporter75	Unknown carrier - 5-Aminolevulinate	Transporters	0	0	0	0	0	0	0
Transporter75b	Unknown carrier - 5-Aminolevulinate	Transporters	0	0	0	0	0	0	0
Transporter76	Unknown carrier - (R)-3-Hydroxybutanoate	Transporters	0	0	0	0	0	0	0
Transporter76b	Unknown carrier - (R)-3-Hydroxybutanoate	Transporters	-0.04836	0	0	0	0	0	0
Transporter77	Unknown carrier - Urea	Transporters	0.0034	0.0034	0.0034	0.0034	0.0034	0.0034	0.0034
Transporter78	Unknown carrier - Fumarate	Transporters	0	0	0	0	0	0	0
Transporter79	Unknown carrier - Acetoacetate	Transporters	-0.11428	0	0	-0.11428	-0.11428	-0.11428	-0.11428
Transporter80	Unknown carrier - HCO3-	Transporters	-0.0198	-0.0039	-1.71	-1.71	-1.71	-1.71	-1.71
Transporter81	Diffusion? - NH3	Transporters	0.2586	0.2427	0.2417	0.2633	0.2633	0.2633	0.2633
Transporter82	Putrescine	Transporters	0	0	0	0	0	0	0
Transporter83	Heme	Transporters	0	0	0	0	0	0	0
Transporter84	Hydrogen sulfide	Transporters	0.001	0.001	0	0	0	0	0
Transporter85	P5C carrier - (S)-1-Pyrroline-5-carboxylate	Transporters	0	0	0	0	0	0	0
Transporter85b	P5C carrier - (S)-1-Pyrroline-5-carboxylate	Transporters	0	0	0	0	0	0	0
Transporter86	Biomass	Transporters	0	0	0	0	0	0	0
Boundary1	CO2	Boundary conditions	-16.5102	-14.4504	-17.2776	-21.6048	-17.0161	-15.4865	-13.9569
Boundary2	Oxygen	Boundary conditions	19.8	19.8	19.8	17.274	12.1116	10.3908	8.67007
Boundary3	L-Arginine	Boundary conditions	0.0068	0.0068	0.0068	0.0068	0.0068	0.0068	0.0068
Boundary4	L-Lysine	Boundary conditions	0.0298	0.0298	0.0298	0.0298	0.0298	0.0298	0.0298
Boundary5	L-Glutamate	Boundary conditions	0	0	0	0	0	0	0
Boundary6	L-Proline	Boundary conditions	0	0	0	0	0	0	0
Boundary7	Fe2+	Boundary conditions	0	0	0	0	0	0	0
Boundary8	L-Aspartate	Boundary conditions	0.154	0.154	0.154	0.154	0.154	0.154	0.154
Boundary9	Glycine	Boundary conditions	-0.0166	0	-0.0166	0.0089	0.0089	0.0089	0.0089
Boundary10	L-Tyrosine	Boundary conditions	0	0	0	0	0	0	0
Boundary11	L-Asparagine	Boundary conditions	0	0	0	0	0	0	0
Boundary12	L-Methionine	Boundary conditions	0	0	0	0	0	0	0
Boundary13	L-Phenylalanine	Boundary conditions	0	0	0	0	0	0	0
Boundary14	L-Tryptophan	Boundary conditions	0	0	0	0	0	0	0
Boundary15	L-Histidine	Boundary conditions	0	0	0	0	0	0	0
Boundary16	L-Glutamine	Boundary conditions	0	0	0	0	0	0	0
Boundary17	5-Aminolevulinate	Boundary conditions	0	0	0	0	0	0	0
Boundary18	L-Cysteine	Boundary conditions	0.001	0.001	0	0	0	0	0
Boundary19	Phosphatidylcholine	Boundary conditions	0	0	0	0	0	0	0
Boundary20	Phosphatidylserine	Boundary conditions	0	0	0	0	0	0	0
Boundary21	Phosphatidylethanolamine	Boundary conditions	0	0	0	0	0	0	0
Boundary22	alpha-D-Glucose	Boundary conditions	0.9	0.9	0.9	0.9	0.9	0.9	0.9
Boundary23	Glycerol	Boundary conditions	0	0	0	0	0	0	0
Boundary24	Propanoate	Boundary conditions	0	0	0	0	0	0	0
Boundary25	Sulfate	Boundary conditions	0	0	0	0	0	0	0
Boundary26	Sulfite	Boundary conditions	0	0	0	0	0	0	0
Boundary27	Thiosulfate	Boundary conditions	0	0	0	0	0	0	0
Boundary28	Succinate	Boundary conditions	0	0	0	0	0	0	0
Boundary29	(S)-Malate	Boundary conditions	0	0	0	0	0	0	0
Boundary30	Isocitrate	Boundary conditions	0	0	0	0	0	0	0
Boundary31	Citrate	Boundary conditions	0	0	0	0	0	0	0
Boundary32	Butanoic acid	Boundary conditions	0	0	0	0	0	0	0
Boundary33	Oxaloacetate	Boundary conditions	0	0	0	-0.07545	-0.07545	-0.07545	-0.07545
Boundary34	CoA	Boundary conditions	0	0	0	0	0	0	0
Boundary35	H2O	Boundary conditions	-15.9755	-14.0459	-16.8751	-21.2173	-16.6286	-15.099	-13.5694
Boundary36	(R)-3-Hydroxybutanoate	Boundary conditions	0.04836	0	0	0	0	0	0
Boundary37	Urea	Boundary conditions	-0.0068	-0.0068	-0.0068	-0.0068	-0.0068	-0.0068	-0.0068
Boundary38	Orthophosphate	Boundary conditions	0	0	0	0	0	0	0
Boundary39	Thiamin diphosphate	Boundary conditions	0	0	0	0	0	0	0
Boundary40	NAD+	Boundary conditions	0	0	0	0	0	0	0
Boundary41	ADP	Boundary conditions	0	0	0	0	0	0	0
Boundary42	UDP	Boundary conditions	0	0	0	0	0	0	0
Boundary43	2-Oxoglutarate	Boundary conditions	0	0	0	0	0	0	0
Boundary44	CDP	Boundary conditions	0	0	0	0	0	0	0
Boundary45	dADP	Boundary conditions	0	0	0	0	0	0	0
Boundary46	dGDP	Boundary conditions	0	0	0	0	0	0	0
Boundary47	dTDP	Boundary conditions	0	0	0	0	0	0	0
Boundary48	dCDP	Boundary conditions	0	0	0	0	0	0	0
Boundary49	ATP	Boundary conditions	0	0	0	0	0	0	0
Boundary50	H+	Boundary conditions	0.50908	0.363	3.08241	12.518	10.9884	10.4785	9.96867
Boundary51	L-Isoleucine	Boundary conditions	0.0039	0.0039	0.0039	0	0	0	0
Boundary52	L-Leucine	Boundary conditions	0.0159	0	0	0	0	0	0
Boundary53	L-Valine	Boundary conditions	0.0106	0.0106	0.0106	0.0106	0.0106	0.0106	0.0106
Boundary54	Acetaldehyde	Boundary conditions	0	0	0	0	0	0	0
Boundary55	Hexadecanoic acid	Boundary conditions	0.480916	0.779767	0.691908	0.37441	0.183212	0.11948	0.055747
Boundary56	(S)-Lactate	Boundary conditions	0.575	-1.446	-0.946	-1.02145	-1.02145	-1.02145	-1.02145
Boundary57	Fumarate	Boundary conditions	0	0	0	0	0	0	0
Boundary58	Octanoic acid	Boundary conditions	0	0	0	0	0	0	0
Boundary59	HCO3-	Boundary conditions	0.0198	0.0039	1.71	1.71	1.71	1.71	1.71
Boundary60	Putrescine	Boundary conditions	0	0	0	0	0	0	0
Boundary61	L-Alanine	Boundary conditions	0	0	0	0	0	0	0
Boundary62	L-Serine	Boundary conditions	0.0166	0	0.0166	0.0166	0.0166	0.0166	0.0166
Boundary63	L-Threonine	Boundary conditions	0	0	0	0	0	0	0
Boundary64	Creatine	Boundary conditions	0	0	0	0	0	0	0
Boundary65	Phosphocreatine	Boundary conditions	0	0	0	0	0	0	0
Boundary66	Orotate	Boundary conditions	0	0	0	0	0	0	0
Boundary67	Bilirubin	Boundary conditions	0	0	0	0	0	0	0
Boundary68	Fe3+	Boundary conditions	0	0	0	0	0	0	0
Boundary69	Carbon monoxide	Boundary conditions	0	0	0	0	0	0	0
Boundary70	Acetoacetate	Boundary conditions	0.11428	0	0	0.11428	0.11428	0.11428	0.11428
Boundary71	Citrulline	Boundary conditions	0	0	0	0	0	0	0
Boundary72	Hydrogen sulfide	Boundary conditions	-0.001	-0.001	0	0	0	0	0
Boundary73	NADP+	Boundary conditions	0	0	0	0	0	0	0
Boundary74	NADPH	Boundary conditions	0	0	0	0	0	0	0
Boundary75	Nitric oxide	Boundary conditions	0	0	0	0	0	0	0
Boundary76	GDP	Boundary conditions	0	0	0	0	0	0	0
Boundary77	H+ (accumulation)	Boundary conditions	0	0	0	0	0	0	0
Boundary78	NADH Pool	Boundary conditions	0	0	0	0	0	0	0
Boundary79	NADPH Pool	Boundary conditions	0	0	0	0	0	0	0
Boundary81	Acetyl-CoA (For lipid synthesis)	Boundary conditions	0	0	0	0	0	0	0
Boundary82	Pyruvate	Boundary conditions	0	0	0	0	0	0	0
Boundary83	Biomass	Boundary conditions	-138.053	-127.579	-112.842	-77.4159	-48.9388	-39.4464	-29.954
Boundary87	NH4	Boundary conditions	-0.2586	-0.2427	-0.2417	-0.2633	-0.2633	-0.2633	-0.2633
Boundary88	Formate	Boundary conditions	0	0	1.01331	10.4639	8.93431	8.42445	7.91459

## Sheet: Table S6
	Table S6. System fluxes with increased metabolite availability, and varying complex I from fully active (100%) to fully inhibited (0%).
				Glutamate availability increased to 5μmol/min/gDW								Arginine availability increased to 5μmol/min/gDW								Proline availability increased to 5μmol/min/gDW								Valine availability increased to 5μmol/min/gDW								Aspartate availability increased to 5μmol/min/gDW								Lysine availability increased to 5μmol/min/gDW
	Reaction ID	Reaction description	Pathway description	Percentage complex I flux reduction (Flux values in μmol/min/gDW)								Percentage complex I flux reduction (Flux values in μmol/min/gDW)								Percentage complex I flux reduction (Flux values in μmol/min/gDW)								Percentage complex I flux reduction (Flux values in μmol/min/gDW)								Percentage complex I flux reduction (Flux values in μmol/min/gDW)								Percentage complex I flux reduction (Flux values in μmol/min/gDW)
				1	0.75	0.5	0.25	0.1	0.05	0		1	0.75	0.5	0.25	0.1	0.05	0		1	0.75	0.5	0.25	0.1	0.05	0		1	0.75	0.5	0.25	0.1	0.05	0		1	0.75	0.5	0.25	0.1	0.05	0		1	0.75	0.5	0.25	0.1	0.05
	BioMass5	Objective function - maximum ATP production	Objective Function	148.099	137.145	124.973	112.8	105.497	103.062	100.628		150.34	138.336	125.113	111.891	103.957	101.313	98.6684		142.981	132.817	121.434	110.051	103.222	100.945	98.6689		144.098	133.382	121.485	109.588	102.45	100.07	97.6908		145.22	134.219	121.824	109.429	101.992	99.5127	97.0336		142.807	131.867	120.101	108.335	101.276	98.9227
1	R00258MM	L-Alanine+2-Oxoglutarate-->Pyruvate+L-Glutamate	Alanine, aspartate and glutamate metabolism	0	0	0	0	0	0	0		0	0	0	0	0	0	0		0	0	0	0	0	0	0		0	0	0	0	0	0	0		0	0	0	0	0	0	0		0	0	0	0	0	0
2	R01648MM	4-Aminobutanoate+2-Oxoglutarate-->Succinatesemialdehyde+L-Glutamate	Alanine, aspartate and glutamate metabolism	0	0	0	0	0	0	0		0	0	0	0	0	0	0		0	0	0	0	0	0	0		0	0	0	0	0	0	0		0	0	0	0	0	0	0		0	0	0	0	0	0
3	R00261MM	L-Glutamate-->4-Aminobutanoate+CO2	Alanine, aspartate and glutamate metabolism / Butanoate metabolism	0	0	0	0	0	0	0		0	0	0	0	0	0	0		0	0	0	0	0	0	0		0	0	0	0	0	0	0		0	0	0	0	0	0	0		0	0	0	0	0	0
4	R00713MM	Succinatesemialdehyde+NAD++H2O-->Succinate+NADH+H+	Alanine, aspartate and glutamate metabolism / Butanoate metabolism	0	0	0	0	0	0	0		0	0	0	0	0	0	0		0	0	0	0	0	0	0		0	0	0	0	0	0	0		0	0	0	0	0	0	0		0	0	0	0	0	0
5	R00243MM	L-Glutamate+NAD++H2O-->2-Oxoglutarate+NH3+NADH+H+	Amino Acid degradation	5.23416	1.90632	1.9022	1.90426	1.9055	1.90591	1.90632		10.2197	6.44877	5.00476	5.00624	5.00705	5.00728	5.0075		5.23224	2.698	2.51017	2.51114	2.51171	2.51191	2.5121		5.21504	2.561	2.55697	2.55898	2.56019	2.5606	2.561		2.65498	1.32472	1.32612	1.3275	1.32831	1.32857	1.32883		2.89836	2.10772	2.10905	2.11038	2.11117	2.11144
6	R00248MM	L-Glutamate+NADP++H2O-->2-Oxoglutarate+NH3+NADPH+H+	Amino Acid degradation	0.0119404	1.90632	1.91045	1.90838	1.90715	1.90673	1.90632		0.0127928	3.56622	5.01024	5.00876	5.00795	5.00772	5.0075		0.0094563	2.3262	2.51403	2.51306	2.51249	2.51229	2.5121		0.0170342	2.561	2.56503	2.56302	2.56181	2.5614	2.561		0.0121214	1.34238	1.34098	1.3396	1.33879	1.33853	1.33827		0.908243	3.48208	3.48075	3.47942	3.47863	3.47836
7	R00410MM	Succinyl-CoA+Acetoacetate-->Succinate+Acetoacetyl-CoA	Amino Acid degradation and Ketone Bodies	0.04836	0	0	0	0	0	0		0.04836	0	0	0	0	0	0		0.04836	0	0	0	0	0	0		0	0	0	0	0	0	0		0.04836	0	0	0	0	0	0		0	0	0	0	0	0
8	R00239MM	ATP+L-Glutamate-->ADP+L-Glutamyl5-phosphate	Arginine and proline metabolism	0	0	0	0	0	0	0		0	0	0	0	0	0	0		0	0	0	0	0	0	0		0	0	0	0	0	0	0		0	0	0	0	0	0	0		0	0	0	0	0	0
9	R00256MM	L-Glutamine+H2O-->L-Glutamate+NH3	Arginine and proline metabolism	0	0	0	0	0	0	0		0	0	0	0	0	0	0		0	0	0	0	0	0	0		0	0	0	0	0	0	0		0	0	0	0	0	0	0		0	0	0	0	0	0
10	R00551MM	L-Arginine+H2O-->L-Ornithine+Urea	Arginine and proline metabolism	0.0034	0.0034	0.0034	0.0034	0.0034	0.0034	0.0034		2.5	2.5	2.5	2.5	2.5	2.5	2.5		0.0034	0.0034	0.0034	0.0034	0.0034	0.0034	0.0034		0.0034	0.0034	0.0034	0.0034	0.0034	0.0034	0.0034		0.0034	0.0034	0.0034	0.0034	0.0034	0.0034	0.0034		0.0034	0.0034	0.0034	0.0034	0.0034	0.0034
11	R00566MM	L-Arginine-->Agmatine+CO2	Arginine and proline metabolism	0	0	0	0	0	0	0		0	0	0	0	0	0	0		0	0	0	0	0	0	0		0	0	0	0	0	0	0		0	0	0	0	0	0	0		0	0	0	0	0	0
12	R00667MM	L-Ornithine+2-Oxoglutarate-->L-Glutamate5-semialdehyde+L-Glutamate	Arginine and proline metabolism	0.0068	0.0068	0.0068	0.0068	0.0068	0.0068	0.0068		5	5	5	5	5	5	5		0.0068	0.0068	0.0068	0.0068	0.0068	0.0068	0.0068		0.0068	0.0068	0.0068	0.0068	0.0068	0.0068	0.0068		0.0068	0.0068	0.0068	0.0068	0.0068	0.0068	0.0068		0.0068	0.0068	0.0068	0.0068	0.0068	0.0068
13	R00707MM	(S)-1-Pyrroline-5-carboxylate+NAD++2H2O-->L-Glutamate+NADH+H+	Arginine and proline metabolism	0.0031053	0.0022	0.0022	0.0022	0.0022	0.0022	0.0022		0.00309847	0.0022	0.00146922	0.00151124	0.00175195	0.00197597	0.0022		4.99054	2.6859	2.49807	2.49904	2.49961	2.49981	2.5		0.00291516	0.0022	0.0022	0.0022	0.0022	0.0022	0.0022		0.003104	0.00147141	0.00147141	0.00146982	0.00146766	0.00146705	0.00146664		0.00289546	0.00146658	0.00146658	0.00146658	0.00146658	0.00146658
14	R00708MM	(S)-1-Pyrroline-5-carboxylate+NADP++2H2O-->L-Glutamate+NADPH+H+	Arginine and proline metabolism	0.0012947	0.0022	0.0022	0.0022	0.0022	0.0022	0.0022		0.00130153	0.0022	0.00293078	0.00288876	0.00264805	0.00242403	0.0022		0.0094563	2.3141	2.50193	2.50096	2.50039	2.50019	2.5		0.00148484	0.0022	0.0022	0.0022	0.0022	0.0022	0.0022		0.001296	0.00292859	0.00292859	0.00293018	0.00293234	0.00293295	0.00293336		0.00150454	0.00293342	0.00293342	0.00293342	0.00293342	0.00293342
15	R01157MM	Agmatine+H2O-->Putrescine+Urea	Arginine and proline metabolism	0	0	0	0	0	0	0		0	0	0	0	0	0	0		0	0	0	0	0	0	0		0	0	0	0	0	0	0		0	0	0	0	0	0	0		0	0	0	0	0	0
16	R01248MM	L-Proline+NAD+-->(S)-1-Pyrroline-5-carboxylate+NADH+H+	Arginine and proline metabolism	0	-1.18616	-9.43558	-17.6912	-22.6446	-24.2957	-25.9468		0	-2.11798	-9.63328	-18.6033	-23.9853	-25.7793	-27.5733		0	0	-7.13515	-14.8569	-19.49	-21.0344	-22.5787		0	-2.68356	-10.7463	-18.8151	-23.6564	-25.2701	-26.8839		0	-3.63319	-12.0419	-20.4507	-25.4959	-27.1777	-28.8594		0	-4.27965	-12.2614	-20.2432	-25.0322	-26.6286
17	R01251MM	L-Proline+NADP+-->(S)-1-Pyrroline-5-carboxylate+NADPH+H+	Arginine and proline metabolism	0	-0.308085	0	0	0	0	0		0	-0.304166	0	0	0	0	0		0	-0.834839	0	0	0	0	0		0	-0.0817024	0	0	0	0	0		0	0	0	0	0	0	0		0	0	0	0	0	0
18	R03313MM	L-Glutamate5-semialdehyde+Orthophosphate+NADP+-->L-Glutamyl5-phosphate+NADPH+H+	Arginine and proline metabolism	0	0	0	0	0	0	0		0	0	0	0	0	0	0		0	0	0	0	0	0	0		0	0	0	0	0	0	0		0	0	0	0	0	0	0		0	0	0	0	0	0
19	R03314MM	L-Glutamate5-semialdehyde-->(S)-1-Pyrroline-5-carboxylate+H2O	Arginine and proline metabolism	0	0	0	0	0	0	0		0	0	0	0	0	0	0		0	0	0	0	0	0	0		0	0	0	0	0	0	0		0	0	0	0	0	0	0		0	0	0	0	0	0
20	R00004MM	Pyrophosphate+H2O-->2Orthophosphate	Carnitine Shuttle	0	0	0	0	0	0	0		0	0	0	0	0	0	0		0	0	0	0	0	0	0		0	0	0	0	0	0	0		0	0	0	0	0	0	0		0	0	0	0	0	0
21	R00127MM	ATP+AMP-->2ADP	Misc	0	0	0	0	0	0	0		0	0	0	0	0	0	0		0	0	0	0	0	0	0		0	0	0	0	0	0	0		0	0	0	0	0	0	0		0	0	0	0	0	0
22	R01923MM	Palmitoyl-CoA+L-Carnitine-->CoA+L-Palmitoylcarnitine	Carnitine Shuttle	0	0	0	0	0	0	0		0	0	0	0	0	0	0		0	0	0	0	0	0	0		0	0	0	0	0	0	0		0	-0.199324	-0.199324	-0.199324	-0.199324	-0.199324	-0.199324		0	0	0	0	0	0
23	R00004Cyto	Pyrophosphate+H2O-->2Orthophosphate	Carnitine Shuttle	0	0	0	0	0	0	0		0	0	0	0	0	0	0		0	0	0	0	0	0	0		0	0	0	0	0	0	0		0	0.199324	0.199324	0.199324	0.199324	0.199324	0.199324		0	0	0	0	0	0
24	R00127Cyto	ATP+AMP-->2ADP	Carnitine Shuttle	0	0	0	0	0	0	0		0	0	0	0	0	0	0		0	0	0	0	0	0	0		0	0	0	0	0	0	0		0	0.199324	0.199324	0.199324	0.199324	0.199324	0.199324		0	0	0	0	0	0
25	R01280Cyto	ATP+Hexadecanoicacid+CoA-->AMP+Palmitoyl-CoA+Pyrophosphate	Carnitine Shuttle	0	0	0	0	0	0	0		0	0	0	0	0	0	0		0	0	0	0	0	0	0		0	0	0	0	0	0	0		0	0.199324	0.199324	0.199324	0.199324	0.199324	0.199324		0	0	0	0	0	0
26	R01923Cyto	Palmitoyl-CoA+L-Carnitine-->CoA+L-Palmitoylcarnitine	Carnitine Shuttle	0	0	0	0	0	0	0		0	0	0	0	0	0	0		0	0	0	0	0	0	0		0	0	0	0	0	0	0		0	0.199324	0.199324	0.199324	0.199324	0.199324	0.199324		0	0	0	0	0	0
27	R01881Cyto	ATP+Creatine-->ADP+Phosphocreatine	Creatine	0	0	0	0	0	0	0		0	0	0	0	0	0	0		0	0	0	0	0	0	0		0	0	0	0	0	0	0		0	0	0	0	0	0	0		0	0	0	0	0	0
28	R00895MM	L-Cysteine+2-Oxoglutarate-->Mercaptopyruvate+L-Glutamate	Cysteine and methionine metabolism	0	0	0	0	0	0	0		0	0	0	0	0	0	0		0	0	0	0	0	0	0		0	0	0	0	0	0	0		0	0	0	0	0	0	0		0	0	0	0	0	0
29	R03105MM	Mercaptopyruvate+Sulfite-->Thiosulfate+Pyruvate	Cysteine and methionine metabolism	0	0	0	0	0	0	0		0	0	0	0	0	0	0		0	0	0	0	0	0	0		0	0	0	0	0	0	0		0	0	0	0	0	0	0		0	0	0	0	0	0
30	R00156MM	ATP+UDP-->ADP+UTP	DNA/RNA	0	0	0	0	0	0	0		0	0	0	0	0	0	0		0	0	0	0	0	0	0		0	0	0	0	0	0	0		0	0	0	0	0	0	0		0	0	0	0	0	0
31	R00157MM	UTP+AMP-->UDP+ADP	DNA/RNA	0	0	0	0	0	0	0		0	0	0	0	0	0	0		0	0	0	0	0	0	0		0	0	0	0	0	0	0		0	0	0	0	0	0	0		0	0	0	0	0	0
32	R00330MM	ATP+GDP-->ADP+GTP	DNA/RNA	0	0	0	0	0	0	0		0	0	0	0	0	0	0		0	0	0	0	0	0	0		0	0	0	0	0	0	0		0	0	0	0	0	0	0		0	0	0	0	0	0
33	R00430MM	GTP+Pyruvate-->GDP+Phosphoenolpyruvate	DNA/RNA	0	0	0	0	0	0	0		0	0	0	0	0	0	0		0	0	0	0	0	0	0		0	0	0	0	0	0	0		0	0	0	0	0	0	0		0	0	0	0	0	0
34	R00512MM	ATP+CMP-->ADP+CDP	DNA/RNA	0	0	0	0	0	0	0		0	0	0	0	0	0	0		0	0	0	0	0	0	0		0	0	0	0	0	0	0		0	0	0	0	0	0	0		0	0	0	0	0	0
35	R00570MM	ATP+CDP-->ADP+CTP	DNA/RNA	0	0	0	0	0	0	0		0	0	0	0	0	0	0		0	0	0	0	0	0	0		0	0	0	0	0	0	0		0	0	0	0	0	0	0		0	0	0	0	0	0
36	R00722MM	ATP+IDP-->ADP+ITP	DNA/RNA	0	0	0	0	0	0	0		0	0	0	0	0	0	0		0	0	0	0	0	0	0		0	0	0	0	0	0	0		0	0	0	0	0	0	0		0	0	0	0	0	0
37	R01137MM	ATP+dADP-->ADP+dATP	DNA/RNA	0	0	0	0	0	0	0		0	0	0	0	0	0	0		0	0	0	0	0	0	0		0	0	0	0	0	0	0		0	0	0	0	0	0	0		0	0	0	0	0	0
38	R01138MM	dATP+Pyruvate-->dADP+Phosphoenolpyruvate	DNA/RNA	0	0	0	0	0	0	0		0	0	0	0	0	0	0		0	0	0	0	0	0	0		0	0	0	0	0	0	0		0	0	0	0	0	0	0		0	0	0	0	0	0
39	R01857MM	ATP+dGDP-->ADP+dGTP	DNA/RNA	0	0	0	0	0	0	0		0	0	0	0	0	0	0		0	0	0	0	0	0	0		0	0	0	0	0	0	0		0	0	0	0	0	0	0		0	0	0	0	0	0
40	R01858MM	dGTP+Pyruvate-->dGDP+Phosphoenolpyruvate	DNA/RNA	0	0	0	0	0	0	0		0	0	0	0	0	0	0		0	0	0	0	0	0	0		0	0	0	0	0	0	0		0	0	0	0	0	0	0		0	0	0	0	0	0
41	R02093MM	ATP+dTDP-->ADP+dTTP	DNA/RNA	0	0	0	0	0	0	0		0	0	0	0	0	0	0		0	0	0	0	0	0	0		0	0	0	0	0	0	0		0	0	0	0	0	0	0		0	0	0	0	0	0
42	R02326MM	ATP+dCDP-->ADP+dCTP	DNA/RNA	0	0	0	0	0	0	0		0	0	0	0	0	0	0		0	0	0	0	0	0	0		0	0	0	0	0	0	0		0	0	0	0	0	0	0		0	0	0	0	0	0
43	R00081MM	COMPLEX_IV_Oxygen+4Ferrocytochromec-->4Ferricytochromec+2H2O	Electron Transport Chain	19.767	19.7753	19.7835	19.7918	19.7967	19.7984	19.8		19.7642	19.7731	19.7821	19.791	19.7964	19.7982	19.8		19.7691	19.7769	19.7846	19.7923	19.7969	19.7985	19.8		19.7677	19.7758	19.7839	19.7919	19.7968	19.7984	19.8		19.7664	19.7748	19.7832	19.7916	19.7966	19.7983	19.8		19.7681	19.7761	19.7841	19.792	19.7968	19.7984
44	R00086MM	ATP_SYNTHASE_ADP+Orthophosphate+4H+-->ATP+H2O	Electron Transport Chain	136.72	126.086	113.914	101.741	94.4378	92.0033	89.5688		140.393	128.709	115.486	102.264	94.3302	91.6857	89.0412		133.032	123.188	111.806	100.423	93.5937	91.3172	89.0407		134.851	124.469	112.572	100.675	93.5368	91.1574	88.778		139.145	126.161	113.766	101.371	93.9338	91.4547	88.9757		134.986	124.38	112.614	100.849	93.7892	91.436
45	R02161MM	COMPLEX_III_Ubiquinol+2Ferricytochromec-->Ubiquinone+2Ferrocytochromec	Electron Transport Chain	39.534	39.5505	39.567	39.5835	39.5934	39.5967	39.6		39.5283	39.5462	39.5642	39.5821	39.5928	39.5964	39.6		39.5383	39.5537	39.5691	39.5846	39.5938	39.5969	39.6		39.5355	39.5516	39.5677	39.5839	39.5935	39.5968	39.6		39.5328	39.5496	39.5664	39.5832	39.5933	39.5966	39.6		39.5362	39.5522	39.5681	39.5841	39.5936	39.5968
46	R02163MM	COMPLEX_I_Ubiquinone+NADH-->Ubiquinol+NAD+4H+0.002O2.-	Electron Transport Chain	32.9977	24.7483	16.4988	8.24942	3.29977	1.64988	0		35.8442	26.8831	17.9221	8.96105	3.58442	1.79221	0		30.8563	23.1422	15.4281	7.71407	3.08563	1.54281	0		32.251	24.1883	16.1255	8.06275	3.2251	1.61255	0		33.6014	25.2011	16.8007	8.40035	3.36014	1.68007	0		31.8951	23.9213	15.9475	7.97378	3.18951	1.59475
47	R02164MM	COMPLEX_II_Ubiquinone+FADH2-->Ubiquinol+FAD+	Electron Transport Chain	6.52061	8.31877	8.31877	8.31877	8.31877	8.31877	8.31877		3.67124	5.4694	5.4694	5.4694	5.4694	5.4694	5.4694		3.66849	5.46666	5.46666	5.46666	5.46666	5.46666	5.46666		2.28207	4.0482	4.0482	4.0482	4.0482	4.0482	4.0482		5.91632	6.66049	6.66049	6.66049	6.66049	6.66049	6.66049		5.846	5.6906	5.6906	5.6906	5.6906	5.6906
48	R00238MM	2Acetyl-CoA-->CoA+Acetoacetyl-CoA	FA Metabolism	-0.07816	0	0	0	0	0	0		-0.07816	0	0	0	0	0	0		-0.07816	0	0	0	0	0	0		-0.0298	0	0	0	0	0	0		-0.07816	-0.229124	-0.229124	-0.229124	-0.229124	-0.229124	-0.229124		-1.812	-2.74015	-2.74015	-2.74015	-2.74015	-2.74015
49	R01175MM	Butanoyl-CoA+FAD-->FADH2+Crotonoyl-CoA	FA Metabolism	0	0	0	0	0	0	0		0	0	0	0	0	0	0		0	0	0	0	0	0	0		0	0	0	0	0	0	0		0	0.199324	0.199324	0.199324	0.199324	0.199324	0.199324		0	0	0	0	0	0
50	R01177MM	Acetyl-CoA+Butanoyl-CoA-->CoA+3-Oxohexanoyl-CoA	FA Metabolism	0	0	0	0	0	0	0		0	0	0	0	0	0	0		0	0	0	0	0	0	0		0	0	0	0	0	0	0		0	-0.199324	-0.199324	-0.199324	-0.199324	-0.199324	-0.199324		0	0	0	0	0	0
51	R01279MM	Palmitoyl-CoA+FAD-->trans-Hexadec-2-enoyl-CoA+FADH2	FA Metabolism	0	0.617667	0.67039	0.670734	0.67094	0.671009	0.671077		0	0.77607	1.06504	1.06922	1.06922	1.06922	1.06922		0	0.834839	1.0695	1.0695	1.0695	1.0695	1.0695		0	0.586617	0.601578	0.601914	0.602116	0.602183	0.60225		0	0.638567	0.638567	0.639532	0.638888	0.638888	0.638567		0	0.479239	0.479239	0.479239	0.479239	0.479239
52	R01975MM	(S)-3-Hydroxybutanoyl-CoA+NAD+-->Acetoacetyl-CoA+NADH+H+	FA Metabolism	0.0298	0	0	0	0	0	0		0.0298	0	0	0	0	0	0		0.0298	0	0	0	0	0	0		0.0298	0	0	0	0	0	0		0.0298	0.229124	0.229124	0.229124	0.229124	0.229124	0.229124		1.812	2.74015	2.74015	2.74015	2.74015	2.74015
53	R02487MM	Glutaryl-CoA+FAD-->FADH2+Crotonoyl-CoA+CO2	FA Metabolism	0.0298	0	0	0	0	0	0		0.0298	0	0	0	0	0	0		0.0298	0	0	0	0	0	0		0.0298	0	0	0	0	0	0		0.0298	0.0298	0.0298	0.0298	0.0298	0.0298	0.0298		1.812	2.74015	2.74015	2.74015	2.74015	2.74015
54	R03026MM	(S)-3-Hydroxybutanoyl-CoA-->Crotonoyl-CoA+H2O	FA Metabolism	-0.0298	0	0	0	0	0	0		-0.0298	0	0	0	0	0	0		-0.0298	0	0	0	0	0	0		-0.0298	0	0	0	0	0	0		-0.0298	-0.229124	-0.229124	-0.229124	-0.229124	-0.229124	-0.229124		-1.812	-2.74015	-2.74015	-2.74015	-2.74015	-2.74015
55	R03777MM	Octanoyl-CoA+FAD-->trans-Oct-2-enoyl-CoA+FADH2	FA Metabolism	0	0.617667	0.67039	0.670734	0.67094	0.671009	0.671077		0	0.77607	1.06504	1.06922	1.06922	1.06922	1.06922		0	0.834839	1.0695	1.0695	1.0695	1.0695	1.0695		0	0.586617	0.601578	0.601914	0.602116	0.602183	0.60225		0	0.638567	0.638567	0.639532	0.638888	0.638888	0.638567		0	0.479239	0.479239	0.479239	0.479239	0.479239
56	R03778MM	Octanoyl-CoA+Acetyl-CoA-->CoA+3-Oxodecanoyl-CoA	FA Metabolism	0	0	0	0	0	0	0		0	0	0	0	0	0	0		0	0	0	0	0	0	0		0	0	0	0	0	0	0		0	-0.199324	-0.199324	-0.199324	-0.199324	-0.199324	-0.199324		0	0	0	0	0	0
57	R03857MM	Lauroyl-CoA+FAD-->2-trans-Dodecenoyl-CoA+FADH2	FA Metabolism	0	0.617667	0.67039	0.670734	0.67094	0.671009	0.671077		0	0.77607	1.06504	1.06922	1.06922	1.06922	1.06922		0	0.834839	1.0695	1.0695	1.0695	1.0695	1.0695		0	0.586617	0.601578	0.601914	0.602116	0.602183	0.60225		0	0.638567	0.638567	0.639532	0.638888	0.638888	0.638567		0	0.479239	0.479239	0.479239	0.479239	0.479239
58	R03858MM	Lauroyl-CoA+Acetyl-CoA-->CoA+3-Oxotetradecanoyl-CoA	FA Metabolism	0	0	0	0	0	0	0		0	0	0	0	0	0	0		0	0	0	0	0	0	0		0	0	0	0	0	0	0		0	-0.199324	-0.199324	-0.199324	-0.199324	-0.199324	-0.199324		0	0	0	0	0	0
59	R03990MM	Tetradecanoyl-CoA+FAD-->trans-Tetradec-2-enoyl-CoA+FADH2	FA Metabolism	0	0.617667	0.67039	0.670734	0.67094	0.671009	0.671077		0	0.77607	1.06504	1.06922	1.06922	1.06922	1.06922		0	0.834839	1.0695	1.0695	1.0695	1.0695	1.0695		0	0.586617	0.601578	0.601914	0.602116	0.602183	0.60225		0	0.638567	0.638567	0.639532	0.638888	0.638888	0.638567		0	0.479239	0.479239	0.479239	0.479239	0.479239
60	R03991MM	Tetradecanoyl-CoA+Acetyl-CoA-->CoA+3-Oxopalmitoyl-CoA	FA Metabolism	0	0	0	0	0	0	0		0	0	0	0	0	0	0		0	0	0	0	0	0	0		0	0	0	0	0	0	0		0	-0.199324	-0.199324	-0.199324	-0.199324	-0.199324	-0.199324		0	0	0	0	0	0
61	R04170MM	(S)-3-Hydroxydodecanoyl-CoA-->2-trans-Dodecenoyl-CoA+H2O	FA Metabolism	0	0	0	0	0	0	0		0	0	0	0	0	0	0		0	0	0	0	0	0	0		0	0	0	0	0	0	0		0	-0.199324	-0.199324	-0.199324	-0.199324	-0.199324	-0.199324		0	0	0	0	0	0
62	R04737MM	(S)-3-Hydroxyhexadecanoyl-CoA+NAD+-->3-Oxopalmitoyl-CoA+NADH+H+	FA Metabolism	0	0	0	0	0	0	0		0	0	0	0	0	0	0		0	0	0	0	0	0	0		0	0	0	0	0	0	0		0	0.199324	0.199324	0.199324	0.199324	0.199324	0.199324		0	0	0	0	0	0
63	R04738MM	(S)-3-Hydroxyhexadecanoyl-CoA-->trans-Hexadec-2-enoyl-CoA+H2O	FA Metabolism	0	0	0	0	0	0	0		0	0	0	0	0	0	0		0	0	0	0	0	0	0		0	0	0	0	0	0	0		0	-0.199324	-0.199324	-0.199324	-0.199324	-0.199324	-0.199324		0	0	0	0	0	0
64	R04739MM	(S)-3-Hydroxytetradecanoyl-CoA+NAD+-->3-Oxotetradecanoyl-CoA+NADH	FA Metabolism	0	0	0	0	0	0	0		0	0	0	0	0	0	0		0	0	0	0	0	0	0		0	0	0	0	0	0	0		0	0.199324	0.199324	0.199324	0.199324	0.199324	0.199324		0	0	0	0	0	0
65	R04740MM	(S)-3-Hydroxytetradecanoyl-CoA-->trans-Tetradec-2-enoyl-CoA+H2O	FA Metabolism	0	0	0	0	0	0	0		0	0	0	0	0	0	0		0	0	0	0	0	0	0		0	0	0	0	0	0	0		0	-0.199324	-0.199324	-0.199324	-0.199324	-0.199324	-0.199324		0	0	0	0	0	0
66	R04741MM	(S)-3-Hydroxydodecanoyl-CoA+NAD+-->3-Oxododecanoyl-CoA+NADH+H+	FA Metabolism	0	0	0	0	0	0	0		0	0	0	0	0	0	0		0	0	0	0	0	0	0		0	0	0	0	0	0	0		0	0.199324	0.199324	0.199324	0.199324	0.199324	0.199324		0	0	0	0	0	0
67	R04742MM	Decanoyl-CoA+Acetyl-CoA-->CoA+3-Oxododecanoyl-CoA	FA Metabolism	0	0	0	0	0	0	0		0	0	0	0	0	0	0		0	0	0	0	0	0	0		0	0	0	0	0	0	0		0	-0.199324	-0.199324	-0.199324	-0.199324	-0.199324	-0.199324		0	0	0	0	0	0
68	R04743MM	(S)-Hydroxydecanoyl-CoA+NAD+-->3-Oxodecanoyl-CoA+NADH+H+	FA Metabolism	0	0	0	0	0	0	0		0	0	0	0	0	0	0		0	0	0	0	0	0	0		0	0	0	0	0	0	0		0	0.199324	0.199324	0.199324	0.199324	0.199324	0.199324		0	0	0	0	0	0
69	R04744MM	(S)-Hydroxydecanoyl-CoA-->trans-Dec-2-enoyl-CoA+H2O	FA Metabolism	0	0	0	0	0	0	0		0	0	0	0	0	0	0		0	0	0	0	0	0	0		0	0	0	0	0	0	0		0	-0.199324	-0.199324	-0.199324	-0.199324	-0.199324	-0.199324		0	0	0	0	0	0
70	R04745MM	(S)-Hydroxyoctanoyl-CoA+NAD+-->3-Oxooctanoyl-CoA+NADH+H+	FA Metabolism	0	0	0	0	0	0	0		0	0	0	0	0	0	0		0	0	0	0	0	0	0		0	0	0	0	0	0	0		0	0.199324	0.199324	0.199324	0.199324	0.199324	0.199324		0	0	0	0	0	0
71	R04746MM	(S)-Hydroxyoctanoyl-CoA-->trans-Oct-2-enoyl-CoA+H2O	FA Metabolism	0	0	0	0	0	0	0		0	0	0	0	0	0	0		0	0	0	0	0	0	0		0	0	0	0	0	0	0		0	-0.199324	-0.199324	-0.199324	-0.199324	-0.199324	-0.199324		0	0	0	0	0	0
72	R04747MM	Hexanoyl-CoA+Acetyl-CoA-->CoA+3-Oxooctanoyl-CoA	FA Metabolism	0	0	0	0	0	0	0		0	0	0	0	0	0	0		0	0	0	0	0	0	0		0	0	0	0	0	0	0		0	-0.199324	-0.199324	-0.199324	-0.199324	-0.199324	-0.199324		0	0	0	0	0	0
73	R04748MM	(S)-Hydroxyhexanoyl-CoA+NAD+-->3-Oxohexanoyl-CoA+NADH+H+	FA Metabolism	0	0	0	0	0	0	0		0	0	0	0	0	0	0		0	0	0	0	0	0	0		0	0	0	0	0	0	0		0	0.199324	0.199324	0.199324	0.199324	0.199324	0.199324		0	0	0	0	0	0
74	R04749MM	(S)-Hydroxyhexanoyl-CoA-->trans-Hex-2-enoyl-CoA+H2O	FA Metabolism	0	0	0	0	0	0	0		0	0	0	0	0	0	0		0	0	0	0	0	0	0		0	0	0	0	0	0	0		0	-0.199324	-0.199324	-0.199324	-0.199324	-0.199324	-0.199324		0	0	0	0	0	0
75	R04751MM	Hexanoyl-CoA+FAD-->trans-Hex-2-enoyl-CoA+FADH2	FA Metabolism	0	0.617667	0.67039	0.670734	0.67094	0.671009	0.671077		0	0.77607	1.06504	1.06922	1.06922	1.06922	1.06922		0	0.834839	1.0695	1.0695	1.0695	1.0695	1.0695		0	0.586617	0.601578	0.601914	0.602116	0.602183	0.60225		0	0.638567	0.638567	0.639532	0.638888	0.638888	0.638567		0	0.479239	0.479239	0.479239	0.479239	0.479239
76	R04754MM	Decanoyl-CoA+FAD-->trans-Dec-2-enoyl-CoA+FADH2	FA Metabolism	0	0.617667	0.67039	0.670734	0.67094	0.671009	0.671077		0	0.77607	1.06504	1.06922	1.06922	1.06922	1.06922		0	0.834839	1.0695	1.0695	1.0695	1.0695	1.0695		0	0.586617	0.601578	0.601914	0.602116	0.602183	0.60225		0	0.638567	0.638567	0.639532	0.638888	0.638888	0.638567		0	0.479239	0.479239	0.479239	0.479239	0.479239
77	R01624MM	Acetyl-CoA+Acyl-carrierprotein-->CoA+Acetyl-[acyl-carrierprotein]	Fatty acid biosynthesis	0	0	0	0	0	0	0		0	0	0	0	0	0	0		0	0	0	0	0	0	0		0	0	0	0	0	0	0		0	0	0	0	0	0	0		0	0	0	0	0	0
78	R01626MM	Malonyl-CoA+Acyl-carrierprotein-->CoA+Malonyl-[acyl-carrierprotein]	Fatty acid biosynthesis	0	0	0	0	0	0	0		0	0	0	0	0	0	0		0	0	0	0	0	0	0		0	0	0	0	0	0	0		0	0	0	0	0	0	0		0	0	0	0	0	0
79	R04355MM	Acetyl-[acyl-carrierprotein]+Malonyl-[acyl-carrierprotein]-->Acetoacetyl-[acp]+CO2+Acyl-carrierprotein	Fatty acid biosynthesis	0	0	0	0	0	0	0		0	0	0	0	0	0	0		0	0	0	0	0	0	0		0	0	0	0	0	0	0		0	0	0	0	0	0	0		0	0	0	0	0	0
80	R04428MM	(3R)-3-Hydroxybutanoyl-[acyl-carrierprotein]-->But-2-enoyl-[acyl-carrierprotein]+H2O	Fatty acid biosynthesis	0	0	0	0	0	0	0		0	0	0	0	0	0	0		0	0	0	0	0	0	0		0	0	0	0	0	0	0		0	0	0	0	0	0	0		0	0	0	0	0	0
81	R04430MM	Butyryl-[acp]+NADP+-->But-2-enoyl-[acyl-carrierprotein]+NADPH+H+	Fatty acid biosynthesis	0	0	0	0	0	0	0		0	0	0	0	0	0	0		0	0	0	0	0	0	0		0	0	0	0	0	0	0		0	0	0	0	0	0	0		0	0	0	0	0	0
82	R04533MM	(3R)-3-Hydroxybutanoyl-[acyl-carrierprotein]+NADP+-->Acetoacetyl-[acp]+NADPH+H+	Fatty acid biosynthesis	0	0	0	0	0	0	0		0	0	0	0	0	0	0		0	0	0	0	0	0	0		0	0	0	0	0	0	0		0	0	0	0	0	0	0		0	0	0	0	0	0
83	R04536MM	(3R)-3-Hydroxyoctanoyl-[acyl-carrierprotein]+NADP+-->3-Oxooctanoyl-[acp]+NADPH+H+	Fatty acid biosynthesis	0	0	0	0	0	0	0		0	0	0	0	0	0	0		0	0	0	0	0	0	0		0	0	0	0	0	0	0		0	0	0	0	0	0	0		0	0	0	0	0	0
84	R04537MM	(3R)-3-Hydroxyoctanoyl-[acyl-carrierprotein]-->trans-Oct-2-enoyl-[acp]+H2O	Fatty acid biosynthesis	0	0	0	0	0	0	0		0	0	0	0	0	0	0		0	0	0	0	0	0	0		0	0	0	0	0	0	0		0	0	0	0	0	0	0		0	0	0	0	0	0
85	R04952MM	Butyryl-[acp]+Malonyl-[acyl-carrierprotein]-->3-Oxohexanoyl-[acp]+CO2+Acyl-carrierprotein	Fatty acid biosynthesis	0	0	0	0	0	0	0		0	0	0	0	0	0	0		0	0	0	0	0	0	0		0	0	0	0	0	0	0		0	0	0	0	0	0	0		0	0	0	0	0	0
86	R04953MM	(R)-3-Hydroxyhexanoyl-[acp]+NADP+-->3-Oxohexanoyl-[acp]+NADPH+H+	Fatty acid biosynthesis	0	0	0	0	0	0	0		0	0	0	0	0	0	0		0	0	0	0	0	0	0		0	0	0	0	0	0	0		0	0	0	0	0	0	0		0	0	0	0	0	0
87	R04954MM	(R)-3-Hydroxyhexanoyl-[acp]-->trans-Hex-2-enoyl-[acp]+H2O	Fatty acid biosynthesis	0	0	0	0	0	0	0		0	0	0	0	0	0	0		0	0	0	0	0	0	0		0	0	0	0	0	0	0		0	0	0	0	0	0	0		0	0	0	0	0	0
88	R04956MM	Hexanoyl-[acp]+NADP+-->trans-Hex-2-enoyl-[acp]+NADPH+H+	Fatty acid biosynthesis	0	0	0	0	0	0	0		0	0	0	0	0	0	0		0	0	0	0	0	0	0		0	0	0	0	0	0	0		0	0	0	0	0	0	0		0	0	0	0	0	0
89	R04957MM	Hexanoyl-[acp]+Malonyl-[acyl-carrierprotein]-->3-Oxooctanoyl-[acp]+CO2+Acyl-carrierprotein	Fatty acid biosynthesis	0	0	0	0	0	0	0		0	0	0	0	0	0	0		0	0	0	0	0	0	0		0	0	0	0	0	0	0		0	0	0	0	0	0	0		0	0	0	0	0	0
90	R04959MM	Octanoyl-[acp]+NADP+-->trans-Oct-2-enoyl-[acp]+NADPH+H+	Fatty acid biosynthesis	0	0	0	0	0	0	0		0	0	0	0	0	0	0		0	0	0	0	0	0	0		0	0	0	0	0	0	0		0	0	0	0	0	0	0		0	0	0	0	0	0
91	R08157MM	Octanoyl-[acp]+H2O-->Acyl-carrierprotein+Octanoicacid	Fatty acid biosynthesis	0	0	0	0	0	0	0		0	0	0	0	0	0	0		0	0	0	0	0	0	0		0	0	0	0	0	0	0		0	0	0	0	0	0	0		0	0	0	0	0	0
92	R01706MM	Hexadecanoyl-[acp]+H2O-->Acyl-carrierprotein+Hexadecanoicacid	Fatty acid biosynthesis	0	0	0	0	0	0	0		0	0	0	0	0	0	0		0	0	0	0	0	0	0		0	0	0	0	0	0	0		0	0	0	0	0	0	0		0	0	0	0	0	0
93	R04534MM	(3R)-3-Hydroxydecanoyl-[acyl-carrierprotein]+NADP+-->3-Oxodecanoyl-[acp]+NADPH	Fatty acid biosynthesis	0	0	0	0	0	0	0		0	0	0	0	0	0	0		0	0	0	0	0	0	0		0	0	0	0	0	0	0		0	0	0	0	0	0	0		0	0	0	0	0	0
94	R04535MM	(3R)-3-Hydroxydecanoyl-[acyl-carrierprotein]-->trans-Dec-2-enoyl-[acp]+H2O	Fatty acid biosynthesis	0	0	0	0	0	0	0		0	0	0	0	0	0	0		0	0	0	0	0	0	0		0	0	0	0	0	0	0		0	0	0	0	0	0	0		0	0	0	0	0	0
95	R04543MM	(3R)-3-Hydroxypalmitoyl-[acyl-carrierprotein]+NADP+-->3-Oxohexadecanoyl-[acp]+NADPH+H+	Fatty acid biosynthesis	0	0	0	0	0	0	0		0	0	0	0	0	0	0		0	0	0	0	0	0	0		0	0	0	0	0	0	0		0	0	0	0	0	0	0		0	0	0	0	0	0
96	R04544MM	(3R)-3-Hydroxypalmitoyl-[acyl-carrierprotein]-->trans-Hexadec-2-enoyl-[acp]+H2O	Fatty acid biosynthesis	0	0	0	0	0	0	0		0	0	0	0	0	0	0		0	0	0	0	0	0	0		0	0	0	0	0	0	0		0	0	0	0	0	0	0		0	0	0	0	0	0
97	R04566MM	(3R)-3-Hydroxytetradecanoyl-[acyl-carrierprotein]+NADP+-->3-Oxotetradecanoyl-[acp]+NADPH+H+	Fatty acid biosynthesis	0	0	0	0	0	0	0		0	0	0	0	0	0	0		0	0	0	0	0	0	0		0	0	0	0	0	0	0		0	0	0	0	0	0	0		0	0	0	0	0	0
98	R04568MM	(3R)-3-Hydroxytetradecanoyl-[acyl-carrierprotein]-->trans-Tetradec-2-enoyl-[acp]+H2O	Fatty acid biosynthesis	0	0	0	0	0	0	0		0	0	0	0	0	0	0		0	0	0	0	0	0	0		0	0	0	0	0	0	0		0	0	0	0	0	0	0		0	0	0	0	0	0
99	R04725MM	Dodecanoyl-[acyl-carrierprotein]+NADP+-->trans-Dodec-2-enoyl-[acp]+NADPH+H+	Fatty acid biosynthesis	0	0	0	0	0	0	0		0	0	0	0	0	0	0		0	0	0	0	0	0	0		0	0	0	0	0	0	0		0	0	0	0	0	0	0		0	0	0	0	0	0
100	R04726MM	Dodecanoyl-[acyl-carrierprotein]+Malonyl-[acyl-carrierprotein]-->3-Oxotetradecanoyl-[acp]+CO2+Acyl-carrierprotein	Fatty acid biosynthesis	0	0	0	0	0	0	0		0	0	0	0	0	0	0		0	0	0	0	0	0	0		0	0	0	0	0	0	0		0	0	0	0	0	0	0		0	0	0	0	0	0
101	R04960MM	Octanoyl-[acp]+Malonyl-[acyl-carrierprotein]-->3-Oxodecanoyl-[acp]+CO2+Acyl-carrierprotein	Fatty acid biosynthesis	0	0	0	0	0	0	0		0	0	0	0	0	0	0		0	0	0	0	0	0	0		0	0	0	0	0	0	0		0	0	0	0	0	0	0		0	0	0	0	0	0
102	R04962MM	Decanoyl-[acp]+NADP+-->trans-Dec-2-enoyl-[acp]+NADPH+H+	Fatty acid biosynthesis	0	0	0	0	0	0	0		0	0	0	0	0	0	0		0	0	0	0	0	0	0		0	0	0	0	0	0	0		0	0	0	0	0	0	0		0	0	0	0	0	0
103	R04963MM	Decanoyl-[acp]+Malonyl-[acyl-carrierprotein]-->3-Oxododecanoyl-[acp]+CO2+Acyl-carrierprotein	Fatty acid biosynthesis	0	0	0	0	0	0	0		0	0	0	0	0	0	0		0	0	0	0	0	0	0		0	0	0	0	0	0	0		0	0	0	0	0	0	0		0	0	0	0	0	0
104	R04964MM	(R)-3-Hydroxydodecanoyl-[acp]+NADP+-->3-Oxododecanoyl-[acp]+NADPH+H+	Fatty acid biosynthesis	0	0	0	0	0	0	0		0	0	0	0	0	0	0		0	0	0	0	0	0	0		0	0	0	0	0	0	0		0	0	0	0	0	0	0		0	0	0	0	0	0
105	R04965MM	(R)-3-Hydroxydodecanoyl-[acp]-->trans-Dodec-2-enoyl-[acp]+H2O	Fatty acid biosynthesis	0	0	0	0	0	0	0		0	0	0	0	0	0	0		0	0	0	0	0	0	0		0	0	0	0	0	0	0		0	0	0	0	0	0	0		0	0	0	0	0	0
106	R04967MM	Tetradecanoyl-[acp]+NADP+-->trans-Tetradec-2-enoyl-[acp]+NADPH+H+	Fatty acid biosynthesis	0	0	0	0	0	0	0		0	0	0	0	0	0	0		0	0	0	0	0	0	0		0	0	0	0	0	0	0		0	0	0	0	0	0	0		0	0	0	0	0	0
107	R04968MM	Tetradecanoyl-[acp]+Malonyl-[acyl-carrierprotein]-->3-Oxohexadecanoyl-[acp]+CO2+Acyl-carrierprotein	Fatty acid biosynthesis	0	0	0	0	0	0	0		0	0	0	0	0	0	0		0	0	0	0	0	0	0		0	0	0	0	0	0	0		0	0	0	0	0	0	0		0	0	0	0	0	0
108	R04970MM	Hexadecanoyl-[acp]+NADP+-->trans-Hexadec-2-enoyl-[acp]+NADPH+H+	Fatty acid biosynthesis	0	0	0	0	0	0	0		0	0	0	0	0	0	0		0	0	0	0	0	0	0		0	0	0	0	0	0	0		0	0	0	0	0	0	0		0	0	0	0	0	0
109	R01274MM	Palmitoyl-CoA + H2O <=> CoA + Hexadecanoic acid + H+	Fatty acid biosynthesis	0	0	0	0	0	0	0		0	0	0	0	0	0	0		0	0	0	0	0	0	0		0	0	0	0	0	0	0		0	0	0	0	0	0	0		0	0	0	0	0	0
110	R01218MM	5,10-Methylenetetrahydrofolate+NAD+-->5,10-Methenyltetrahydrofolate+NADH+H+	Fatty acid elongation in mitochondria	0.0120591	0	0	0	0	0	0		0.0119183	0	0	0	0	0	0		0.0132297	0	0	0	0	0	0		0.0109554	0	0	0	0	0	0		0.0120289	0	0	0	0	0	0		0.0109017	0	0	0	0	0
111	R03776MM	Octanoyl-CoA+NADP+-->trans-Oct-2-enoyl-CoA+NADPH+H+	Fatty acid elongation in mitochondria	0	-0.617667	-0.67039	-0.670734	-0.67094	-0.671009	-0.671077		0	-0.77607	-1.06504	-1.06922	-1.06922	-1.06922	-1.06922		0	-0.834839	-1.0695	-1.0695	-1.0695	-1.0695	-1.0695		0	-0.586617	-0.601578	-0.601914	-0.602116	-0.602183	-0.60225		0	-0.439243	-0.439243	-0.440208	-0.439565	-0.439565	-0.439243		0	-0.479239	-0.479239	-0.479239	-0.479239	-0.479239
112	R03856MM	Lauroyl-CoA+NADP+-->2-trans-Dodecenoyl-CoA+NADPH+H+	Fatty acid elongation in mitochondria	0	-0.617667	-0.67039	-0.670734	-0.67094	-0.671009	-0.671077		0	-0.77607	-1.06504	-1.06922	-1.06922	-1.06922	-1.06922		0	-0.834839	-1.0695	-1.0695	-1.0695	-1.0695	-1.0695		0	-0.586617	-0.601578	-0.601914	-0.602116	-0.602183	-0.60225		0	-0.439243	-0.439243	-0.440208	-0.439565	-0.439565	-0.439243		0	-0.479239	-0.479239	-0.479239	-0.479239	-0.479239
113	R03989MM	Tetradecanoyl-CoA+NADP+-->trans-Tetradec-2-enoyl-CoA+NADPH+H+	Fatty acid elongation in mitochondria	0	-0.617667	-0.67039	-0.670734	-0.67094	-0.671009	-0.671077		0	-0.77607	-1.06504	-1.06922	-1.06922	-1.06922	-1.06922		0	-0.834839	-1.0695	-1.0695	-1.0695	-1.0695	-1.0695		0	-0.586617	-0.601578	-0.601914	-0.602116	-0.602183	-0.60225		0	-0.439243	-0.439243	-0.440208	-0.439565	-0.439565	-0.439243		0	-0.479239	-0.479239	-0.479239	-0.479239	-0.479239
114	R04753MM	Decanoyl-CoA+NADP+-->trans-Dec-2-enoyl-CoA+NADPH+H+	Fatty acid elongation in mitochondria	0	-0.617667	-0.67039	-0.670734	-0.67094	-0.671009	-0.671077		0	-0.77607	-1.06504	-1.06922	-1.06922	-1.06922	-1.06922		0	-0.834839	-1.0695	-1.0695	-1.0695	-1.0695	-1.0695		0	-0.586617	-0.601578	-0.601914	-0.602116	-0.602183	-0.60225		0	-0.439243	-0.439243	-0.440208	-0.439565	-0.439565	-0.439243		0	-0.479239	-0.479239	-0.479239	-0.479239	-0.479239
115	R06985MM	trans-Hex-2-enoyl-CoA+NADPH+H+-->Hexanoyl-CoA+NADP+	Fatty acid elongation in mitochondria	0	0.617667	0.67039	0.670734	0.67094	0.671009	0.671077		0	0.77607	1.06504	1.06922	1.06922	1.06922	1.06922		0	0.834839	1.0695	1.0695	1.0695	1.0695	1.0695		0	0.586617	0.601578	0.601914	0.602116	0.602183	0.60225		0	0.439243	0.439243	0.440208	0.439565	0.439565	0.439243		0	0.479239	0.479239	0.479239	0.479239	0.479239
116	R01278MM	Palmitoyl-CoA+NADP+-->trans-Hexadec-2-enoyl-CoA+NADPH+H+	Fatty acid elongation in mitochondria	0	-0.617667	-0.67039	-0.670734	-0.67094	-0.671009	-0.671077		0	-0.77607	-1.06504	-1.06922	-1.06922	-1.06922	-1.06922		0	-0.834839	-1.0695	-1.0695	-1.0695	-1.0695	-1.0695		0	-0.586617	-0.601578	-0.601914	-0.602116	-0.602183	-0.60225		0	-0.439243	-0.439243	-0.440208	-0.439565	-0.439565	-0.439243		0	-0.479239	-0.479239	-0.479239	-0.479239	-0.479239
117	R01280MM	ATP+Hexadecanoicacid+CoA-->AMP+Palmitoyl-CoA+Pyrophosphate	Fatty acid metabolism	0	0	0	0	0	0	0		0	0	0	0	0	0	0		0	0	0	0	0	0	0		0	0	0	0	0	0	0		0	0	0	0	0	0	0		0	0	0	0	0	0
118	R00253MM	ATP+L-Glutamate+NH3-->ADP+Orthophosphate+L-Glutamine	Glutamine	0	0	0	0	0	0	0		0	0	0	0	0	0	0		0	0	0	0	0	0	0		0	0	0	0	0	0	0		0	0	0	0	0	0	0		0	0	0	0	0	0
119	R00494Cyto	Glutathione+H2O-->Cys-Gly+L-Glutamate	Glutathione	0	0	0	0	0	0	0		0	0	0	0	0	0	0		0	0	0	0	0	0	0		0	0	0	0	0	0	0		0	0	0	0	0	0	0		0	0	0	0	0	0
120	R00899Cyto	Cys-Gly+H2O-->L-Cysteine+Glycine	Glutathione	0	0	0	0	0	0	0		0	0	0	0	0	0	0		0	0	0	0	0	0	0		0	0	0	0	0	0	0		0	0	0	0	0	0	0		0	0	0	0	0	0
121	R00842Cyto	sn-Glycerol3-phosphate+NAD+-->Glyceronephosphate+NADH+H+	Glycerol phosphate shuttle	0	-1.29296	-1.29296	-1.29296	-1.29296	-1.29296	-1.29296		0	-0.127	-0.127	-0.127	-0.127	-0.127	-0.127		0	-0.1135	-0.127	-0.127	-0.127	-0.127	-0.127		0	-0.05	-0.05	-0.05	-0.05	-0.05	-0.05		0	0	0	0	0	0	0		0	-0.05	-0.05	-0.05	-0.05	-0.05
122	R00371MM	Acetyl-CoA+Glycine-->CoA+L-2-Amino-3-oxobutanoicacid	Glycine, serine and threonine metabolism	0	0	0	0	0	0	0		0	0	0	0	0	0	0		0	0	0	0	0	0	0		0	0	0	0	0	0	0		0	0	0	0	0	0	0		0	0	0	0	0	0
123	R00945MM	5,10-Methylenetetrahydrofolate+Glycine+H2O-->Tetrahydrofolate+L-Serine	Glycine, serine and threonine metabolism	-0.0166	0	0	0	0	0	0		-0.0166	0	0	0	0	0	0		-0.0166	0	0	0	0	0	0		-0.0166	0	0	0	0	0	0		-0.0166	0	0	0	0	0	0		-0.0166	0	0	0	0	0
124	R02529MM	Aminoacetone+H2O+Oxygen-->Methylglyoxal+NH3+H2O2	Glycine, serine and threonine metabolism	0	0	0	0	0	0	0		0	0	0	0	0	0	0		0	0	0	0	0	0	0		0	0	0	0	0	0	0		0	0	0	0	0	0	0		0	0	0	0	0	0
125	R00945Cyto	5,10-Methylenetetrahydrofolate+Glycine+H2O-->Tetrahydrofolate+L-Serine	Glycine, serine and threonine metabolism	0	0	0	0	0	0	0		0	0	0	0	0	0	0		0	0	0	0	0	0	0		0	0	0	0	0	0	0		0	0	0	0	0	0	0		0	0	0	0	0	0
126	R00943Cyto	Tetrahydrofolate + Formate + ATP <=> ADP + Orthophosphate + 10-Formyltetrahydrofolate	Glycine, serine and threonine metabolism	0	0	0	0	0	0	0		0	0	0	0	0	0	0		0	0	0	0	0	0	0		0	0	0	0	0	0	0		0	0	0	0	0	0	0		0	0	0	0	0	0
127	R00710MM	Acetaldehyde+NAD++H2O-->Acetate+NADH+H+	Glycolysis	0	0	0	0	0	0	0		0	0	0	0	0	0	0		0	0	0	0	0	0	0		0	0	0	0	0	0	0		0	0	0	0	0	0	0		0	0	0	0	0	0
128	R00200Cyto	ATP+Pyruvate-->ADP+Phosphoenolpyruvate	Glycolysis	-1.8	-1.8	-1.8	-1.8	-1.8	-1.8	-1.8		-1.8	-1.8	-1.8	-1.8	-1.8	-1.8	-1.8		-1.8	-1.8	-1.8	-1.8	-1.8	-1.8	-1.8		-1.8	-1.8	-1.8	-1.8	-1.8	-1.8	-1.8		-1.8	-1.8	-1.8	-1.8	-1.8	-1.8	-1.8		-1.8	-1.8	-1.8	-1.8	-1.8	-1.8
129	R00658Cyto	2-Phospho-D-glycerate-->Phosphoenolpyruvate+H2O	Glycolysis	1.8	1.8	1.8	1.8	1.8	1.8	1.8		1.8	1.8	1.8	1.8	1.8	1.8	1.8		1.8	1.8	1.8	1.8	1.8	1.8	1.8		1.8	1.8	1.8	1.8	1.8	1.8	1.8		1.8	1.8	1.8	1.8	1.8	1.8	1.8		1.8	1.8	1.8	1.8	1.8	1.8
130	R00703Cyto	(S)-Lactate+NAD+-->Pyruvate+NADH+H+	Glycolysis	0.575	-0.430043	-0.430043	-0.430043	-0.430043	-0.430043	-0.430043		0.575	-1.646	-1.646	-1.646	-1.646	-1.646	-1.646		0.575	-1.646	-1.646	-1.646	-1.646	-1.646	-1.646		0.575	-1.75	-1.75	-1.75	-1.75	-1.75	-1.75		0.575	0.575	0.575	0.575	0.575	0.575	0.575		0.575	-1.723	-1.723	-1.723	-1.723	-1.723
131	R01015Cyto	D-Glyceraldehyde3-phosphate-->Glyceronephosphate	Glycolysis	-0.9	-0.9	-0.9	-0.9	-0.9	-0.9	-0.9		-0.9	-0.9	-0.9	-0.9	-0.9	-0.9	-0.9		-0.9	-0.9	-0.9	-0.9	-0.9	-0.9	-0.9		-0.9	-0.9	-0.9	-0.9	-0.9	-0.9	-0.9		-0.9	-0.9	-0.9	-0.9	-0.9	-0.9	-0.9		-0.9	-0.9	-0.9	-0.9	-0.9	-0.9
132	R01061Cyto	D-Glyceraldehyde3-phosphate+Orthophosphate+NAD+-->3-Phospho-D-glyceroylphosphate+NADH+H+	Glycolysis	1.8	1.8	1.8	1.8	1.8	1.8	1.8		1.8	1.8	1.8	1.8	1.8	1.8	1.8		1.8	1.8	1.8	1.8	1.8	1.8	1.8		1.8	1.8	1.8	1.8	1.8	1.8	1.8		1.8	1.8	1.8	1.8	1.8	1.8	1.8		1.8	1.8	1.8	1.8	1.8	1.8
133	R01070Cyto	beta-D-Fructose1,6-bisphosphate-->Glyceronephosphate+D-Glyceraldehyde3-phosphate	Glycolysis	0.9	0.9	0.9	0.9	0.9	0.9	0.9		0.9	0.9	0.9	0.9	0.9	0.9	0.9		0.9	0.9	0.9	0.9	0.9	0.9	0.9		0.9	0.9	0.9	0.9	0.9	0.9	0.9		0.9	0.9	0.9	0.9	0.9	0.9	0.9		0.9	0.9	0.9	0.9	0.9	0.9
134	R01512Cyto	ATP+3-Phospho-D-glycerate-->ADP+3-Phospho-D-glyceroylphosphate	Glycolysis	-1.8	-1.8	-1.8	-1.8	-1.8	-1.8	-1.8		-1.8	-1.8	-1.8	-1.8	-1.8	-1.8	-1.8		-1.8	-1.8	-1.8	-1.8	-1.8	-1.8	-1.8		-1.8	-1.8	-1.8	-1.8	-1.8	-1.8	-1.8		-1.8	-1.8	-1.8	-1.8	-1.8	-1.8	-1.8		-1.8	-1.8	-1.8	-1.8	-1.8	-1.8
135	R01518Cyto	2-Phospho-D-glycerate-->3-Phospho-D-glycerate	Glycolysis	-1.8	-1.8	-1.8	-1.8	-1.8	-1.8	-1.8		-1.8	-1.8	-1.8	-1.8	-1.8	-1.8	-1.8		-1.8	-1.8	-1.8	-1.8	-1.8	-1.8	-1.8		-1.8	-1.8	-1.8	-1.8	-1.8	-1.8	-1.8		-1.8	-1.8	-1.8	-1.8	-1.8	-1.8	-1.8		-1.8	-1.8	-1.8	-1.8	-1.8	-1.8
136	R01786Cyto	ATP+alpha-D-Glucose-->ADP+alpha-D-Glucose6-phosphate	Glycolysis	0.9	0.9	0.9	0.9	0.9	0.9	0.9		0.9	0.9	0.9	0.9	0.9	0.9	0.9		0.9	0.9	0.9	0.9	0.9	0.9	0.9		0.9	0.9	0.9	0.9	0.9	0.9	0.9		0.9	0.9	0.9	0.9	0.9	0.9	0.9		0.9	0.9	0.9	0.9	0.9	0.9
137	R02740Cyto	alpha-D-Glucose6-phosphate-->beta-D-Fructose6-phosphate	Glycolysis	0.9	0.9	0.9	0.9	0.9	0.9	0.9		0.9	0.9	0.9	0.9	0.9	0.9	0.9		0.9	0.9	0.9	0.9	0.9	0.9	0.9		0.9	0.9	0.9	0.9	0.9	0.9	0.9		0.9	0.9	0.9	0.9	0.9	0.9	0.9		0.9	0.9	0.9	0.9	0.9	0.9
138	R04779Cyto	ATP+beta-D-Fructose6-phosphate-->ADP+beta-D-Fructose1,6-bisphosphate	Glycolysis	0.9	0.9	0.9	0.9	0.9	0.9	0.9		0.9	0.9	0.9	0.9	0.9	0.9	0.9		0.9	0.9	0.9	0.9	0.9	0.9	0.9		0.9	0.9	0.9	0.9	0.9	0.9	0.9		0.9	0.9	0.9	0.9	0.9	0.9	0.9		0.9	0.9	0.9	0.9	0.9	0.9
139	R02391Cyto	Bilirubin + NAD+ --> Biliverdin + NADH + H+	Haem Degradation	0	0	0	0	0	0	0		0	0	0	0	0	0	0		0	0	0	0	0	0	0		0	0	0	0	0	0	0		0	0	0	0	0	0	0		0	0	0	0	0	0
140	R02393Cyto	Bilirubin + NADP+ --> Biliverdin + NADPH + H+	Haem Degradation	0	0	0	0	0	0	0		0	0	0	0	0	0	0		0	0	0	0	0	0	0		0	0	0	0	0	0	0		0	0	0	0	0	0	0		0	0	0	0	0	0
141	R03683Cyto	Hemoglobin + FADH2 + 3 Oxygen --> Globin + Biliverdin + CO + Fe3+ + FAD + 3 H2O	Haem Degradation	0	0	0	0	0	0	0		0	0	0	0	0	0	0		0	0	0	0	0	0	0		0	0	0	0	0	0	0		0	0	0	0	0	0	0		0	0	0	0	0	0
142	R03684Cyto	Hemoglobin --> Globin + Heme	Haem Degradation	0	0	0	0	0	0	0		0	0	0	0	0	0	0		0	0	0	0	0	0	0		0	0	0	0	0	0	0		0	0	0	0	0	0	0		0	0	0	0	0	0
143	R00310MM	Protoporphyrin+Fe2+-->Heme+2H+	Haem Synthesis	0	0	0	0	0	0	0		0	0	0	0	0	0	0		0	0	0	0	0	0	0		0	0	0	0	0	0	0		0	0	0	0	0	0	0		0	0	0	0	0	0
144	R00830MM	Succinyl-CoA+Glycine-->5-Aminolevulinate+CoA+CO2	Haem Synthesis	0	0	0	0	0	0	0		0	0	0	0	0	0	0		0	0	0	0	0	0	0		0	0	0	0	0	0	0		0	0	0	0	0	0	0		0	0	0	0	0	0
145	R03222MM	2ProtoporphyrinogenIX+3Oxygen-->2Protoporphyrin+6H2O	Haem Synthesis	0	0	0	0	0	0	0		0	0	0	0	0	0	0		0	0	0	0	0	0	0		0	0	0	0	0	0	0		0	0	0	0	0	0	0		0	0	0	0	0	0
146	R00036Cyto	25-Aminolevulinate-->Porphobilinogen+2H2O	Haem Synthesis	0	0	0	0	0	0	0		0	0	0	0	0	0	0		0	0	0	0	0	0	0		0	0	0	0	0	0	0		0	0	0	0	0	0	0		0	0	0	0	0	0
147	R00084Cyto	4Porphobilinogen+H2O-->Hydroxymethylbilane+4NH3	Haem Synthesis	0	0	0	0	0	0	0		0	0	0	0	0	0	0		0	0	0	0	0	0	0		0	0	0	0	0	0	0		0	0	0	0	0	0	0		0	0	0	0	0	0
148	R03165Cyto	Hydroxymethylbilane-->UroporphyrinogenIII+H2O	Haem Synthesis	0	0	0	0	0	0	0		0	0	0	0	0	0	0		0	0	0	0	0	0	0		0	0	0	0	0	0	0		0	0	0	0	0	0	0		0	0	0	0	0	0
149	R03197Cyto	UroporphyrinogenIII-->CoproporphyrinogenIII+4CO2	Haem Synthesis	0	0	0	0	0	0	0		0	0	0	0	0	0	0		0	0	0	0	0	0	0		0	0	0	0	0	0	0		0	0	0	0	0	0	0		0	0	0	0	0	0
150	R03220Cyto	CoproporphyrinogenIII+Oxygen-->ProtoporphyrinogenIX+2CO2+2H2O	Haem Synthesis	0	0	0	0	0	0	0		0	0	0	0	0	0	0		0	0	0	0	0	0	0		0	0	0	0	0	0	0		0	0	0	0	0	0	0		0	0	0	0	0	0
151	R00014MM	Pyruvate+Thiamindiphosphate-->2-(alpha-Hydroxyethyl)thiaminediphosphate+CO2	Lipid synthesis	0	0	0	0	0	0	0		0	0	0	0	0	0	0		0	0	0	0	0	0	0		0	0	0	0	0	0	0		0	0	0	0	0	0	0		0	0	0	0	0	0
152	R00851MM	sn-Glycerol3-phosphate+Palmitoyl-CoA-->1-Acyl-sn-glycerol3-phosphate+CoA	Lipid synthesis	0	0	0	0	0	0	0		0	0	0	0	0	0	0		0	0	0	0	0	0	0		0	0	0	0	0	0	0		0	0	0	0	0	0	0		0	0	0	0	0	0
153	R01799MM	CTP+Phosphatidate-->Pyrophosphate+CDP-diacylglycerol	Lipid synthesis	0	0	0	0	0	0	0		0	0	0	0	0	0	0		0	0	0	0	0	0	0		0	0	0	0	0	0	0		0	0	0	0	0	0	0		0	0	0	0	0	0
154	R01801MM	CDP-diacylglycerol+sn-Glycerol3-phosphate-->CMP+Phosphatidylglycerophosphate	Lipid synthesis	0	0	0	0	0	0	0		0	0	0	0	0	0	0		0	0	0	0	0	0	0		0	0	0	0	0	0	0		0	0	0	0	0	0	0		0	0	0	0	0	0
155	R02029MM	Phosphatidylglycerophosphate+H2O-->Phosphatidylglycerol+Orthophosphate	Lipid synthesis	0	0	0	0	0	0	0		0	0	0	0	0	0	0		0	0	0	0	0	0	0		0	0	0	0	0	0	0		0	0	0	0	0	0	0		0	0	0	0	0	0
156	R02030MM	Phosphatidylglycerol+CDP-diacylglycerol-->Cardiolipin+CMP	Lipid synthesis	0	0	0	0	0	0	0		0	0	0	0	0	0	0		0	0	0	0	0	0	0		0	0	0	0	0	0	0		0	0	0	0	0	0	0		0	0	0	0	0	0
157	R02241MM	Phosphatidate+CoA-->1-Acyl-sn-glycerol3-phosphate+Palmitoyl-CoA	Lipid synthesis	0	0	0	0	0	0	0		0	0	0	0	0	0	0		0	0	0	0	0	0	0		0	0	0	0	0	0	0		0	0	0	0	0	0	0		0	0	0	0	0	0
158	R07390MM	2Phosphatidylglycerol-->Cardiolipin+Glycerol	Lipid synthesis	0	0	0	0	0	0	0		0	0	0	0	0	0	0		0	0	0	0	0	0	0		0	0	0	0	0	0	0		0	0	0	0	0	0	0		0	0	0	0	0	0
159	R00716MM	N6-(L-1,3-Dicarboxypropyl)-L-lysine+NADP++H2O-->L-Lysine+2-Oxoglutarate+NADPH+H+	Lysine degradation	-0.0298	0	0	0	0	0	0		-0.0298	0	0	0	0	0	0		-0.0298	0	0	0	0	0	0		-0.0298	0	0	0	0	0	0		-0.0298	-0.0298	-0.0298	-0.0298	-0.0298	-0.0298	-0.0298		-1.812	-2.74015	-2.74015	-2.74015	-2.74015	-2.74015
160	R01939MM	L-2-Aminoadipate+2-Oxoglutarate-->2-Oxoadipate+L-Glutamate	Lysine degradation	0.0298	0	0	0	0	0	0		0.0298	0	0	0	0	0	0		0.0298	0	0	0	0	0	0		0.0298	0	0	0	0	0	0		0.0298	0.0298	0.0298	0.0298	0.0298	0.0298	0.0298		1.812	2.74015	2.74015	2.74015	2.74015	2.74015
161	R01940MM	2-Oxoadipate+Lipoamide-->S-Glutaryldihydrolipoamide+CO2	Lysine degradation	0	0	0	0	0	0	0		0	0	0	0	0	0	0		0	0	0	0	0	0	0		0	0	0	0	0	0	0		0	0	0	0	0	0	0		0	0	0	0	0	0
162	R02313MM	N6-(L-1,3-Dicarboxypropyl)-L-lysine+NAD++H2O-->L-Glutamate+L-2-Aminoadipate6-semialdehyde+NADH+H+	Lysine degradation	0.0298	0	0	0	0	0	0		0.0298	0	0	0	0	0	0		0.0298	0	0	0	0	0	0		0.0298	0	0	0	0	0	0		0.0298	0.0298	0.0298	0.0298	0.0298	0.0298	0.0298		1.812	2.74015	2.74015	2.74015	2.74015	2.74015
163	R02571MM	Glutaryl-CoA+Dihydrolipoamide-->CoA+S-Glutaryldihydrolipoamide	Lysine degradation	0	0	0	0	0	0	0		0	0	0	0	0	0	0		0	0	0	0	0	0	0		0	0	0	0	0	0	0		0	0	0	0	0	0	0		0	0	0	0	0	0
164	R03102MM	L-2-Aminoadipate6-semialdehyde+NAD++H2O-->L-2-Aminoadipate+NADH+H+	Lysine degradation	0.0219591	0	0	0	0	0	0		0.0218183	0	0	0	0	0	0		0.0237484	0	0	0	0	0	0		0.0196163	0	0	0	0	0	0		0.0219289	0.00996555	0.00998196	0.0100249	0.0100839	0.0101309	0.0101776		0.911405	0.721392	0.722721	0.72405	0.724848	0.725114
165	R03103MM	L-2-Aminoadipate6-semialdehyde+NADP++H2O-->L-2-Aminoadipate+NADPH+H+	Lysine degradation	0.00784094	0	0	0	0	0	0		0.00798173	0	0	0	0	0	0		0.00605158	0	0	0	0	0	0		0.0101837	0	0	0	0	0	0		0.00787106	0.0198345	0.019818	0.0197751	0.0197161	0.0196691	0.0196224		0.900595	2.01876	2.01743	2.0161	2.0153	2.01504
166	R00355MM	L-Aspartate+2-Oxoglutarate-->Oxaloacetate+L-Glutamate	Malate Aspartate Shuttle	-2.021	0	0	0	0	0	0		-2.021	0	0	0	0	0	0		-2.021	0	0	0	0	0	0		-2.021	0	0	0	0	0	0		0	0	0	0	0	0	0		-2.021	0	0	0	0	0
167	R00342Cyto	(S)-Malate+NAD+-->Oxaloacetate+NADH+H+	Malate Aspartate Shuttle	-2.375	-0.077	-0.077	-0.077	-0.077	-0.077	-0.077		-2.375	-0.027	-0.027	-0.027	-0.027	-0.027	-0.027		-2.375	-0.0405	-0.027	-0.027	-0.027	-0.027	-0.027		-2.375	0	0	0	0	0	0		-2.375	-2.375	-2.375	-2.375	-2.375	-2.375	-2.375		-2.375	-0.027	-0.027	-0.027	-0.027	-0.027
168	R00355Cyto	L-Aspartate+2-Oxoglutarate-->Oxaloacetate+L-Glutamate	Malate Aspartate Shuttle	2.175	0.154	0.154	0.154	0.154	0.154	0.154		2.175	0.154	0.154	0.154	0.154	0.154	0.154		2.175	0.154	0.154	0.154	0.154	0.154	0.154		2.175	0.154	0.154	0.154	0.154	0.154	0.154		2.575	2.575	2.575	2.575	2.575	2.575	2.575		2.175	0.154	0.154	0.154	0.154	0.154
169	R00558Cyto	L-Arginine + Oxygen + NADPH + H+ --> N-(omega)-Hydroxyarginine + NADP+ + H2O	NOS Signalling	0	0	0	0	0	0	0		0	0	0	0	0	0	0		0	0	0	0	0	0	0		0	0	0	0	0	0	0		0	0	0	0	0	0	0		0	0	0	0	0	0
170	R00111Cyto	NADPH + 2 N-(omega)-Hydroxyarginine + 2 Oxygen + H+ --> NADP+ + 2 Nitric oxide + 2 L-Citrulline + 2 H2O	NOS Signalling	0	0	0	0	0	0	0		0	0	0	0	0	0	0		0	0	0	0	0	0	0		0	0	0	0	0	0	0		0	0	0	0	0	0	0		0	0	0	0	0	0
171	R00941MM	10-Formyltetrahydrofolate+NADP++H2O-->Tetrahydrofolate+CO2+NADPH+H+	One carbon pool by folate	0.0166	0	0	0	0	0	0		0.0166	0	0	0	0	0	0		0.0166	0	0	0	0	0	0		0.0166	0	0	0	0	0	0		0.0166	0	0	0	0	0	0		0.0166	0	0	0	0	0
172	R01220MM	5,10-Methylenetetrahydrofolate+NADP+-->5,10-Methenyltetrahydrofolate+NADPH+H+	One carbon pool by folate	0.00454094	0	0	0	0	0	0		0.00468173	0	0	0	0	0	0		0.00337033	0	0	0	0	0	0		0.00564461	0	0	0	0	0	0		0.00457106	0	0	0	0	0	0		0.00569829	0	0	0	0	0
173	R01655MM	5,10-Methenyltetrahydrofolate+H2O-->10-Formyltetrahydrofolate+H+	One carbon pool by folate	0.0166	0	0	0	0	0	0		0.0166	0	0	0	0	0	0		0.0166	0	0	0	0	0	0		0.0166	0	0	0	0	0	0		0.0166	0	0	0	0	0	0		0.0166	0	0	0	0	0
174	R01220Cyto	5,10-Methylenetetrahydrofolate+NADP+-->5,10-Methenyltetrahydrofolate+NADPH	One carbon pool by folate	0	0	0	0	0	0	0		0	0	0	0	0	0	0		0	0	0	0	0	0	0		0	0	0	0	0	0	0		0	0	0	0	0	0	0		0	0	0	0	0	0
175	R01655Cyto	5,10-Methenyltetrahydrofolate+H2O-->10-Formyltetrahydrofolate+H+	One carbon pool by folate	0	0	0	0	0	0	0		0	0	0	0	0	0	0		0	0	0	0	0	0	0		0	0	0	0	0	0	0		0	0	0	0	0	0	0		0	0	0	0	0	0
176	R00575Cyto	2ATP+L-Glutamine+HCO3-+H2O-->2ADP+Orthophosphate+L-Glutamate+Carbamoylphosphate	Orotate	0	0	0	0	0	0	0		0	0	0	0	0	0	0		0	0	0	0	0	0	0		0	0	0	0	0	0	0		0	0	0	0	0	0	0		0	0	0	0	0	0
177	R01397Cyto	Carbamoylphosphate+L-Aspartate-->Orthophosphate+N-Carbamoyl-L-aspartate	Orotate	0	0	0	0	0	0	0		0	0	0	0	0	0	0		0	0	0	0	0	0	0		0	0	0	0	0	0	0		0	0	0	0	0	0	0		0	0	0	0	0	0
178	R01868Cyto	(S)-Dihydroorotate + Quinone <=> Orotate + Hydroquinone	Orotate	0	0	0	0	0	0	0		0	0	0	0	0	0	0		0	0	0	0	0	0	0		0	0	0	0	0	0	0		0	0	0	0	0	0	0		0	0	0	0	0	0
179	R01993Cyto	(S)-Dihydroorotate+H2O-->N-Carbamoyl-L-aspartate	Orotate	0	0	0	0	0	0	0		0	0	0	0	0	0	0		0	0	0	0	0	0	0		0	0	0	0	0	0	0		0	0	0	0	0	0	0		0	0	0	0	0	0
180	R02736Cyto	beta-D-Glucose 6-phosphate + NADP+ --> D-Glucono-1,5-lactone 6-phosphate + NADPH + H+	Pentose Phosphate Pathway	0	0	0	0	0	0	0		0	0	0	0	0	0	0		0	0	0	0	0	0	0		0	0	0	0	0	0	0		0	0	0	0	0	0	0		0	0	0	0	0	0
181	R02035Cyto	D-Glucono-1,5-lactone 6-phosphate + H2O --> 6-Phospho-D-gluconate	Pentose Phosphate Pathway	0	0	0	0	0	0	0		0	0	0	0	0	0	0		0	0	0	0	0	0	0		0	0	0	0	0	0	0		0	0	0	0	0	0	0		0	0	0	0	0	0
182	R01528Cyto	6-Phospho-D-gluconate + NADP+ --> D-Ribulose 5-phosphate + CO2 + NADPH + H+	Pentose Phosphate Pathway	0	0	0	0	0	0	0		0	0	0	0	0	0	0		0	0	0	0	0	0	0		0	0	0	0	0	0	0		0	0	0	0	0	0	0		0	0	0	0	0	0
183	R01056Cyto	D-Ribose 5-phosphate --> D-Ribulose 5-phosphate	Pentose Phosphate Pathway	0	0	0	0	0	0	0		0	0	0	0	0	0	0		0	0	0	0	0	0	0		0	0	0	0	0	0	0		0	0	0	0	0	0	0		0	0	0	0	0	0
184	R01529Cyto	D-Ribulose 5-phosphate --> D-Xylulose 5-phosphate	Pentose Phosphate Pathway	0	0	0	0	0	0	0		0	0	0	0	0	0	0		0	0	0	0	0	0	0		0	0	0	0	0	0	0		0	0	0	0	0	0	0		0	0	0	0	0	0
185	R01641Cyto	Sedoheptulose 7-phosphate + D-Glyceraldehyde 3-phosphate --> D-Ribose 5-phosphate + D-Xylulose 5-phosphate	Pentose Phosphate Pathway	0	0	0	0	0	0	0		0	0	0	0	0	0	0		0	0	0	0	0	0	0		0	0	0	0	0	0	0		0	0	0	0	0	0	0		0	0	0	0	0	0
186	R01827Cyto	Sedoheptulose 7-phosphate + D-Glyceraldehyde 3-phosphate --> D-Erythrose 4-phosphate + beta-D-Fructose 6-phosphate	Pentose Phosphate Pathway	0	0	0	0	0	0	0		0	0	0	0	0	0	0		0	0	0	0	0	0	0		0	0	0	0	0	0	0		0	0	0	0	0	0	0		0	0	0	0	0	0
187	R01830Cyto	beta-D-Fructose 6-phosphate + D-Glyceraldehyde 3-phosphate --> D-Erythrose 4-phosphate + D-Xylulose 5-phosphate	Pentose Phosphate Pathway	0	0	0	0	0	0	0		0	0	0	0	0	0	0		0	0	0	0	0	0	0		0	0	0	0	0	0	0		0	0	0	0	0	0	0		0	0	0	0	0	0
188	R02739Cyto	alpha-D-Glucose 6-phosphate --> beta-D-Glucose 6-phosphate	Pentose Phosphate Pathway	0	0	0	0	0	0	0		0	0	0	0	0	0	0		0	0	0	0	0	0	0		0	0	0	0	0	0	0		0	0	0	0	0	0	0		0	0	0	0	0	0
189	R01248Cyto	L-Proline + NAD+ --> (S)-1-Pyrroline-5-carboxylate + NADH + H+	Proline Metabolism	0	0	0	0	0	0	0		0	0	0	0	0	0	0		0	0	0	0	0	0	0		0	0	0	0	0	0	0		0	0	0	0	0	0	0		0	0	0	0	0	0
190	R01251Cyto	L-Proline + NADP+ --> (S)-1-Pyrroline-5-carboxylate + NADPH + H+	Proline Metabolism	0	0	0	0	0	0	0		0	0	0	0	0	0	0		0	0	0	0	0	0	0		0	0	0	0	0	0	0		0	0	0	0	0	0	0		0	0	0	0	0	0
191	R01253MM	Proline + FAD --> (S)-1-Pyrroline-5-carboxylate + FADH2	Proline Metabolism	0.0044	1.49864	9.43998	17.6956	22.649	24.3001	25.9512		0.0044	2.42655	9.63768	18.6077	23.9897	25.7837	27.5777		5	5.83484	12.1352	19.8569	24.49	26.0344	27.5787		0.0044	2.76966	10.7507	18.8195	23.6608	25.2745	26.8883		0.0044	3.63759	12.0463	20.4551	25.5003	27.1821	28.8638		0.0044	4.28405	12.2658	20.2476	25.0366	26.633
192	R00233MM	Malonyl-CoA-->Acetyl-CoA+CO2	Propanoate metabolism	0	0	0	0	0	0	0		0	0	0	0	0	0	0		0	0	0	0	0	0	0		0	0	0	0	0	0	0		0	0	0	0	0	0	0		0	0	0	0	0	0
193	R00705MM	3-Oxopropanoate+CoA+NAD+-->Acetyl-CoA+CO2+NADH+H+	Propanoate metabolism	0	0	0	0	0	0	0		0	0	0	0	0	0	0		0	0	0	0	0	0	0		0	0	0	0	0	0	0		0	0	0	0	0	0	0		0	0	0	0	0	0
194	R00706MM	3-Oxopropanoate+CoA+NADP+-->Acetyl-CoA+CO2+NADPH+H+	Propanoate metabolism	0	0	0	0	0	0	0		0	0	0	0	0	0	0		0	0	0	0	0	0	0		0	0	0	0	0	0	0		0	0	0	0	0	0	0		0	0	0	0	0	0
195	R00740MM	3-Oxopropanoate+CoA+NADP+-->Malonyl-CoA+NADPH+H+	Propanoate metabolism	0	0	0	0	0	0	0		0	0	0	0	0	0	0		0	0	0	0	0	0	0		0	0	0	0	0	0	0		0	0	0	0	0	0	0		0	0	0	0	0	0
196	R00742MM	ATP+Acetyl-CoA+HCO3--->ADP+Orthophosphate+Malonyl-CoA	Propanoate metabolism	0	0	0	0	0	0	0		0	0	0	0	0	0	0		0	0	0	0	0	0	0		0	0	0	0	0	0	0		0	0	0	0	0	0	0		0	0	0	0	0	0
197	R00833MM	(R)-2-Methyl-3-oxopropanoyl-CoA-->Succinyl-CoA	Propanoate metabolism	0.0145	0.0106	0.0106	0.0106	0.0106	0.0106	0.0106		0.0145	0.0106	0.0106	0.0106	0.0106	0.0106	0.0106		0.0145	0.0106	0.0106	0.0106	0.0106	0.0106	0.0106		5.00047	5	5	5	5	5	5		0.0145	0.0145	0.0145	0.0145	0.0145	0.0145	0.0145		0.0106	0.0145	0.0145	0.0145	0.0145	0.0145
198	R00926MM	Propinoladenylate+CoA-->AMP+Propanoyl-CoA	Propanoate metabolism	0	0	0	0	0	0	0		0	0	0	0	0	0	0		0	0	0	0	0	0	0		0	0	0	0	0	0	0		0	0	0	0	0	0	0		0	0	0	0	0	0
199	R00935MM	(S)-Methylmalonatesemialdehyde+CoA+NAD+-->Propanoyl-CoA+CO2+NADH+H+	Propanoate metabolism	0	0	0	0	0	0	0		0	0	0	0	0	0	0		0	0	0	0	0	0	0		0	0	0	0	0	0	0		0	0	0	0	0	0	0		0	0	0	0	0	0
200	R01354MM	ATP+Propanoate-->Pyrophosphate+Propinoladenylate	Propanoate metabolism	0	0	0	0	0	0	0		0	0	0	0	0	0	0		0	0	0	0	0	0	0		0	0	0	0	0	0	0		0	0	0	0	0	0	0		0	0	0	0	0	0
201	R01859MM	ATP+Propanoyl-CoA+HCO3--->ADP+Orthophosphate+(S)-2-Methyl-3-oxopropanoyl-CoA	Propanoate metabolism	0.0039	0	0	0	0	0	0		0.0039	0	0	0	0	0	0		0.0039	0	0	0	0	0	0		0.000475	0	0	0	0	0	0		0.0039	0.0039	0.0039	0.0039	0.0039	0.0039	0.0039		0	0.0039	0.0039	0.0039	0.0039	0.0039
202	R02765MM	(R)-Methylmalonyl-CoA --> (S)-Methylmalonyl-CoA	Propanoate metabolism	-0.0039	0	0	0	0	0	0		-0.0039	0	0	0	0	0	0		-0.0039	0	0	0	0	0	0		-0.000475	0	0	0	0	0	0		-0.0039	-0.0039	-0.0039	-0.0039	-0.0039	-0.0039	-0.0039		0	-0.0039	-0.0039	-0.0039	-0.0039	-0.0039
203	R03381MM	(S)-Methylmalonatesemialdehyde+CoA+NAD+-->(R)-2-Methyl-3-oxopropanoyl-CoA+NADH+H+	Propanoate metabolism	0.0106	0.0106	0.0106	0.0106	0.0106	0.0106	0.0106		0.0106	0.0106	0.0106	0.0106	0.0106	0.0106	0.0106		0.0106	0.0106	0.0106	0.0106	0.0106	0.0106	0.0106		5	5	5	5	5	5	5		0.0106	0.0106	0.0106	0.0106	0.0106	0.0106	0.0106		0.0106	0.0106	0.0106	0.0106	0.0106	0.0106
204	R01083Cyto	N6-(1,2-Dicarboxyethyl)-AMP --> Fumarate + AMP	Purine Nucleotide Cycle	0	0	0	0	0	0	0		0	0	0	0	0	0	0		0	0	0	0	0	0	0		0	0	0	0	0	0	0		2.425	0	0	0	0	0	0		0	0	0	0	0	0
205	R01135Cyto	GTP + IMP + L-Aspartate --> GDP + Orthophosphate + N6-(1,2-Dicarboxyethyl)-AMP	Purine Nucleotide Cycle	0	0	0	0	0	0	0		0	0	0	0	0	0	0		0	0	0	0	0	0	0		0	0	0	0	0	0	0		2.425	0	0	0	0	0	0		0	0	0	0	0	0
206	R00181Cyto	AMP + H2O --> IMP + NH3	Purine Nucleotide Cycle	0	0	0	0	0	0	0		0	0	0	0	0	0	0		0	0	0	0	0	0	0		0	0	0	0	0	0	0		2.425	0	0	0	0	0	0		0	0	0	0	0	0
207	R00227MM	Acetyl-CoA+H2O-->CoA+Acetate	Pyruvate metabolism	0	0	0	0	0	0	0		0	0	0	0	0	0	0		0	0	0	0	0	0	0		0	0	0	0	0	0	0		0	0	0	0	0	0	0		0	0	0	0	0	0
208	R00205MM	Methylglyoxal+NADP++H2O-->Pyruvate+NADPH+H+	Pyruvate metabolism	0	0	0	0	0	0	0		0	0	0	0	0	0	0		0	0	0	0	0	0	0		0	0	0	0	0	0	0		0	0	0	0	0	0	0		0	0	0	0	0	0
209	R00214MM	(S)-Malate+NAD+-->Pyruvate+CO2+NADH+H+	Pyruvate metabolism	2.05725	2.11794	2.11794	2.11794	2.11794	2.11794	2.11794		0.631716	1.4056	1.40286	1.40434	1.40515	1.40538	1.4056		0.633681	1.59082	1.40299	1.40395	1.40453	1.40472	1.40491		0	1.0503	1.0503	1.0503	1.0503	1.0503	1.0503		4.17793	1.29152	1.29292	1.2943	1.29511	1.29537	1.29563		0	0.0599001	0.0599001	0.0599001	0.0599001	0.0599001
210	R00216MM	(S)-Malate+NADP+-->Pyruvate+CO2+NADPH+H+	Pyruvate metabolism	0.0119404	2.11794	2.11794	2.11794	2.11794	2.11794	2.11794		0.0127928	1.4056	1.40834	1.40686	1.40605	1.40582	1.4056		0.0094563	1.21901	1.40684	1.40588	1.4053	1.40511	1.40491		0	1.0503	1.0503	1.0503	1.0503	1.0503	1.0503		0.0121214	1.30918	1.30778	1.3064	1.30559	1.30533	1.30507		0	0.1198	0.1198	0.1198	0.1198	0.1198
211	R00236MM	Acetyladenylate+CoA-->AMP+Acetyl-CoA	Pyruvate metabolism	0	0	0	0	0	0	0		0	0	0	0	0	0	0		0	0	0	0	0	0	0		0	0	0	0	0	0	0		0	0	0	0	0	0	0		0	0	0	0	0	0
212	R00316MM	ATP+Acetate-->Pyrophosphate+Acetyladenylate	Pyruvate metabolism	0	0	0	0	0	0	0		0	0	0	0	0	0	0		0	0	0	0	0	0	0		0	0	0	0	0	0	0		0	0	0	0	0	0	0		0	0	0	0	0	0
213	R00009MM	2H2O2-->Oxygen+2H2O	ROS Removal	0	0	0	0	0	0	0		0	0	0	0	0	0	0		0	0	0	0	0	0	0		0	0	0	0	0	0	0		0	0	0	0	0	0	0		0	0	0	0	0	0
214	R00094MM	2Glutathione+NAD+-->Glutathionedisulfide+NADH+H+	ROS Removal	-0.00864036	-0.0123741	-0.00824942	-0.00412471	-0.00164988	-0.000824943	0		-0.00949279	-0.0134416	-0.0117047	-0.00574445	-0.00224026	-0.00112013	0		-0.00626616	-0.00771396	-0.00964259	-0.0048213	-0.00192852	-0.000964259	0		-0.0111028	-0.0120941	-0.00806275	-0.00403137	-0.00161255	-0.000806275	0		-0.00882141	-0.0167805	-0.0111857	-0.00559447	-0.00223927	-0.00112018	0		-0.0112557	-0.0159477	-0.0106315	-0.00531601	-0.00212621	-0.0010633
215	R00275MM	2O2.-+2H+-->H2O2+Oxygen	ROS Removal	0.0329977	0.0247483	0.0164989	0.00824942	0.00329977	0.00164988	0		0.0358442	0.0268831	0.0179221	0.00896105	0.00358442	0.00179221	0		0.0308563	0.0231422	0.0154281	0.00771407	0.00308563	0.00154281	0		0.032251	0.0241882	0.0161255	0.00806275	0.0032251	0.00161255	0		0.0336014	0.0252011	0.0168007	0.00840035	0.00336014	0.00168007	0		0.0318951	0.0239213	0.0159475	0.00797378	0.00318951	0.00159475
216	R00115MM	2Glutathione+NADP+-->Glutathionedisulfide+NADPH+H+	ROS Removal	-0.0243573	-0.0123741	-0.00824942	-0.00412471	-0.00164989	-0.000824943	0		-0.0263514	-0.0134416	-0.00621742	-0.0032166	-0.00134416	-0.000672079	0		-0.0245902	-0.0154283	-0.00578556	-0.00289278	-0.00115711	-0.000578556	0		-0.0211482	-0.0120941	-0.00806275	-0.00403138	-0.00161255	-0.000806275	0		-0.02478	-0.00842059	-0.005615	-0.00280588	-0.00112087	-0.000559887	0		-0.0206394	-0.00797365	-0.00531601	-0.00265776	-0.0010633	-0.000531455
217	R00274MM	H2O2+2Glutathione-->Glutathionedisulfide+2H2O	ROS Removal	0.0329977	0.0247483	0.0164988	0.00824943	0.00329977	0.00164989	0		0.0358442	0.0268831	0.0179221	0.00896105	0.00358442	0.00179221	0		0.0308563	0.0231422	0.0154282	0.00771407	0.00308563	0.00154281	0		0.032251	0.0241883	0.0161255	0.00806275	0.0032251	0.00161255	0		0.0336014	0.025201	0.0168007	0.00840035	0.00336014	0.00168007	0		0.0318951	0.0239213	0.0159476	0.00797377	0.00318951	0.00159476
218	R01361MM	(R)-3-Hydroxybutanoate+NAD+-->Acetoacetate+NADH+H+	Synthesis and degradation of ketone bodies	0.04836	0	0	0	0	0	0		0.04836	0	0	0	0	0	0		0.04836	0	0	0	0	0	0		0	0	0	0	0	0	0		0.04836	0	0	0	0	0	0		0	0	0	0	0	0
219	R01978MM	(S)-3-Hydroxy-3-methylglutaryl-CoA+CoA-->Acetyl-CoA+H2O+Acetoacetyl-CoA	Synthesis and degradation of ketone bodies	0	0	0	0	0	0	0		0	0	0	0	0	0	0		0	0	0	0	0	0	0		0	0	0	0	0	0	0		0	0	0	0	0	0	0		0	0	0	0	0	0
220	R00268MM	Oxalosuccinate-->2-Oxoglutarate+CO2	TCA cycle	0	0	0	0	0	0	0		0	0	0	0	0	0	0		0	0	0	0	0	0	0		0	0	0	0	0	0	0		0	0	0	0	0	0	0		0	0	0	0	0	0
221	R00342MM	(S)-Malate+NAD+-->Oxaloacetate+NADH+H+	TCA cycle	6.82641	4.15989	4.15989	4.15989	4.15989	4.15989	4.15989		5.40173	2.6852	2.6852	2.6852	2.6852	2.6852	2.6852		5.40036	2.69733	2.68383	2.68383	2.68383	2.68383	2.68383		4.65707	1.9476	1.9476	1.9476	1.9476	1.9476	1.9476		6.52627	6.43479	6.43479	6.43479	6.43479	6.43479	6.43479		8.221	5.5379	5.5379	5.5379	5.5379	5.5379
222	R00344MM	ATP+Pyruvate+HCO3--->ADP+Orthophosphate+Oxaloacetate	TCA cycle	0	0	0	0	0	0	0		0	0	0	0	0	0	0		0	0	0	0	0	0	0		0	0	0	0	0	0	0		0	0	0	0	0	0	0		0	0	0	0	0	0
223	R00351MM	Citrate+CoA-->Acetyl-CoA+H2O+Oxaloacetate	TCA cycle	-4.60541	-4.23689	-4.23689	-4.23689	-4.23689	-4.23689	-4.23689		-3.18073	-2.8122	-2.8122	-2.8122	-2.8122	-2.8122	-2.8122		-3.17936	-2.81083	-2.81083	-2.81083	-2.81083	-2.81083	-2.81083		-2.43607	-2.1016	-2.1016	-2.1016	-2.1016	-2.1016	-2.1016		-6.72627	-6.63479	-6.63479	-6.63479	-6.63479	-6.63479	-6.63479		-6	-5.6649	-5.6649	-5.6649	-5.6649	-5.6649
224	R00352MM	ATP+Citrate+CoA-->ADP+Orthophosphate+Acetyl-CoA+Oxaloacetate	TCA cycle	0	0	0	0	0	0	0		0	0	0	0	0	0	0		0	0	0	0	0	0	0		0	0	0	0	0	0	0		0	0	0	0	0	0	0		0	0	0	0	0	0
225	R00405MM	ATP+Succinate+CoA-->ADP+Orthophosphate+Succinyl-CoA	TCA cycle	-9.58275	-9.25869	-9.25869	-9.25869	-9.25869	-9.25869	-9.25869		-8.15127	-7.8272	-7.8272	-7.8272	-7.8272	-7.8272	-7.8272		-8.1523	-7.82823	-7.82823	-7.82823	-7.82823	-7.82823	-7.82823		-7.44775	-7.1128	-7.1128	-7.1128	-7.1128	-7.1128	-7.1128		-6.70361	-6.66049	-6.66049	-6.66049	-6.66049	-6.66049	-6.66049		-6.0218	-5.6906	-5.6906	-5.6906	-5.6906	-5.6906
226	R00431MM	GTP+Oxaloacetate-->GDP+Phosphoenolpyruvate+CO2	TCA cycle	0	0	0	0	0	0	0		0	0	0	0	0	0	0		0	0	0	0	0	0	0		0	0	0	0	0	0	0		0	0	0	0	0	0	0		0	0	0	0	0	0
227	R00432MM	GTP+Succinate+CoA-->GDP+Orthophosphate+Succinyl-CoA	TCA cycle	0	0	0	0	0	0	0		0	0	0	0	0	0	0		0	0	0	0	0	0	0		0	0	0	0	0	0	0		0	0	0	0	0	0	0		0	0	0	0	0	0
228	R00621MM	2-Oxoglutarate+Thiamindiphosphate-->3-Carboxy-1-hydroxypropyl-ThPP+CO2	TCA cycle	9.61661	9.24809	9.24809	9.24809	9.24809	9.24809	9.24809		8.18513	7.8166	7.8166	7.8166	7.8166	7.8166	7.8166		8.18616	7.81763	7.81763	7.81763	7.81763	7.81763	7.81763		2.44728	2.1128	2.1128	2.1128	2.1128	2.1128	2.1128		6.73747	6.64599	6.64599	6.64599	6.64599	6.64599	6.64599		6.0112	5.6761	5.6761	5.6761	5.6761	5.6761
229	R00709MM	Isocitrate+NAD+-->2-Oxoglutarate+CO2+NADH+H+	TCA cycle	4.60541	4.23689	4.23689	4.23689	4.23689	4.23689	4.23689		3.18073	2.8122	2.8122	2.8122	2.8122	2.8122	2.8122		3.17936	2.81083	2.81083	2.81083	2.81083	2.81083	2.81083		2.43608	2.1016	2.1016	2.1016	2.1016	2.1016	2.1016		6.72627	6.63479	6.63479	6.63479	6.63479	6.63479	6.63479		6	5.6649	5.6649	5.6649	5.6649	5.6649
230	R00726MM	ITP + Oxaloacetate <=> IDP + Phosphoenolpyruvate + CO2	TCA cycle	0	0	0	0	0	0	0		0	0	0	0	0	0	0		0	0	0	0	0	0	0		0	0	0	0	0	0	0		0	0	0	0	0	0	0		0	0	0	0	0	0
231	R00727MM	ITP+Succinate+CoA-->IDP+Orthophosphate+Succinyl-CoA	TCA cycle	0	0	0	0	0	0	0		0	0	0	0	0	0	0		0	0	0	0	0	0	0		0	0	0	0	0	0	0		0	0	0	0	0	0	0		0	0	0	0	0	0
232	R01082MM	(S)-Malate-->Fumarate+H2O	TCA cycle	-6.52061	-8.31877	-8.31877	-8.31877	-8.31877	-8.31877	-8.31877		-3.67124	-5.4694	-5.4694	-5.4694	-5.4694	-5.4694	-5.4694		-3.66849	-5.46666	-5.46666	-5.46666	-5.46666	-5.46666	-5.46666		-2.28207	-4.0482	-4.0482	-4.0482	-4.0482	-4.0482	-4.0482		-5.91632	-6.66049	-6.66049	-6.66049	-6.66049	-6.66049	-6.66049		-5.846	-5.6906	-5.6906	-5.6906	-5.6906	-5.6906
233	R01325MM	Citrate-->cis-Aconitate+H2O	TCA cycle	4.60541	4.23689	4.23689	4.23689	4.23689	4.23689	4.23689		3.18073	2.8122	2.8122	2.8122	2.8122	2.8122	2.8122		3.17936	2.81083	2.81083	2.81083	2.81083	2.81083	2.81083		2.43608	2.1016	2.1016	2.1016	2.1016	2.1016	2.1016		6.72627	6.63479	6.63479	6.63479	6.63479	6.63479	6.63479		6	5.6649	5.6649	5.6649	5.6649	5.6649
234	R01699MM	Pyruvate+EnzymeN6-(lipoyl)lysine-->[Dihydrolipoyllysine-residueacetyltransferase]S-acetyldihydrolipoyllysine+CO2	TCA cycle	4.44519	4.23689	4.23689	4.23689	4.23689	4.23689	4.23689		3.02051	2.8122	2.8122	2.8122	2.8122	2.8122	2.8122		3.01914	2.81083	2.81083	2.81083	2.81083	2.81083	2.81083		2.376	2.1016	2.1016	2.1016	2.1016	2.1016	2.1016		6.56605	4.9767	4.9767	4.9767	4.9767	4.9767	4.9767		2.376	0.1807	0.1807	0.1807	0.1807	0.1807
235	R01899MM	Isocitrate+NADP+-->Oxalosuccinate+NADPH+H+	TCA cycle	0	0	0	0	0	0	0		0	0	0	0	0	0	0		0	0	0	0	0	0	0		0	0	0	0	0	0	0		0	0	0	0	0	0	0		0	0	0	0	0	0
236	R01900MM	Isocitrate-->cis-Aconitate+H2O	TCA cycle	-4.60541	-4.23689	-4.23689	-4.23689	-4.23689	-4.23689	-4.23689		-3.18073	-2.8122	-2.8122	-2.8122	-2.8122	-2.8122	-2.8122		-3.17936	-2.81083	-2.81083	-2.81083	-2.81083	-2.81083	-2.81083		-2.43608	-2.1016	-2.1016	-2.1016	-2.1016	-2.1016	-2.1016		-6.72627	-6.63479	-6.63479	-6.63479	-6.63479	-6.63479	-6.63479		-6	-5.6649	-5.6649	-5.6649	-5.6649	-5.6649
237	R02569MM	Acetyl-CoA+EnzymeN6-(dihydrolipoyl)lysine-->CoA+[Dihydrolipoyllysine-residueacetyltransferase]S-acetyldihydrolipoyllysine	TCA cycle	-4.44519	-4.23689	-4.23689	-4.23689	-4.23689	-4.23689	-4.23689		-3.02051	-2.8122	-2.8122	-2.8122	-2.8122	-2.8122	-2.8122		-3.01914	-2.81083	-2.81083	-2.81083	-2.81083	-2.81083	-2.81083		-2.376	-2.1016	-2.1016	-2.1016	-2.1016	-2.1016	-2.1016		-6.56605	-4.9767	-4.9767	-4.9767	-4.9767	-4.9767	-4.9767		-2.376	-0.1807	-0.1807	-0.1807	-0.1807	-0.1807
238	R02570MM	Succinyl-CoA+EnzymeN6-(dihydrolipoyl)lysine-->CoA+[Dihydrolipoyllysine-residuesuccinyltransferase]S-succinyldihydrolipoyllysine	TCA cycle	-9.61661	-9.24809	-9.24809	-9.24809	-9.24809	-9.24809	-9.24809		-8.18513	-7.8166	-7.8166	-7.8166	-7.8166	-7.8166	-7.8166		-8.18616	-7.81763	-7.81763	-7.81763	-7.81763	-7.81763	-7.81763		-2.44728	-2.1128	-2.1128	-2.1128	-2.1128	-2.1128	-2.1128		-6.73747	-6.64599	-6.64599	-6.64599	-6.64599	-6.64599	-6.64599		-6.0112	-5.6761	-5.6761	-5.6761	-5.6761	-5.6761
239	R03270MM	2-(alpha-Hydroxyethyl)thiaminediphosphate+EnzymeN6-(lipoyl)lysine-->[Dihydrolipoyllysine-residueacetyltransferase]S-acetyldihydrolipoyllysine+Thiamindiphosphate	TCA cycle	0	0	0	0	0	0	0		0	0	0	0	0	0	0		0	0	0	0	0	0	0		0	0	0	0	0	0	0		0	0	0	0	0	0	0		0	0	0	0	0	0
240	R03316MM	3-Carboxy-1-hydroxypropyl-ThPP+EnzymeN6-(lipoyl)lysine-->[Dihydrolipoyllysine-residuesuccinyltransferase]S-succinyldihydrolipoyllysine+Thiamindiphosphate	TCA cycle	9.61661	9.24809	9.24809	9.24809	9.24809	9.24809	9.24809		8.18513	7.8166	7.8166	7.8166	7.8166	7.8166	7.8166		8.18616	7.81763	7.81763	7.81763	7.81763	7.81763	7.81763		2.44728	2.1128	2.1128	2.1128	2.1128	2.1128	2.1128		6.73747	6.64599	6.64599	6.64599	6.64599	6.64599	6.64599		6.0112	5.6761	5.6761	5.6761	5.6761	5.6761
241	R07618MM	EnzymeN6-(dihydrolipoyl)lysine+NAD+-->EnzymeN6-(lipoyl)lysine+NADH+H+	TCA cycle	14.0763	13.4956	13.4956	13.4956	13.4956	13.4956	13.4956		11.2201	10.6394	10.6394	10.6394	10.6394	10.6394	10.6394		11.2198	10.6391	10.6391	10.6391	10.6391	10.6391	10.6391		9.82375	9.2144	9.2144	9.2144	9.2144	9.2144	9.2144		13.318	11.6372	11.6372	11.6372	11.6372	11.6372	11.6372		8.3978	5.8713	5.8713	5.8713	5.8713	5.8713
242	R01933MM	2-Oxoadipate+CoA+NAD+-->Glutaryl-CoA+CO2+NADH+H+	Tryptophan	0.0298	0	0	0	0	0	0		0.0298	0	0	0	0	0	0		0.0298	0	0	0	0	0	0		0.0298	0	0	0	0	0	0		0.0298	0.0298	0.0298	0.0298	0.0298	0.0298	0.0298		1.812	2.74015	2.74015	2.74015	2.74015	2.74015
243	R00678Cyto	L-Tryptophan + Oxygen --> L-Formylkynurenine	Tryptophan Metabolism	0	0	0	0	0	0	0		0	0	0	0	0	0	0		0	0	0	0	0	0	0		0	0	0	0	0	0	0		0	0	0	0	0	0	0		0	0	0	0	0	0
244	R01959Cyto	L-Formylkynurenine + H2O --> Formate + L-Kynurenine	Tryptophan Metabolism	0	0	0	0	0	0	0		0	0	0	0	0	0	0		0	0	0	0	0	0	0		0	0	0	0	0	0	0		0	0	0	0	0	0	0		0	0	0	0	0	0
245	R01960Cyto	L-Kynurenine + Oxygen + NADPH + H+ --> 3-Hydroxy-L-kynurenine + NADP+ + H2O	Tryptophan Metabolism	0	0	0	0	0	0	0		0	0	0	0	0	0	0		0	0	0	0	0	0	0		0	0	0	0	0	0	0		0	0	0	0	0	0	0		0	0	0	0	0	0
246	R02668Cyto	3-Hydroxy-L-kynurenine + H2O --> 3-Hydroxyanthranilate + L-Alanine	Tryptophan Metabolism	0	0	0	0	0	0	0		0	0	0	0	0	0	0		0	0	0	0	0	0	0		0	0	0	0	0	0	0		0	0	0	0	0	0	0		0	0	0	0	0	0
247	R02665Cyto	3-Hydroxyanthranilate + Oxygen --> 2-Amino-3-carboxymuconate semialdehyde	Tryptophan Metabolism	0	0	0	0	0	0	0		0	0	0	0	0	0	0		0	0	0	0	0	0	0		0	0	0	0	0	0	0		0	0	0	0	0	0	0		0	0	0	0	0	0
248	R04323Cyto	2-Amino-3-carboxymuconate semialdehyde --> 2-Aminomuconate semialdehyde + CO2	Tryptophan Metabolism	0	0	0	0	0	0	0		0	0	0	0	0	0	0		0	0	0	0	0	0	0		0	0	0	0	0	0	0		0	0	0	0	0	0	0		0	0	0	0	0	0
249	R03889Cyto	2-Aminomuconate semialdehyde + NAD+ + H2O --> 2-Aminomuconate + H+ + NADH	Tryptophan Metabolism	0	0	0	0	0	0	0		0	0	0	0	0	0	0		0	0	0	0	0	0	0		0	0	0	0	0	0	0		0	0	0	0	0	0	0		0	0	0	0	0	0
250	R01937Cyto	2-Oxoadipate + NH3 + NAD+ --> 2-Aminomuconate + NADH + H+ + H2O	Tryptophan Metabolism	0	0	0	0	0	0	0		0	0	0	0	0	0	0		0	0	0	0	0	0	0		0	0	0	0	0	0	0		0	0	0	0	0	0	0		0	0	0	0	0	0
251	R00551Cyto	L-Arginine+H2O-->L-Ornithine+Urea	Urea Cycle	0.0034	0.0034	0.0034	0.0034	0.0034	0.0034	0.0034		2.5	2.5	2.5	2.5	2.5	2.5	2.5		0.0034	0.0034	0.0034	0.0034	0.0034	0.0034	0.0034		0.0034	0.0034	0.0034	0.0034	0.0034	0.0034	0.0034		0.0034	0.0034	0.0034	0.0034	0.0034	0.0034	0.0034		0.0034	0.0034	0.0034	0.0034	0.0034	0.0034
252	R01086Cyto	N-(L-Arginino)succinate-->Fumarate+L-Arginine	Urea Cycle	0	0	0	0	0	0	0		0	0	0	0	0	0	0		0	0	0	0	0	0	0		0	0	0	0	0	0	0		0	0	0	0	0	0	0		0	0	0	0	0	0
253	R01954Cyto	ATP+L-Citrulline+L-Aspartate-->AMP+Diphosphate+N-(L-Arginino)succinate	Urea Cycle	0	0	0	0	0	0	0		0	0	0	0	0	0	0		0	0	0	0	0	0	0		0	0	0	0	0	0	0		0	0	0	0	0	0	0		0	0	0	0	0	0
254	R00927MM	Propanoyl-CoA+Acetyl-CoA-->CoA+2-Methylacetoacetyl-CoA	Valine, leucine and isoleucine degradation	-0.0039	0	0	0	0	0	0		-0.0039	0	0	0	0	0	0		-0.0039	0	0	0	0	0	0		-0.000475	0	0	0	0	0	0		-0.0039	-0.0039	-0.0039	-0.0039	-0.0039	-0.0039	-0.0039		0	-0.0039	-0.0039	-0.0039	-0.0039	-0.0039
255	R01090MM	L-Leucine+2-Oxoglutarate-->4-Methyl-2-oxopentanoate+L-Glutamate	Valine, leucine and isoleucine degradation	0	0	0	0	0	0	0		0	0	0	0	0	0	0		0	0	0	0	0	0	0		0	0	0	0	0	0	0		0	0	0	0	0	0	0		0	0	0	0	0	0
256	R01214MM	L-Valine+2-Oxoglutarate-->3-Methyl-2-oxobutanoicacid+L-Glutamate	Valine, leucine and isoleucine degradation	0.0106	0.0106	0.0106	0.0106	0.0106	0.0106	0.0106		0.0106	0.0106	0.0106	0.0106	0.0106	0.0106	0.0106		0.0106	0.0106	0.0106	0.0106	0.0106	0.0106	0.0106		5	5	5	5	5	5	5		0.0106	0.0106	0.0106	0.0106	0.0106	0.0106	0.0106		0.0106	0.0106	0.0106	0.0106	0.0106	0.0106
257	R02085MM	(S)-3-Hydroxy-3-methylglutaryl-CoA-->3-Methylglutaconyl-CoA+H2O	Valine, leucine and isoleucine degradation	0	0	0	0	0	0	0		0	0	0	0	0	0	0		0	0	0	0	0	0	0		0	0	0	0	0	0	0		0	0	0	0	0	0	0		0	0	0	0	0	0
258	R02199MM	L-Isoleucine+2-Oxoglutarate-->(S)-3-Methyl-2-oxopentanoicacid+L-Glutamate	Valine, leucine and isoleucine degradation	0.0039	0	0	0	0	0	0		0.0039	0	0	0	0	0	0		0.0039	0	0	0	0	0	0		0.000475	0	0	0	0	0	0		0.0039	0.0039	0.0039	0.0039	0.0039	0.0039	0.0039		0	0.0039	0.0039	0.0039	0.0039	0.0039
259	R02661MM	2-Methylpropanoyl-CoA+FAD-->2-Methylprop-2-enoyl-CoA+FADH2	Valine, leucine and isoleucine degradation	0.0106	0.0106	0.0106	0.0106	0.0106	0.0106	0.0106		0.0106	0.0106	0.0106	0.0106	0.0106	0.0106	0.0106		0.0106	0.0106	0.0106	0.0106	0.0106	0.0106	0.0106		5	5	5	5	5	5	5		0.0106	0.0106	0.0106	0.0106	0.0106	0.0106	0.0106		0.0106	0.0106	0.0106	0.0106	0.0106	0.0106
260	R02662MM	2-Methylpropanoyl-CoA+EnzymeN6-(dihydrolipoyl)lysine-->CoA+[Dihydrolipoyllysine-residue(2-methylpropanoyl)transferase]S-(2-methylpropanoyl)dihydrolipoyllysine	Valine, leucine and isoleucine degradation	-0.0106	-0.0106	-0.0106	-0.0106	-0.0106	-0.0106	-0.0106		-0.0106	-0.0106	-0.0106	-0.0106	-0.0106	-0.0106	-0.0106		-0.0106	-0.0106	-0.0106	-0.0106	-0.0106	-0.0106	-0.0106		-5	-5	-5	-5	-5	-5	-5		-0.0106	-0.0106	-0.0106	-0.0106	-0.0106	-0.0106	-0.0106		-0.0106	-0.0106	-0.0106	-0.0106	-0.0106	-0.0106
261	R03172MM	(S)-2-Methylbutanoyl-CoA+FAD-->2-Methylbut-2-enoyl-CoA+FADH2	Valine, leucine and isoleucine degradation	0.0039	0	0	0	0	0	0		0.0039	0	0	0	0	0	0		0.0039	0	0	0	0	0	0		0.000475	0	0	0	0	0	0		0.0039	0.0039	0.0039	0.0039	0.0039	0.0039	0.0039		0	0.0039	0.0039	0.0039	0.0039	0.0039
262	R03174MM	(S)-2-Methylbutanoyl-CoA+EnzymeN6-(dihydrolipoyl)lysine-->CoA+[Dihydrolipoyllysine-residue(2-methylpropanoyl)transferase]S-(2-methylbutanoyl)dihydrolipoyllysine	Valine, leucine and isoleucine degradation	-0.0039	0	0	0	0	0	0		-0.0039	0	0	0	0	0	0		-0.0039	0	0	0	0	0	0		-0.000475	0	0	0	0	0	0		-0.0039	-0.0039	-0.0039	-0.0039	-0.0039	-0.0039	-0.0039		0	-0.0039	-0.0039	-0.0039	-0.0039	-0.0039
263	R04095MM	3-Methylbutanoyl-CoA+FAD-->3-Methylcrotonyl-CoA+FADH2	Valine, leucine and isoleucine degradation	0	0	0	0	0	0	0		0	0	0	0	0	0	0		0	0	0	0	0	0	0		0	0	0	0	0	0	0		0	0	0	0	0	0	0		0	0	0	0	0	0
264	R04097MM	3-Methylbutanoyl-CoA+EnzymeN6-(dihydrolipoyl)lysine-->CoA+[Dihydrolipoyllysine-residue(2-methylpropanoyl)transferase]S-(3-methylbutanoyl)dihydrolipoyllysine	Valine, leucine and isoleucine degradation	0	0	0	0	0	0	0		0	0	0	0	0	0	0		0	0	0	0	0	0	0		0	0	0	0	0	0	0		0	0	0	0	0	0	0		0	0	0	0	0	0
265	R04138MM	ATP+3-Methylcrotonyl-CoA+HCO3--->ADP+Orthophosphate+3-Methylglutaconyl-CoA	Valine, leucine and isoleucine degradation	0	0	0	0	0	0	0		0	0	0	0	0	0	0		0	0	0	0	0	0	0		0	0	0	0	0	0	0		0	0	0	0	0	0	0		0	0	0	0	0	0
266	R04203MM	(2S,3S)-3-Hydroxy-2-methylbutanoyl-CoA+NAD+-->2-Methylacetoacetyl-CoA+NADH+H+	Valine, leucine and isoleucine degradation	0.0039	0	0	0	0	0	0		0.0039	0	0	0	0	0	0		0.0039	0	0	0	0	0	0		0.000475	0	0	0	0	0	0		0.0039	0.0039	0.0039	0.0039	0.0039	0.0039	0.0039		0	0.0039	0.0039	0.0039	0.0039	0.0039
267	R04204MM	(2S,3S)-3-Hydroxy-2-methylbutanoyl-CoA-->2-Methylbut-2-enoyl-CoA+H2O	Valine, leucine and isoleucine degradation	-0.0039	0	0	0	0	0	0		-0.0039	0	0	0	0	0	0		-0.0039	0	0	0	0	0	0		-0.000475	0	0	0	0	0	0		-0.0039	-0.0039	-0.0039	-0.0039	-0.0039	-0.0039	-0.0039		0	-0.0039	-0.0039	-0.0039	-0.0039	-0.0039
268	R04224MM	2-Methylprop-2-enoyl-CoA+H2O-->(S)-3-Hydroxyisobutyryl-CoA	Valine, leucine and isoleucine degradation	0.0106	0.0106	0.0106	0.0106	0.0106	0.0106	0.0106		0.0106	0.0106	0.0106	0.0106	0.0106	0.0106	0.0106		0.0106	0.0106	0.0106	0.0106	0.0106	0.0106	0.0106		5	5	5	5	5	5	5		0.0106	0.0106	0.0106	0.0106	0.0106	0.0106	0.0106		0.0106	0.0106	0.0106	0.0106	0.0106	0.0106
269	R05064MM	(S)-3-Hydroxyisobutyryl-CoA+H2O-->CoA+(S)-3-Hydroxyisobutyrate	Valine, leucine and isoleucine degradation	0.0106	0.0106	0.0106	0.0106	0.0106	0.0106	0.0106		0.0106	0.0106	0.0106	0.0106	0.0106	0.0106	0.0106		0.0106	0.0106	0.0106	0.0106	0.0106	0.0106	0.0106		5	5	5	5	5	5	5		0.0106	0.0106	0.0106	0.0106	0.0106	0.0106	0.0106		0.0106	0.0106	0.0106	0.0106	0.0106	0.0106
270	R05066MM	(S)-3-Hydroxyisobutyrate+NAD+-->(S)-Methylmalonatesemialdehyde+NADH+H+	Valine, leucine and isoleucine degradation	0.0106	0.0106	0.0106	0.0106	0.0106	0.0106	0.0106		0.0106	0.0106	0.0106	0.0106	0.0106	0.0106	0.0106		0.0106	0.0106	0.0106	0.0106	0.0106	0.0106	0.0106		5	5	5	5	5	5	5		0.0106	0.0106	0.0106	0.0106	0.0106	0.0106	0.0106		0.0106	0.0106	0.0106	0.0106	0.0106	0.0106
271	R07599MM	3-Methyl-2-oxobutanoicacid+Thiamindiphosphate-->2-Methyl-1-hydroxypropyl-ThPP+CO2	Valine, leucine and isoleucine degradation	0	0	0	0	0	0	0		0	0	0	0	0	0	0		0	0	0	0	0	0	0		0	0	0	0	0	0	0		0	0	0	0	0	0	0		0	0	0	0	0	0
272	R07600MM	2-Methyl-1-hydroxypropyl-ThPP+EnzymeN6-(lipoyl)lysine-->[Dihydrolipoyllysine-residue(2-methylpropanoyl)transferase]S-(2-methylpropanoyl)dihydrolipoyllysine+Thiamindiphosphate	Valine, leucine and isoleucine degradation	0	0	0	0	0	0	0		0	0	0	0	0	0	0		0	0	0	0	0	0	0		0	0	0	0	0	0	0		0	0	0	0	0	0	0		0	0	0	0	0	0
273	R07601MM	4-Methyl-2-oxopentanoate+Thiamindiphosphate-->3-Methyl-1-hydroxybutyl-ThPP+CO2	Valine, leucine and isoleucine degradation	0	0	0	0	0	0	0		0	0	0	0	0	0	0		0	0	0	0	0	0	0		0	0	0	0	0	0	0		0	0	0	0	0	0	0		0	0	0	0	0	0
274	R07602MM	3-Methyl-1-hydroxybutyl-ThPP+EnzymeN6-(lipoyl)lysine-->[Dihydrolipoyllysine-residue(2-methylpropanoyl)transferase]S-(3-methylbutanoyl)dihydrolipoyllysine+Thiamindiphosphate	Valine, leucine and isoleucine degradation	0	0	0	0	0	0	0		0	0	0	0	0	0	0		0	0	0	0	0	0	0		0	0	0	0	0	0	0		0	0	0	0	0	0	0		0	0	0	0	0	0
275	R07603MM	(S)-3-Methyl-2-oxopentanoicacid+Thiamindiphosphate-->2-Methyl-1-hydroxybutyl-ThPP+CO2	Valine, leucine and isoleucine degradation	0	0	0	0	0	0	0		0	0	0	0	0	0	0		0	0	0	0	0	0	0		0	0	0	0	0	0	0		0	0	0	0	0	0	0		0	0	0	0	0	0
276	R07604MM	2-Methyl-1-hydroxybutyl-ThPP+EnzymeN6-(lipoyl)lysine-->[Dihydrolipoyllysine-residue(2-methylpropanoyl)transferase]S-(2-methylbutanoyl)dihydrolipoyllysine+Thiamindiphosphate	Valine, leucine and isoleucine degradation	0	0	0	0	0	0	0		0	0	0	0	0	0	0		0	0	0	0	0	0	0		0	0	0	0	0	0	0		0	0	0	0	0	0	0		0	0	0	0	0	0
277	R00112MM	NADPH+NAD+-->NADP++NADH	Misc	0	0	0	0	0	0	0		0	0	0	0	0	0	0		0	0	0	0	0	0	0		0	0	0	0	0	0	0		0	0	0	0	0	0	0		0	0	0	0	0	0
278	R00245MM	L-Glutamate5-semialdehyde+NAD++H2O-->L-Glutamate+NADH+H+	Misc	0.0068	0.0068	0.0068	0.0068	0.0068	0.0068	0.0068		5	5	5	5	5	5	5		0.0068	0.0068	0.0068	0.0068	0.0068	0.0068	0.0068		0.0068	0.0068	0.0068	0.0068	0.0068	0.0068	0.0068		0.0068	0.0068	0.0068	0.0068	0.0068	0.0068	0.0068		0.0068	0.0068	0.0068	0.0068	0.0068	0.0068
279	R00572MM	CTP+Pyruvate-->CDP+Phosphoenolpyruvate	Misc	0	0	0	0	0	0	0		0	0	0	0	0	0	0		0	0	0	0	0	0	0		0	0	0	0	0	0	0		0	0	0	0	0	0	0		0	0	0	0	0	0
280	R00659MM	UTP+Pyruvate-->UDP+Phosphoenolpyruvate	Misc	0	0	0	0	0	0	0		0	0	0	0	0	0	0		0	0	0	0	0	0	0		0	0	0	0	0	0	0		0	0	0	0	0	0	0		0	0	0	0	0	0
281	R00724MM	ITP+Pyruvate-->IDP+Phosphoenolpyruvate	Misc	0	0	0	0	0	0	0		0	0	0	0	0	0	0		0	0	0	0	0	0	0		0	0	0	0	0	0	0		0	0	0	0	0	0	0		0	0	0	0	0	0
282	R01176MM	ATP+Butanoicacid+CoA-->AMP+Pyrophosphate+Butanoyl-CoA	Misc	0	0	0	0	0	0	0		0	0	0	0	0	0	0		0	0	0	0	0	0	0		0	0	0	0	0	0	0		0	0	0	0	0	0	0		0	0	0	0	0	0
283	R01360MM	(S)-3-Hydroxy-3-methylglutaryl-CoA-->Acetyl-CoA+Acetoacetate	Misc	0	0	0	0	0	0	0		0	0	0	0	0	0	0		0	0	0	0	0	0	0		0	0	0	0	0	0	0		0	0	0	0	0	0	0		0	0	0	0	0	0
284	R01701MM	3-Methyl-2-oxobutanoicacid+EnzymeN6-(lipoyl)lysine-->[Dihydrolipoyllysine-residue(2-methylpropanoyl)transferase]S-(2-methylpropanoyl)dihydrolipoyllysine+CO2	Misc	0.0106	0.0106	0.0106	0.0106	0.0106	0.0106	0.0106		0.0106	0.0106	0.0106	0.0106	0.0106	0.0106	0.0106		0.0106	0.0106	0.0106	0.0106	0.0106	0.0106	0.0106		5	5	5	5	5	5	5		0.0106	0.0106	0.0106	0.0106	0.0106	0.0106	0.0106		0.0106	0.0106	0.0106	0.0106	0.0106	0.0106
285	R01702MM	4-Methyl-2-oxopentanoate+EnzymeN6-(lipoyl)lysine-->[Dihydrolipoyllysine-residue(2-methylpropanoyl)transferase]S-(3-methylbutanoyl)dihydrolipoyllysine+CO2	Misc	0	0	0	0	0	0	0		0	0	0	0	0	0	0		0	0	0	0	0	0	0		0	0	0	0	0	0	0		0	0	0	0	0	0	0		0	0	0	0	0	0
286	R03758MM	Aminoacetone+CO2-->L-2-Amino-3-oxobutanoicacid	Misc	0	0	0	0	0	0	0		0	0	0	0	0	0	0		0	0	0	0	0	0	0		0	0	0	0	0	0	0		0	0	0	0	0	0	0		0	0	0	0	0	0
287	R04225MM	(S)-3-Methyl-2-oxopentanoicacid+EnzymeN6-(lipoyl)lysine-->[Dihydrolipoyllysine-residue(2-methylpropanoyl)transferase]S-(2-methylbutanoyl)dihydrolipoyllysine+CO2	Misc	0.0039	0	0	0	0	0	0		0.0039	0	0	0	0	0	0		0.0039	0	0	0	0	0	0		0.000475	0	0	0	0	0	0		0.0039	0.0039	0.0039	0.0039	0.0039	0.0039	0.0039		0	0.0039	0.0039	0.0039	0.0039	0.0039
288	R08657MM	sn-Glycerol 3-phosphate+Ubiquinone-->Glyceronephosphate+Ubiquinol	Misc	0	1.29296	1.29296	1.29296	1.29296	1.29296	1.29296		0	0.127	0.127	0.127	0.127	0.127	0.127		0	0.1135	0.127	0.127	0.127	0.127	0.127		0	0.05	0.05	0.05	0.05	0.05	0.05		0	0	0	0	0	0	0		0	0.05	0.05	0.05	0.05	0.05
289	R03158MM	3-Hydroxypropanoate+CoA-->3-Hydroxypropionyl-CoA+H2O	Misc	0	0	0	0	0	0	0		0	0	0	0	0	0	0		0	0	0	0	0	0	0		0	0	0	0	0	0	0		0	0	0	0	0	0	0		0	0	0	0	0	0
290	R03045MM	3-Hydroxypropionyl-CoA-->Propenoyl-CoA+H2O	Misc	0	0	0	0	0	0	0		0	0	0	0	0	0	0		0	0	0	0	0	0	0		0	0	0	0	0	0	0		0	0	0	0	0	0	0		0	0	0	0	0	0
291	R00924MM	Propanoyl-CoA+FAD-->FADH2+Propenoyl-CoA	Misc	0	0	0	0	0	0	0		0	0	0	0	0	0	0		0	0	0	0	0	0	0		0	0	0	0	0	0	0		0	0	0	0	0	0	0		0	0	0	0	0	0
292	R00782MM	L-Cysteine+H2O-->Hydrogensulfide+Pyruvate+NH3	Misc	0.001	0.001	0.001	0.001	0.001	0.001	0.001		0.001	0.001	0.001	0.001	0.001	0.001	0.001		0.001	0.001	0.001	0.001	0.001	0.001	0.001		0.001	0.001	0.001	0.001	0.001	0.001	0.001		0.001	0.001	0.001	0.001	0.001	0.001	0.001		0.001	0.001	0.001	0.001	0.001	0.001
293	R00894Cyto	ATP + L-Glutamate + L-Cysteine --> ADP + Orthophosphate + gamma-L-Glutamyl-L-cysteine	Misc	0	0	0	0	0	0	0		0	0	0	0	0	0	0		0	0	0	0	0	0	0		0	0	0	0	0	0	0		0	0	0	0	0	0	0		0	0	0	0	0	0
294	R00497Cyto	ATP + gamma-L-Glutamyl-L-cysteine + Glycine --> ADP + Orthophosphate + Glutathione	Misc	0	0	0	0	0	0	0		0	0	0	0	0	0	0		0	0	0	0	0	0	0		0	0	0	0	0	0	0		0	0	0	0	0	0	0		0	0	0	0	0	0
295	R00330Cyto	ATP+GDP-->ADP+GTP	Misc	0	0	0	0	0	0	0		0	0	0	0	0	0	0		0	0	0	0	0	0	0		0	0	0	0	0	0	0		2.425	0	0	0	0	0	0		0	0	0	0	0	0
296	R00268Cyto	Oxalosuccinate-->2-Oxoglutarate+CO2	Misc	0	0	0	0	0	0	0		0	0	0	0	0	0	0		0	0	0	0	0	0	0		0	0	0	0	0	0	0		0	0	0	0	0	0	0		0	0	0	0	0	0
297	R01899Cyto	Isocitrate+NADP+-->Oxalosuccinate+NADPH+H+	Misc	0	0	0	0	0	0	0		0	0	0	0	0	0	0		0	0	0	0	0	0	0		0	0	0	0	0	0	0		0	0	0	0	0	0	0		0	0	0	0	0	0
298	R00352Cyto	ATP+Citrate+CoA-->ADP+Orthophosphate+Acetyl-CoA+Oxaloacetate	Misc	0	0	0	0	0	0	0		0	0	0	0	0	0	0		0	0	0	0	0	0	0		0	0	0	0	0	0	0		0	0	0	0	0	0	0		0	0	0	0	0	0
299	R01082Cyto	(S)-Malate-->Fumarate+H2O	Misc	0	0	0	0	0	0	0		0	0	0	0	0	0	0		0	0	0	0	0	0	0		0	0	0	0	0	0	0		-2.425	0	0	0	0	0	0		0	0	0	0	0	0
300	R01325Cyto	Citrate--> cis-Aconitate + H2O	Misc	0	0	0	0	0	0	0		0	0	0	0	0	0	0		0	0	0	0	0	0	0		0	0	0	0	0	0	0		0	0	0	0	0	0	0		0	0	0	0	0	0
301	R01900Cyto	Isocitrate-->cis-Aconitate+H2O	Misc	0	0	0	0	0	0	0		0	0	0	0	0	0	0		0	0	0	0	0	0	0		0	0	0	0	0	0	0		0	0	0	0	0	0	0		0	0	0	0	0	0
302	R00216Cyto	(S)-Malate+NADP+-->Pyruvate+CO2+NADPH+H+	Misc	0	0	0	0	0	0	0		0	0	0	0	0	0	0		0	0	0	0	0	0	0		0	0	0	0	0	0	0		0	0	0	0	0	0	0		0	0	0	0	0	0
303	R00258Cyto	L-Alanine + 2-Oxoglutarate --> Pyruvate + L-Glutamate	Misc	0	-1.36996	-1.36996	-1.36996	-1.36996	-1.36996	-1.36996		0	-0.154	-0.154	-0.154	-0.154	-0.154	-0.154		0	-0.154	-0.154	-0.154	-0.154	-0.154	-0.154		0	-0.05	-0.05	-0.05	-0.05	-0.05	-0.05		0	0	0	0	0	0	0		0	-0.077	-0.077	-0.077	-0.077	-0.077
	Transporter1	Citrate carrier - Malate for citrate	Transporters	0	0	0	0	0	0	0		0	0	0	0	0	0	0		0	0	0	0	0	0	0		0	0	0	0	0	0	0		0	0	0	0	0	0	0		0	0	0	0	0	0
	Transporter1b	Citrate carrier - Malate for citrate	Transporters	0	0	0	0	0	0	0		0	0	0	0	0	0	0		0	0	0	0	0	0	0		0	0	0	0	0	0	0		0	0	0	0	0	0	0		0	0	0	0	0	0
	Transporter2	Citrate carrier - Malate for isocitrate	Transporters	0	0	0	0	0	0	0		0	0	0	0	0	0	0		0	0	0	0	0	0	0		0	0	0	0	0	0	0		0	0	0	0	0	0	0		0	0	0	0	0	0
	Transporter2b	Citrate carrier - Malate for isocitrate	Transporters	0	0	0	0	0	0	0		0	0	0	0	0	0	0		0	0	0	0	0	0	0		0	0	0	0	0	0	0		0	0	0	0	0	0	0		0	0	0	0	0	0
	Transporter3	Citrate carrier - PEP for citrate	Transporters	0	0	0	0	0	0	0		0	0	0	0	0	0	0		0	0	0	0	0	0	0		0	0	0	0	0	0	0		0	0	0	0	0	0	0		0	0	0	0	0	0
	Transporter4	Citrate carrier - PEP for isocitrate	Transporters	0	0	0	0	0	0	0		0	0	0	0	0	0	0		0	0	0	0	0	0	0		0	0	0	0	0	0	0		0	0	0	0	0	0	0		0	0	0	0	0	0
	Transporter5	Citrate carrier - Citrate for Isocitrate	Transporters	0	0	0	0	0	0	0		0	0	0	0	0	0	0		0	0	0	0	0	0	0		0	0	0	0	0	0	0		0	0	0	0	0	0	0		0	0	0	0	0	0
	Transporter5b	Citrate carrier - Citrate for Isocitrate	Transporters	0	0	0	0	0	0	0		0	0	0	0	0	0	0		0	0	0	0	0	0	0		0	0	0	0	0	0	0		0	0	0	0	0	0	0		0	0	0	0	0	0
	Transporter6	Phosphate carrier - Phosphate and H+ together	Transporters	-143.189	-135.775	-123.603	-111.43	-104.127	-101.692	-99.2576		-144.012	-134.332	-121.11	-107.887	-99.9536	-97.3091	-94.6646		-136.649	-128.809	-117.426	-106.044	-99.2144	-96.9378	-94.6613		-137.132	-128.567	-116.67	-104.773	-97.635	-95.2556	-92.8762		-147.434	-132.818	-120.423	-108.027	-100.59	-98.1113	-95.6323		-140.832	-130.144	-118.378	-106.612	-99.5529	-97.1997
	Transporter7	ADP/ATP carrier - ADP for ATP	Transporters	-146.299	-135.345	-123.173	-111	-103.697	-101.262	-98.8275		-148.54	-136.536	-123.313	-110.091	-102.157	-99.5129	-96.8684		-141.181	-131.017	-119.634	-108.251	-101.422	-99.1454	-96.8689		-142.298	-131.582	-119.685	-107.788	-100.65	-98.2702	-95.8908		-145.845	-132.818	-120.423	-108.027	-100.59	-98.1113	-95.6323		-141.007	-130.067	-118.301	-106.535	-99.4759	-97.1227
	Transporter8	UCP carrier - H+	Transporters	0	0	0	0	0	0	0		0	0	0	0	0	0	0		0	0	0	0	0	0	0		0	0	0	0	0	0	0		0	0	0	0	0	0	0		0	0	0	0	0	0
	Transporter9	Dicarboxylate carrier - Malate for phosphate	Transporters	0	-0.430043	-0.430043	-0.430043	-0.430043	-0.430043	-0.430043		0	0	0	0	0	0	0		0	0	0	0	0	0	0		0	0	0	0	0	0	0		-1.58935	0	0	0	0	0	0		0	-0.052	-0.052	-0.052	-0.052	-0.052
	Transporter10	Dicarboxylate carrier - Succinate for phosphate	Transporters	3.11051	0	0	0	0	0	0		4.52839	2.2038	2.2038	2.2038	2.2038	2.2038	2.2038		4.53216	2.20757	2.20757	2.20757	2.20757	2.20757	2.20757		5.16567	3.0146	3.0146	3.0146	3.0146	3.0146	3.0146		0	0	0	0	0	0	0		0.1758	-0.025	-0.025	-0.025	-0.025	-0.025
	Transporter11	Dicarboxylate carrier - Malate for sulphite	Transporters	0	0	0	0	0	0	0		0	0	0	0	0	0	0		0	0	0	0	0	0	0		0	0	0	0	0	0	0		0	0	0	0	0	0	0		0	0	0	0	0	0
	Transporter12	Dicarboxylate carrier - Malate for sulfate	Transporters	0	0	0	0	0	0	0		0	0	0	0	0	0	0		0	0	0	0	0	0	0		0	0	0	0	0	0	0		0	0	0	0	0	0	0		0	0	0	0	0	0
	Transporter13	Dicarboxylate carrier - Malate for thiosulfate	Transporters	0	0	0	0	0	0	0		0	0	0	0	0	0	0		0	0	0	0	0	0	0		0	0	0	0	0	0	0		0	0	0	0	0	0	0		0	0	0	0	0	0
	Transporter14	Dicarboxylate carrier - Succinate for sulphite	Transporters	0	0	0	0	0	0	0		0	0	0	0	0	0	0		0	0	0	0	0	0	0		0	0	0	0	0	0	0		0	0	0	0	0	0	0		0	0	0	0	0	0
	Transporter15	Dicarboxylate carrier - Succinate for sulfate	Transporters	0	0	0	0	0	0	0		0	0	0	0	0	0	0		0	0	0	0	0	0	0		0	0	0	0	0	0	0		0	0	0	0	0	0	0		0	0	0	0	0	0
	Transporter16	Dicarboxylate carrier - Succinate for thiosulfate	Transporters	0	0	0	0	0	0	0		0	0	0	0	0	0	0		0	0	0	0	0	0	0		0	0	0	0	0	0	0		0	0	0	0	0	0	0		0	0	0	0	0	0
	Transporter17	Dicaroxylate carrier - Succinate for malate	Transporters	0	0.839914	0.839914	0.839914	0.839914	0.839914	0.839914		0	0.054	0.054	0.054	0.054	0.054	0.054		0	0.054	0.054	0.054	0.054	0.054	0.054		0	0	0	0	0	0	0		0.835649	0	0	0	0	0	0		0	0	0	0	0	0
	Transporter18	Graves disease carrier - CoA	Transporters	0	0	0	0	0	0	0		0	0	0	0	0	0	0		0	0	0	0	0	0	0		0	0	0	0	0	0	0		0	0	0	0	0	0	0		0	0	0	0	0	0
	Transporter18b	Graves disease carrier - CoA	Transporters	0	0	0	0	0	0	0		0	0	0	0	0	0	0		0	0	0	0	0	0	0		0	0	0	0	0	0	0		0	0	0	0	0	0	0		0	0	0	0	0	0
	Transporter19	Glutamate carrier - Glutamate and H+	Transporters	-5.154	-3.78404	-3.78404	-3.78404	-3.78404	-3.78404	-3.78404		-0.154	0	0	0	0	0	0		-0.154	0	0	0	0	0	0		-0.154	-0.104	-0.104	-0.104	-0.104	-0.104	-0.104		-2.575	-2.575	-2.575	-2.575	-2.575	-2.575	-2.575		-0.154	-0.077	-0.077	-0.077	-0.077	-0.077
	Transporter19b	Glutamate carrier - Glutamate and H+	Transporters	0	0	0	0	0	0	0		0	0	0	0	0	0	0		0	0	0	0	0	0	0		0	0	0	0	0	0	0		0	0	0	0	0	0	0		0	0	0	0	0	0
	Transporter20	deoxynucleotide carrier - dADP for ATP	Transporters	0	0	0	0	0	0	0		0	0	0	0	0	0	0		0	0	0	0	0	0	0		0	0	0	0	0	0	0		0	0	0	0	0	0	0		0	0	0	0	0	0
	Transporter21	deoxynucleotide carrier - dGDP for ATP	Transporters	0	0	0	0	0	0	0		0	0	0	0	0	0	0		0	0	0	0	0	0	0		0	0	0	0	0	0	0		0	0	0	0	0	0	0		0	0	0	0	0	0
	Transporter22	deoxynucleotide carrier - dCDP for ATP	Transporters	0	0	0	0	0	0	0		0	0	0	0	0	0	0		0	0	0	0	0	0	0		0	0	0	0	0	0	0		0	0	0	0	0	0	0		0	0	0	0	0	0
	Transporter23	deoxynucleotide carrier - dTDP for ATP	Transporters	0	0	0	0	0	0	0		0	0	0	0	0	0	0		0	0	0	0	0	0	0		0	0	0	0	0	0	0		0	0	0	0	0	0	0		0	0	0	0	0	0
	Transporter24	deoxynucleotide carrier - GDP for ATP	Transporters	0	0	0	0	0	0	0		0	0	0	0	0	0	0		0	0	0	0	0	0	0		0	0	0	0	0	0	0		0	0	0	0	0	0	0		0	0	0	0	0	0
	Transporter25	deoxynucleotide carrier - UDP for ATP	Transporters	0	0	0	0	0	0	0		0	0	0	0	0	0	0		0	0	0	0	0	0	0		0	0	0	0	0	0	0		0	0	0	0	0	0	0		0	0	0	0	0	0
	Transporter26	deoxynucleotide carrier - CDP for ATP	Transporters	0	0	0	0	0	0	0		0	0	0	0	0	0	0		0	0	0	0	0	0	0		0	0	0	0	0	0	0		0	0	0	0	0	0	0		0	0	0	0	0	0
	Transporter27	Oxoglutarate carrier - Oxoglutarate for malate	Transporters	-2.375	1.19296	1.19296	1.19296	1.19296	1.19296	1.19296		-2.375	0.027	0.027	0.027	0.027	0.027	0.027		-2.375	0.0135	0.027	0.027	0.027	0.027	0.027		-2.375	0	0	0	0	0	0		-2.375	-2.375	-2.375	-2.375	-2.375	-2.375	-2.375		-2.375	0.025	0.025	0.025	0.025	0.025
	Transporter28	Oxoglutarate carrier - Oxoglutarate for succinate	Transporters	0	0.1	0.1	0.1	0.1	0.1	0.1		0	0.1	0.1	0.1	0.1	0.1	0.1		0	0.1	0.1	0.1	0.1	0.1	0.1		0	0.05	0.05	0.05	0.05	0.05	0.05		0	0	0	0	0	0	0		0	0.025	0.025	0.025	0.025	0.025
	Transporter29	Oxoglutarate carrier - Oxoglutarate for oxaloacetate	Transporters	0.1	-0.0385	-0.0385	-0.0385	-0.0385	-0.0385	-0.0385		0.1	-0.0635	-0.0635	-0.0635	-0.0635	-0.0635	-0.0635		0.1	-0.05675	-0.0635	-0.0635	-0.0635	-0.0635	-0.0635		0.1	-0.077	-0.077	-0.077	-0.077	-0.077	-0.077		-0.1	-0.1	-0.1	-0.1	-0.1	-0.1	-0.1		0.1	-0.0635	-0.0635	-0.0635	-0.0635	-0.0635
	Transporter30	Aspartate/glutamate carrier - Glutamate and H+ for aspartate	Transporters	2.021	0	0	0	0	0	0		2.021	0	0	0	0	0	0		2.021	0	0	0	0	0	0		2.021	0	0	0	0	0	0		0	0	0	0	0	0	0		2.021	0	0	0	0	0
	Transporter31	Ornithine carrier - Ornithine for citrulline	Transporters	0	0	0	0	0	0	0		0	0	0	0	0	0	0		0	0	0	0	0	0	0		0	0	0	0	0	0	0		0	0	0	0	0	0	0		0	0	0	0	0	0
	Transporter32	Ornithine carrier - L-Lysine for citrulline	Transporters	0	0	0	0	0	0	0		0	0	0	0	0	0	0		0	0	0	0	0	0	0		0	0	0	0	0	0	0		0	0	0	0	0	0	0		0	0	0	0	0	0
	Transporter33	Ornithine carrier - Arginine for citrulline	Transporters	0	0	0	0	0	0	0		0	0	0	0	0	0	0		0	0	0	0	0	0	0		0	0	0	0	0	0	0		0	0	0	0	0	0	0		0	0	0	0	0	0
	Transporter34	Ornithine carrier - L-Lysine	Transporters	-0.0298	0	0	0	0	0	0		-0.0298	0	0	0	0	0	0		-0.0298	0	0	0	0	0	0		-0.0298	0	0	0	0	0	0		-0.0298	-0.0298	-0.0298	-0.0298	-0.0298	-0.0298	-0.0298		-1.812	-2.74015	-2.74015	-2.74015	-2.74015	-2.74015
	Transporter35	Ornithine carrier - L-Ornithine	Transporters	-0.0034	-0.0034	-0.0034	-0.0034	-0.0034	-0.0034	-0.0034		-2.5	-2.5	-2.5	-2.5	-2.5	-2.5	-2.5		-0.0034	-0.0034	-0.0034	-0.0034	-0.0034	-0.0034	-0.0034		-0.0034	-0.0034	-0.0034	-0.0034	-0.0034	-0.0034	-0.0034		-0.0034	-0.0034	-0.0034	-0.0034	-0.0034	-0.0034	-0.0034		-0.0034	-0.0034	-0.0034	-0.0034	-0.0034	-0.0034
	Transporter36	Ornithine carrier - L-Arginine	Transporters	-0.0034	-0.0034	-0.0034	-0.0034	-0.0034	-0.0034	-0.0034		-2.5	-2.5	-2.5	-2.5	-2.5	-2.5	-2.5		-0.0034	-0.0034	-0.0034	-0.0034	-0.0034	-0.0034	-0.0034		-0.0034	-0.0034	-0.0034	-0.0034	-0.0034	-0.0034	-0.0034		-0.0034	-0.0034	-0.0034	-0.0034	-0.0034	-0.0034	-0.0034		-0.0034	-0.0034	-0.0034	-0.0034	-0.0034	-0.0034
	Transporter37	Slc25a19 carrier - ThPP	Transporters	0	0	0	0	0	0	0		0	0	0	0	0	0	0		0	0	0	0	0	0	0		0	0	0	0	0	0	0		0	0	0	0	0	0	0		0	0	0	0	0	0
	Transporter38	carnitine carrier - Carnitine out, palmitoyl/acyl carnitine in	Transporters	0	0	0	0	0	0	0		0	0	0	0	0	0	0		0	0	0	0	0	0	0		0	0	0	0	0	0	0		0	0.199324	0.199324	0.199324	0.199324	0.199324	0.199324		0	0	0	0	0	0
	Transporter39	carnitine carrier - Carnitine out	Transporters	0	0	0	0	0	0	0		0	0	0	0	0	0	0		0	0	0	0	0	0	0		0	0	0	0	0	0	0		0	0	0	0	0	0	0		0	0	0	0	0	0
	Transporter40	oxodicarboxylate carrier - Oxoadipate for oxoglutarate	Transporters	0	0	0	0	0	0	0		0	0	0	0	0	0	0		0	0	0	0	0	0	0		0	0	0	0	0	0	0		0	0	0	0	0	0	0		0	0	0	0	0	0
	Transporter42	oxodicarboxylate carrier - citrate for oxoglutarate	Transporters	0	0	0	0	0	0	0		0	0	0	0	0	0	0		0	0	0	0	0	0	0		0	0	0	0	0	0	0		0	0	0	0	0	0	0		0	0	0	0	0	0
	Transporter43	oxodicarboxylate carrier - oxaloacetate for oxoglutarate	Transporters	0.1	-0.0385	-0.0385	-0.0385	-0.0385	-0.0385	-0.0385		0.1	-0.0635	-0.0635	-0.0635	-0.0635	-0.0635	-0.0635		0.1	-0.05675	-0.0635	-0.0635	-0.0635	-0.0635	-0.0635		0.1	-0.077	-0.077	-0.077	-0.077	-0.077	-0.077		-0.1	-0.1	-0.1	-0.1	-0.1	-0.1	-0.1		0.1	-0.0635	-0.0635	-0.0635	-0.0635	-0.0635
	Transporter44	Unknown pyruvate carrier - Pyruvate	Transporters	-2.375	0	0	0	0	0	0		-2.375	0	0	0	0	0	0		-2.375	0	0	0	0	0	0		-2.375	0	0	0	0	0	0		-2.375	-2.375	-2.375	-2.375	-2.375	-2.375	-2.375		-2.375	0	0	0	0	0
	Transporter45	Unknown carrier - NAD+	Transporters	0	0	0	0	0	0	0		0	0	0	0	0	0	0		0	0	0	0	0	0	0		0	0	0	0	0	0	0		0	0	0	0	0	0	0		0	0	0	0	0	0
	Transporter46	Diffusion - CO2	Transporters	20.8271	21.9683	21.9683	21.9683	21.9683	21.9683	21.9683		15.1216	16.2628	16.2628	16.2628	16.2628	16.2628	16.2628		15.1185	16.2597	16.2597	16.2597	16.2597	16.2597	16.2597		12.336	13.4166	13.4166	13.4166	13.4166	13.4166	13.4166		24.3105	20.9323	20.9323	20.9323	20.9323	20.9323	20.9323		18.0384	17.1962	17.1962	17.1962	17.1962	17.1962
	Transporter47	Diffusion - H2O	Transporters	159.827	149.277	137.104	124.932	117.628	115.194	112.759		155.297	142.481	129.259	116.036	108.103	105.458	102.814		150.43	139.454	128.072	116.689	109.86	107.583	105.307		154.404	142.777	130.88	118.983	111.845	109.466	107.086		163.314	148.299	135.904	123.509	116.071	113.592	111.113		155.251	141.509	129.744	117.978	110.918	108.565
	Transporter48	Diffusion - Oxygen	Transporters	-19.8	-19.8	-19.8	-19.8	-19.8	-19.8	-19.8		-19.8	-19.8	-19.8	-19.8	-19.8	-19.8	-19.8		-19.8	-19.8	-19.8	-19.8	-19.8	-19.8	-19.8		-19.8	-19.8	-19.8	-19.8	-19.8	-19.8	-19.8		-19.8	-19.8	-19.8	-19.8	-19.8	-19.8	-19.8		-19.8	-19.8	-19.8	-19.8	-19.8	-19.8
	Transporter49	Diffusion - Glycerol	Transporters	0	0	0	0	0	0	0		0	0	0	0	0	0	0		0	0	0	0	0	0	0		0	0	0	0	0	0	0		0	0	0	0	0	0	0		0	0	0	0	0	0
	Transporter50	Diffusion - Ethanal (Acetaldehyde)	Transporters	0	0	0	0	0	0	0		0	0	0	0	0	0	0		0	0	0	0	0	0	0		0	0	0	0	0	0	0		0	0	0	0	0	0	0		0	0	0	0	0	0
	Transporter51	Phosphatidylserine carrier - Phosphatidylserine	Transporters	0	0	0	0	0	0	0		0	0	0	0	0	0	0		0	0	0	0	0	0	0		0	0	0	0	0	0	0		0	0	0	0	0	0	0		0	0	0	0	0	0
	Transporter52	Phosphatidylcholine carrier - Phosphatidylcholine	Transporters	0	0	0	0	0	0	0		0	0	0	0	0	0	0		0	0	0	0	0	0	0		0	0	0	0	0	0	0		0	0	0	0	0	0	0		0	0	0	0	0	0
	Transporter53	Phosphatidylethanolamine carrier - Phosphatidylethanolamine	Transporters	0	0	0	0	0	0	0		0	0	0	0	0	0	0		0	0	0	0	0	0	0		0	0	0	0	0	0	0		0	0	0	0	0	0	0		0	0	0	0	0	0
	Transporter54	Diffusion? - Propanoate	Transporters	0	0	0	0	0	0	0		0	0	0	0	0	0	0		0	0	0	0	0	0	0		0	0	0	0	0	0	0		0	0	0	0	0	0	0		0	0	0	0	0	0
	Transporter55	Diffusion? - Butanoic acid	Transporters	0	0	0	0	0	0	0		0	0	0	0	0	0	0		0	0	0	0	0	0	0		0	0	0	0	0	0	0		0	0	0	0	0	0	0		0	0	0	0	0	0
	Transporter56	MitoFerrin carrier - Fe2+	Transporters	0	0	0	0	0	0	0		0	0	0	0	0	0	0		0	0	0	0	0	0	0		0	0	0	0	0	0	0		0	0	0	0	0	0	0		0	0	0	0	0	0
	Transporter57	Unknown amino acid carrier - L-Asparagine	Transporters	0	0	0	0	0	0	0		0	0	0	0	0	0	0		0	0	0	0	0	0	0		0	0	0	0	0	0	0		0	0	0	0	0	0	0		0	0	0	0	0	0
	Transporter58	Unknown amino acid carrier - L-Cysteine	Transporters	-0.001	-0.001	-0.001	-0.001	-0.001	-0.001	-0.001		-0.001	-0.001	-0.001	-0.001	-0.001	-0.001	-0.001		-0.001	-0.001	-0.001	-0.001	-0.001	-0.001	-0.001		-0.001	-0.001	-0.001	-0.001	-0.001	-0.001	-0.001		-0.001	-0.001	-0.001	-0.001	-0.001	-0.001	-0.001		-0.001	-0.001	-0.001	-0.001	-0.001	-0.001
	Transporter59	Unknown amino acid carrier - L-Glutamine	Transporters	0	0	0	0	0	0	0		0	0	0	0	0	0	0		0	0	0	0	0	0	0		0	0	0	0	0	0	0		0	0	0	0	0	0	0		0	0	0	0	0	0
	Transporter60	Unknown amino acid carrier - L-Proline	Transporters	-0.0044	-0.0044	-0.0044	-0.0044	-0.0044	-0.0044	-0.0044		-0.0044	-0.0044	-0.0044	-0.0044	-0.0044	-0.0044	-0.0044		-5	-5	-5	-5	-5	-5	-5		-0.0044	-0.0044	-0.0044	-0.0044	-0.0044	-0.0044	-0.0044		-0.0044	-0.0044	-0.0044	-0.0044	-0.0044	-0.0044	-0.0044		-0.0044	-0.0044	-0.0044	-0.0044	-0.0044	-0.0044
	Transporter61	Unknown amino acid carrier - L-Tyrosine	Transporters	0	0	0	0	0	0	0		0	0	0	0	0	0	0		0	0	0	0	0	0	0		0	0	0	0	0	0	0		0	0	0	0	0	0	0		0	0	0	0	0	0
	Transporter62	Unknown amino acid carrier - L-Histidine	Transporters	0	0	0	0	0	0	0		0	0	0	0	0	0	0		0	0	0	0	0	0	0		0	0	0	0	0	0	0		0	0	0	0	0	0	0		0	0	0	0	0	0
	Transporter63	Unknown amino acid carrier - L-Methionine	Transporters	0	0	0	0	0	0	0		0	0	0	0	0	0	0		0	0	0	0	0	0	0		0	0	0	0	0	0	0		0	0	0	0	0	0	0		0	0	0	0	0	0
	Transporter64	Unknown amino acid carrier - L-Phenylalanine	Transporters	0	0	0	0	0	0	0		0	0	0	0	0	0	0		0	0	0	0	0	0	0		0	0	0	0	0	0	0		0	0	0	0	0	0	0		0	0	0	0	0	0
	Transporter65	Unknown amino acid carrier - L-Tryptophan	Transporters	0	0	0	0	0	0	0		0	0	0	0	0	0	0		0	0	0	0	0	0	0		0	0	0	0	0	0	0		0	0	0	0	0	0	0		0	0	0	0	0	0
	Transporter66	Unknown amino acid carrier - Glycine	Transporters	0.0166	0	0	0	0	0	0		0.0166	0	0	0	0	0	0		0.0166	0	0	0	0	0	0		0.0166	0	0	0	0	0	0		0.0166	0	0	0	0	0	0		0.0166	0	0	0	0	0
	Transporter67	Unknown amino acid carrier - L-Isoleucine	Transporters	-0.0039	0	0	0	0	0	0		-0.0039	0	0	0	0	0	0		-0.0039	0	0	0	0	0	0		-0.000475	0	0	0	0	0	0		-0.0039	-0.0039	-0.0039	-0.0039	-0.0039	-0.0039	-0.0039		0	-0.0039	-0.0039	-0.0039	-0.0039	-0.0039
	Transporter68	Unknown amino acid carrier - L-Leucine	Transporters	0	0	0	0	0	0	0		0	0	0	0	0	0	0		0	0	0	0	0	0	0		0	0	0	0	0	0	0		0	0	0	0	0	0	0		0	0	0	0	0	0
	Transporter69	Unknown amino acid carrier - L-Valine	Transporters	-0.0106	-0.0106	-0.0106	-0.0106	-0.0106	-0.0106	-0.0106		-0.0106	-0.0106	-0.0106	-0.0106	-0.0106	-0.0106	-0.0106		-0.0106	-0.0106	-0.0106	-0.0106	-0.0106	-0.0106	-0.0106		-5	-5	-5	-5	-5	-5	-5		-0.0106	-0.0106	-0.0106	-0.0106	-0.0106	-0.0106	-0.0106		-0.0106	-0.0106	-0.0106	-0.0106	-0.0106	-0.0106
	Transporter70	Unknown amino acid carrier - L-Alanine	Transporters	0	0	0	0	0	0	0		0	0	0	0	0	0	0		0	0	0	0	0	0	0		0	0	0	0	0	0	0		0	0	0	0	0	0	0		0	0	0	0	0	0
	Transporter71	Unknown amino acid carrier - L-Serine	Transporters	-0.0166	0	0	0	0	0	0		-0.0166	0	0	0	0	0	0		-0.0166	0	0	0	0	0	0		-0.0166	0	0	0	0	0	0		-0.0166	0	0	0	0	0	0		-0.0166	0	0	0	0	0
	Transporter72	Unknown amino acid carrier - L-Threonine	Transporters	0	0	0	0	0	0	0		0	0	0	0	0	0	0		0	0	0	0	0	0	0		0	0	0	0	0	0	0		0	0	0	0	0	0	0		0	0	0	0	0	0
	Transporter74	Unknown carrier - Glutathione	Transporters	0	0	0	0	0	0	0		0	0	0	0	0	0	0		0	0	0	0	0	0	0		0	0	0	0	0	0	0		0	0	0	0	0	0	0		0	0	0	0	0	0
	Transporter75	Unknown carrier - 5-Aminolevulinate	Transporters	0	0	0	0	0	0	0		0	0	0	0	0	0	0		0	0	0	0	0	0	0		0	0	0	0	0	0	0		0	0	0	0	0	0	0		0	0	0	0	0	0
	Transporter75b	Unknown carrier - 5-Aminolevulinate	Transporters	0	0	0	0	0	0	0		0	0	0	0	0	0	0		0	0	0	0	0	0	0		0	0	0	0	0	0	0		0	0	0	0	0	0	0		0	0	0	0	0	0
	Transporter76	Unknown carrier - (R)-3-Hydroxybutanoate	Transporters	0	0	0	0	0	0	0		0	0	0	0	0	0	0		0	0	0	0	0	0	0		0	0	0	0	0	0	0		0	0	0	0	0	0	0		0	0	0	0	0	0
	Transporter76b	Unknown carrier - (R)-3-Hydroxybutanoate	Transporters	-0.04836	0	0	0	0	0	0		-0.04836	0	0	0	0	0	0		-0.04836	0	0	0	0	0	0		0	0	0	0	0	0	0		-0.04836	0	0	0	0	0	0		0	0	0	0	0	0
	Transporter77	Unknown carrier - Urea	Transporters	0.0034	0.0034	0.0034	0.0034	0.0034	0.0034	0.0034		2.5	2.5	2.5	2.5	2.5	2.5	2.5		0.0034	0.0034	0.0034	0.0034	0.0034	0.0034	0.0034		0.0034	0.0034	0.0034	0.0034	0.0034	0.0034	0.0034		0.0034	0.0034	0.0034	0.0034	0.0034	0.0034	0.0034		0.0034	0.0034	0.0034	0.0034	0.0034	0.0034
	Transporter78	Unknown carrier - Fumarate	Transporters	0	0	0	0	0	0	0		0	0	0	0	0	0	0		0	0	0	0	0	0	0		0	0	0	0	0	0	0		0	0	0	0	0	0	0		0	0	0	0	0	0
	Transporter79	Unknown carrier - Acetoacetate	Transporters	0	0	0	0	0	0	0		0	0	0	0	0	0	0		0	0	0	0	0	0	0		0	0	0	0	0	0	0		0	0	0	0	0	0	0		0	0	0	0	0	0
	Transporter80	Unknown carrier - HCO3-	Transporters	-0.0039	0	0	0	0	0	0		-0.0039	0	0	0	0	0	0		-0.0039	0	0	0	0	0	0		-0.000475	0	0	0	0	0	0		-0.0039	-0.0039	-0.0039	-0.0039	-0.0039	-0.0039	-0.0039		0	-0.0039	-0.0039	-0.0039	-0.0039	-0.0039
	Transporter81	Diffusion? - NH3	Transporters	5.2471	3.81364	3.81364	3.81364	3.81364	3.81364	3.81364		10.2335	10.016	10.016	10.016	10.016	10.016	10.016		5.2427	5.0252	5.0252	5.0252	5.0252	5.0252	5.0252		5.23308	5.123	5.123	5.123	5.123	5.123	5.123		2.6681	2.6681	2.6681	2.6681	2.6681	2.6681	2.6681		3.8076	5.5908	5.5908	5.5908	5.5908	5.5908
	Transporter82	Putrescine	Transporters	0	0	0	0	0	0	0		0	0	0	0	0	0	0		0	0	0	0	0	0	0		0	0	0	0	0	0	0		0	0	0	0	0	0	0		0	0	0	0	0	0
	Transporter83	Heme	Transporters	0	0	0	0	0	0	0		0	0	0	0	0	0	0		0	0	0	0	0	0	0		0	0	0	0	0	0	0		0	0	0	0	0	0	0		0	0	0	0	0	0
	Transporter84	Hydrogen sulfide	Transporters	0.001	0.001	0.001	0.001	0.001	0.001	0.001		0.001	0.001	0.001	0.001	0.001	0.001	0.001		0.001	0.001	0.001	0.001	0.001	0.001	0.001		0.001	0.001	0.001	0.001	0.001	0.001	0.001		0.001	0.001	0.001	0.001	0.001	0.001	0.001		0.001	0.001	0.001	0.001	0.001	0.001
	Transporter85	P5C carrier - (S)-1-Pyrroline-5-carboxylate	Transporters	0	0	0	0	0	0	0		0	0	0	0	0	0	0		0	0	0	0	0	0	0		0	0	0	0	0	0	0		0	0	0	0	0	0	0		0	0	0	0	0	0
	Transporter85b	P5C carrier - (S)-1-Pyrroline-5-carboxylate	Transporters	0	0	0	0	0	0	0		0	0	0	0	0	0	0		0	0	0	0	0	0	0		0	0	0	0	0	0	0		0	0	0	0	0	0	0		0	0	0	0	0	0
	Transporter86	Biomass	Transporters	0	0	0	0	0	0	0		0	0	0	0	0	0	0		0	0	0	0	0	0	0		0	0	0	0	0	0	0		0	0	0	0	0	0	0		0	0	0	0	0	0
	Boundary1	CO2	Boundary conditions	-20.8271	-21.9683	-21.9683	-21.9683	-21.9683	-21.9683	-21.9683		-15.1216	-16.2628	-16.2628	-16.2628	-16.2628	-16.2628	-16.2628		-15.1185	-16.2597	-16.2597	-16.2597	-16.2597	-16.2597	-16.2597		-12.336	-13.4166	-13.4166	-13.4166	-13.4166	-13.4166	-13.4166		-24.3105	-20.9323	-20.9323	-20.9323	-20.9323	-20.9323	-20.9323		-18.0384	-17.1962	-17.1962	-17.1962	-17.1962	-17.1962
	Boundary2	Oxygen	Boundary conditions	19.8	19.8	19.8	19.8	19.8	19.8	19.8		19.8	19.8	19.8	19.8	19.8	19.8	19.8		19.8	19.8	19.8	19.8	19.8	19.8	19.8		19.8	19.8	19.8	19.8	19.8	19.8	19.8		19.8	19.8	19.8	19.8	19.8	19.8	19.8		19.8	19.8	19.8	19.8	19.8	19.8
	Boundary3	L-Arginine	Boundary conditions	0.0068	0.0068	0.0068	0.0068	0.0068	0.0068	0.0068		5	5	5	5	5	5	5		0.0068	0.0068	0.0068	0.0068	0.0068	0.0068	0.0068		0.0068	0.0068	0.0068	0.0068	0.0068	0.0068	0.0068		0.0068	0.0068	0.0068	0.0068	0.0068	0.0068	0.0068		0.0068	0.0068	0.0068	0.0068	0.0068	0.0068
	Boundary4	L-Lysine	Boundary conditions	0.0298	0	0	0	0	0	0		0.0298	0	0	0	0	0	0		0.0298	0	0	0	0	0	0		0.0298	0	0	0	0	0	0		0.0298	0.0298	0.0298	0.0298	0.0298	0.0298	0.0298		1.812	2.74015	2.74015	2.74015	2.74015	2.74015
	Boundary5	L-Glutamate	Boundary conditions	5	5	5	5	5	5	5		0	0	0	0	0	0	0		0	0	0	0	0	0	0		0	0	0	0	0	0	0		0	0	0	0	0	0	0		0	0	0	0	0	0
	Boundary6	L-Proline	Boundary conditions	0.0044	0.0044	0.0044	0.0044	0.0044	0.0044	0.0044		0.0044	0.0044	0.0044	0.0044	0.0044	0.0044	0.0044		5	5	5	5	5	5	5		0.0044	0.0044	0.0044	0.0044	0.0044	0.0044	0.0044		0.0044	0.0044	0.0044	0.0044	0.0044	0.0044	0.0044		0.0044	0.0044	0.0044	0.0044	0.0044	0.0044
	Boundary7	Fe2+	Boundary conditions	0	0	0	0	0	0	0		0	0	0	0	0	0	0		0	0	0	0	0	0	0		0	0	0	0	0	0	0		0	0	0	0	0	0	0		0	0	0	0	0	0
	Boundary8	L-Aspartate	Boundary conditions	0.154	0.154	0.154	0.154	0.154	0.154	0.154		0.154	0.154	0.154	0.154	0.154	0.154	0.154		0.154	0.154	0.154	0.154	0.154	0.154	0.154		0.154	0.154	0.154	0.154	0.154	0.154	0.154		5	2.575	2.575	2.575	2.575	2.575	2.575		0.154	0.154	0.154	0.154	0.154	0.154
	Boundary9	Glycine	Boundary conditions	-0.0166	0	0	0	0	0	0		-0.0166	0	0	0	0	0	0		-0.0166	0	0	0	0	0	0		-0.0166	0	0	0	0	0	0		-0.0166	0	0	0	0	0	0		-0.0166	0	0	0	0	0
	Boundary10	L-Tyrosine	Boundary conditions	0	0	0	0	0	0	0		0	0	0	0	0	0	0		0	0	0	0	0	0	0		0	0	0	0	0	0	0		0	0	0	0	0	0	0		0	0	0	0	0	0
	Boundary11	L-Asparagine	Boundary conditions	0	0	0	0	0	0	0		0	0	0	0	0	0	0		0	0	0	0	0	0	0		0	0	0	0	0	0	0		0	0	0	0	0	0	0		0	0	0	0	0	0
	Boundary12	L-Methionine	Boundary conditions	0	0	0	0	0	0	0		0	0	0	0	0	0	0		0	0	0	0	0	0	0		0	0	0	0	0	0	0		0	0	0	0	0	0	0		0	0	0	0	0	0
	Boundary13	L-Phenylalanine	Boundary conditions	0	0	0	0	0	0	0		0	0	0	0	0	0	0		0	0	0	0	0	0	0		0	0	0	0	0	0	0		0	0	0	0	0	0	0		0	0	0	0	0	0
	Boundary14	L-Tryptophan	Boundary conditions	0	0	0	0	0	0	0		0	0	0	0	0	0	0		0	0	0	0	0	0	0		0	0	0	0	0	0	0		0	0	0	0	0	0	0		0	0	0	0	0	0
	Boundary15	L-Histidine	Boundary conditions	0	0	0	0	0	0	0		0	0	0	0	0	0	0		0	0	0	0	0	0	0		0	0	0	0	0	0	0		0	0	0	0	0	0	0		0	0	0	0	0	0
	Boundary16	L-Glutamine	Boundary conditions	0	0	0	0	0	0	0		0	0	0	0	0	0	0		0	0	0	0	0	0	0		0	0	0	0	0	0	0		0	0	0	0	0	0	0		0	0	0	0	0	0
	Boundary17	5-Aminolevulinate	Boundary conditions	0	0	0	0	0	0	0		0	0	0	0	0	0	0		0	0	0	0	0	0	0		0	0	0	0	0	0	0		0	0	0	0	0	0	0		0	0	0	0	0	0
	Boundary18	L-Cysteine	Boundary conditions	0.001	0.001	0.001	0.001	0.001	0.001	0.001		0.001	0.001	0.001	0.001	0.001	0.001	0.001		0.001	0.001	0.001	0.001	0.001	0.001	0.001		0.001	0.001	0.001	0.001	0.001	0.001	0.001		0.001	0.001	0.001	0.001	0.001	0.001	0.001		0.001	0.001	0.001	0.001	0.001	0.001
	Boundary19	Phosphatidylcholine	Boundary conditions	0	0	0	0	0	0	0		0	0	0	0	0	0	0		0	0	0	0	0	0	0		0	0	0	0	0	0	0		0	0	0	0	0	0	0		0	0	0	0	0	0
	Boundary20	Phosphatidylserine	Boundary conditions	0	0	0	0	0	0	0		0	0	0	0	0	0	0		0	0	0	0	0	0	0		0	0	0	0	0	0	0		0	0	0	0	0	0	0		0	0	0	0	0	0
	Boundary21	Phosphatidylethanolamine	Boundary conditions	0	0	0	0	0	0	0		0	0	0	0	0	0	0		0	0	0	0	0	0	0		0	0	0	0	0	0	0		0	0	0	0	0	0	0		0	0	0	0	0	0
	Boundary22	alpha-D-Glucose	Boundary conditions	0.9	0.9	0.9	0.9	0.9	0.9	0.9		0.9	0.9	0.9	0.9	0.9	0.9	0.9		0.9	0.9	0.9	0.9	0.9	0.9	0.9		0.9	0.9	0.9	0.9	0.9	0.9	0.9		0.9	0.9	0.9	0.9	0.9	0.9	0.9		0.9	0.9	0.9	0.9	0.9	0.9
	Boundary23	Glycerol	Boundary conditions	0	0	0	0	0	0	0		0	0	0	0	0	0	0		0	0	0	0	0	0	0		0	0	0	0	0	0	0		0	0	0	0	0	0	0		0	0	0	0	0	0
	Boundary24	Propanoate	Boundary conditions	0	0	0	0	0	0	0		0	0	0	0	0	0	0		0	0	0	0	0	0	0		0	0	0	0	0	0	0		0	0	0	0	0	0	0		0	0	0	0	0	0
	Boundary25	Sulfate	Boundary conditions	0	0	0	0	0	0	0		0	0	0	0	0	0	0		0	0	0	0	0	0	0		0	0	0	0	0	0	0		0	0	0	0	0	0	0		0	0	0	0	0	0
	Boundary26	Sulfite	Boundary conditions	0	0	0	0	0	0	0		0	0	0	0	0	0	0		0	0	0	0	0	0	0		0	0	0	0	0	0	0		0	0	0	0	0	0	0		0	0	0	0	0	0
	Boundary27	Thiosulfate	Boundary conditions	0	0	0	0	0	0	0		0	0	0	0	0	0	0		0	0	0	0	0	0	0		0	0	0	0	0	0	0		0	0	0	0	0	0	0		0	0	0	0	0	0
	Boundary28	Succinate	Boundary conditions	-3.11051	-0.939914	-0.939914	-0.939914	-0.939914	-0.939914	-0.939914		-4.52839	-2.3578	-2.3578	-2.3578	-2.3578	-2.3578	-2.3578		-4.53216	-2.36157	-2.36157	-2.36157	-2.36157	-2.36157	-2.36157		-5.16567	-3.0646	-3.0646	-3.0646	-3.0646	-3.0646	-3.0646		-0.835649	0	0	0	0	0	0		-0.1758	0	0	0	0	0
	Boundary29	(S)-Malate	Boundary conditions	0	0	0	0	0	0	0		0	0	0	0	0	0	0		0	0	0	0	0	0	0		0	0	0	0	0	0	0		0	0	0	0	0	0	0		0	0	0	0	0	0
	Boundary30	Isocitrate	Boundary conditions	0	0	0	0	0	0	0		0	0	0	0	0	0	0		0	0	0	0	0	0	0		0	0	0	0	0	0	0		0	0	0	0	0	0	0		0	0	0	0	0	0
	Boundary31	Citrate	Boundary conditions	0	0	0	0	0	0	0		0	0	0	0	0	0	0		0	0	0	0	0	0	0		0	0	0	0	0	0	0		0	0	0	0	0	0	0		0	0	0	0	0	0
	Boundary32	Butanoic acid	Boundary conditions	0	0	0	0	0	0	0		0	0	0	0	0	0	0		0	0	0	0	0	0	0		0	0	0	0	0	0	0		0	0	0	0	0	0	0		0	0	0	0	0	0
	Boundary33	Oxaloacetate	Boundary conditions	0	0	0	0	0	0	0		0	0	0	0	0	0	0		0	0	0	0	0	0	0		0	0	0	0	0	0	0		0	0	0	0	0	0	0		0	0	0	0	0	0
	Boundary34	CoA	Boundary conditions	0	0	0	0	0	0	0		0	0	0	0	0	0	0		0	0	0	0	0	0	0		0	0	0	0	0	0	0		0	0	0	0	0	0	0		0	0	0	0	0	0
	Boundary35	H2O	Boundary conditions	-13.5243	-13.9284	-13.9284	-13.9284	-13.9284	-13.9284	-13.9284		-4.25707	-3.4452	-3.4452	-3.4452	-3.4452	-3.4452	-3.4452		-9.24615	-8.43429	-8.43429	-8.43429	-8.43429	-8.43429	-8.43429		-12.1024	-11.192	-11.192	-11.192	-11.192	-11.192	-11.192		-15.0409	-15.677	-15.677	-15.677	-15.677	-15.677	-15.677		-14.2404	-11.4392	-11.4392	-11.4392	-11.4392	-11.4392
	Boundary36	(R)-3-Hydroxybutanoate	Boundary conditions	0.04836	0	0	0	0	0	0		0.04836	0	0	0	0	0	0		0.04836	0	0	0	0	0	0		0	0	0	0	0	0	0		0.04836	0	0	0	0	0	0		0	0	0	0	0	0
	Boundary37	Urea	Boundary conditions	-0.0068	-0.0068	-0.0068	-0.0068	-0.0068	-0.0068	-0.0068		-5	-5	-5	-5	-5	-5	-5		-0.0068	-0.0068	-0.0068	-0.0068	-0.0068	-0.0068	-0.0068		-0.0068	-0.0068	-0.0068	-0.0068	-0.0068	-0.0068	-0.0068		-0.0068	-0.0068	-0.0068	-0.0068	-0.0068	-0.0068	-0.0068		-0.0068	-0.0068	-0.0068	-0.0068	-0.0068	-0.0068
	Boundary38	Orthophosphate	Boundary conditions	0	0	0	0	0	0	0		0	0	0	0	0	0	0		0	0	0	0	0	0	0		0	0	0	0	0	0	0		0	0	0	0	0	0	0		0	0	0	0	0	0
	Boundary39	Thiamin diphosphate	Boundary conditions	0	0	0	0	0	0	0		0	0	0	0	0	0	0		0	0	0	0	0	0	0		0	0	0	0	0	0	0		0	0	0	0	0	0	0		0	0	0	0	0	0
	Boundary40	NAD+	Boundary conditions	0	0	0	0	0	0	0		0	0	0	0	0	0	0		0	0	0	0	0	0	0		0	0	0	0	0	0	0		0	0	0	0	0	0	0		0	0	0	0	0	0
	Boundary41	ADP	Boundary conditions	0	0	0	0	0	0	0		0	0	0	0	0	0	0		0	0	0	0	0	0	0		0	0	0	0	0	0	0		0	0	0	0	0	0	0		0	0	0	0	0	0
	Boundary42	UDP	Boundary conditions	0	0	0	0	0	0	0		0	0	0	0	0	0	0		0	0	0	0	0	0	0		0	0	0	0	0	0	0		0	0	0	0	0	0	0		0	0	0	0	0	0
	Boundary43	2-Oxoglutarate	Boundary conditions	0	0	0	0	0	0	0		0	0	0	0	0	0	0		0	0	0	0	0	0	0		0	0	0	0	0	0	0		0	0	0	0	0	0	0		0	0	0	0	0	0
	Boundary44	CDP	Boundary conditions	0	0	0	0	0	0	0		0	0	0	0	0	0	0		0	0	0	0	0	0	0		0	0	0	0	0	0	0		0	0	0	0	0	0	0		0	0	0	0	0	0
	Boundary45	dADP	Boundary conditions	0	0	0	0	0	0	0		0	0	0	0	0	0	0		0	0	0	0	0	0	0		0	0	0	0	0	0	0		0	0	0	0	0	0	0		0	0	0	0	0	0
	Boundary46	dGDP	Boundary conditions	0	0	0	0	0	0	0		0	0	0	0	0	0	0		0	0	0	0	0	0	0		0	0	0	0	0	0	0		0	0	0	0	0	0	0		0	0	0	0	0	0
	Boundary47	dTDP	Boundary conditions	0	0	0	0	0	0	0		0	0	0	0	0	0	0		0	0	0	0	0	0	0		0	0	0	0	0	0	0		0	0	0	0	0	0	0		0	0	0	0	0	0
	Boundary48	dCDP	Boundary conditions	0	0	0	0	0	0	0		0	0	0	0	0	0	0		0	0	0	0	0	0	0		0	0	0	0	0	0	0		0	0	0	0	0	0	0		0	0	0	0	0	0
	Boundary49	ATP	Boundary conditions	0	0	0	0	0	0	0		0	0	0	0	0	0	0		0	0	0	0	0	0	0		0	0	0	0	0	0	0		0	0	0	0	0	0	0		0	0	0	0	0	0
	Boundary50	H+	Boundary conditions	4.14639	7.08001	7.08001	7.08001	7.08001	7.08001	7.08001		-3.69618	0.4534	0.4534	0.4534	0.4534	0.4534	0.4534		-3.70133	0.448257	0.448257	0.448257	0.448257	0.448257	0.448257		-4.9814	-0.86	-0.86	-0.86	-0.86	-0.86	-0.86		5.9631	5.2094	5.2094	5.2094	5.2094	5.2094	5.2094		1.7902	3.00075	3.00075	3.00075	3.00075	3.00075
	Boundary51	L-Isoleucine	Boundary conditions	0.0039	0	0	0	0	0	0		0.0039	0	0	0	0	0	0		0.0039	0	0	0	0	0	0		0.000475	0	0	0	0	0	0		0.0039	0.0039	0.0039	0.0039	0.0039	0.0039	0.0039		0	0.0039	0.0039	0.0039	0.0039	0.0039
	Boundary52	L-Leucine	Boundary conditions	0	0	0	0	0	0	0		0	0	0	0	0	0	0		0	0	0	0	0	0	0		0	0	0	0	0	0	0		0	0	0	0	0	0	0		0	0	0	0	0	0
	Boundary53	L-Valine	Boundary conditions	0.0106	0.0106	0.0106	0.0106	0.0106	0.0106	0.0106		0.0106	0.0106	0.0106	0.0106	0.0106	0.0106	0.0106		0.0106	0.0106	0.0106	0.0106	0.0106	0.0106	0.0106		5	5	5	5	5	5	5		0.0106	0.0106	0.0106	0.0106	0.0106	0.0106	0.0106		0.0106	0.0106	0.0106	0.0106	0.0106	0.0106
	Boundary54	Acetaldehyde	Boundary conditions	0	0	0	0	0	0	0		0	0	0	0	0	0	0		0	0	0	0	0	0	0		0	0	0	0	0	0	0		0	0	0	0	0	0	0		0	0	0	0	0	0
	Boundary55	Hexadecanoic acid	Boundary conditions	0	0	0	0	0	0	0		0	0	0	0	0	0	0		0	0	0	0	0	0	0		0	0	0	0	0	0	0		0	0.199324	0.199324	0.199324	0.199324	0.199324	0.199324		0	0	0	0	0	0
	Boundary56	(S)-Lactate	Boundary conditions	0.575	-0.430043	-0.430043	-0.430043	-0.430043	-0.430043	-0.430043		0.575	-1.646	-1.646	-1.646	-1.646	-1.646	-1.646		0.575	-1.646	-1.646	-1.646	-1.646	-1.646	-1.646		0.575	-1.75	-1.75	-1.75	-1.75	-1.75	-1.75		0.575	0.575	0.575	0.575	0.575	0.575	0.575		0.575	-1.723	-1.723	-1.723	-1.723	-1.723
	Boundary57	Fumarate	Boundary conditions	0	0	0	0	0	0	0		0	0	0	0	0	0	0		0	0	0	0	0	0	0		0	0	0	0	0	0	0		0	0	0	0	0	0	0		0	0	0	0	0	0
	Boundary58	Octanoic acid	Boundary conditions	0	0	0	0	0	0	0		0	0	0	0	0	0	0		0	0	0	0	0	0	0		0	0	0	0	0	0	0		0	0	0	0	0	0	0		0	0	0	0	0	0
	Boundary59	HCO3-	Boundary conditions	0.0039	0	0	0	0	0	0		0.0039	0	0	0	0	0	0		0.0039	0	0	0	0	0	0		0.000475	0	0	0	0	0	0		0.0039	0.0039	0.0039	0.0039	0.0039	0.0039	0.0039		0	0.0039	0.0039	0.0039	0.0039	0.0039
	Boundary60	Putrescine	Boundary conditions	0	0	0	0	0	0	0		0	0	0	0	0	0	0		0	0	0	0	0	0	0		0	0	0	0	0	0	0		0	0	0	0	0	0	0		0	0	0	0	0	0
	Boundary61	L-Alanine	Boundary conditions	0	-1.36996	-1.36996	-1.36996	-1.36996	-1.36996	-1.36996		0	-0.154	-0.154	-0.154	-0.154	-0.154	-0.154		0	-0.154	-0.154	-0.154	-0.154	-0.154	-0.154		0	-0.05	-0.05	-0.05	-0.05	-0.05	-0.05		0	0	0	0	0	0	0		0	-0.077	-0.077	-0.077	-0.077	-0.077
	Boundary62	L-Serine	Boundary conditions	0.0166	0	0	0	0	0	0		0.0166	0	0	0	0	0	0		0.0166	0	0	0	0	0	0		0.0166	0	0	0	0	0	0		0.0166	0	0	0	0	0	0		0.0166	0	0	0	0	0
	Boundary63	L-Threonine	Boundary conditions	0	0	0	0	0	0	0		0	0	0	0	0	0	0		0	0	0	0	0	0	0		0	0	0	0	0	0	0		0	0	0	0	0	0	0		0	0	0	0	0	0
	Boundary64	Creatine	Boundary conditions	0	0	0	0	0	0	0		0	0	0	0	0	0	0		0	0	0	0	0	0	0		0	0	0	0	0	0	0		0	0	0	0	0	0	0		0	0	0	0	0	0
	Boundary65	Phosphocreatine	Boundary conditions	0	0	0	0	0	0	0		0	0	0	0	0	0	0		0	0	0	0	0	0	0		0	0	0	0	0	0	0		0	0	0	0	0	0	0		0	0	0	0	0	0
	Boundary66	Orotate	Boundary conditions	0	0	0	0	0	0	0		0	0	0	0	0	0	0		0	0	0	0	0	0	0		0	0	0	0	0	0	0		0	0	0	0	0	0	0		0	0	0	0	0	0
	Boundary67	Bilirubin	Boundary conditions	0	0	0	0	0	0	0		0	0	0	0	0	0	0		0	0	0	0	0	0	0		0	0	0	0	0	0	0		0	0	0	0	0	0	0		0	0	0	0	0	0
	Boundary68	Fe3+	Boundary conditions	0	0	0	0	0	0	0		0	0	0	0	0	0	0		0	0	0	0	0	0	0		0	0	0	0	0	0	0		0	0	0	0	0	0	0		0	0	0	0	0	0
	Boundary69	Carbon monoxide	Boundary conditions	0	0	0	0	0	0	0		0	0	0	0	0	0	0		0	0	0	0	0	0	0		0	0	0	0	0	0	0		0	0	0	0	0	0	0		0	0	0	0	0	0
	Boundary70	Acetoacetate	Boundary conditions	0	0	0	0	0	0	0		0	0	0	0	0	0	0		0	0	0	0	0	0	0		0	0	0	0	0	0	0		0	0	0	0	0	0	0		0	0	0	0	0	0
	Boundary71	Citrulline	Boundary conditions	0	0	0	0	0	0	0		0	0	0	0	0	0	0		0	0	0	0	0	0	0		0	0	0	0	0	0	0		0	0	0	0	0	0	0		0	0	0	0	0	0
	Boundary72	Hydrogen sulfide	Boundary conditions	-0.001	-0.001	-0.001	-0.001	-0.001	-0.001	-0.001		-0.001	-0.001	-0.001	-0.001	-0.001	-0.001	-0.001		-0.001	-0.001	-0.001	-0.001	-0.001	-0.001	-0.001		-0.001	-0.001	-0.001	-0.001	-0.001	-0.001	-0.001		-0.001	-0.001	-0.001	-0.001	-0.001	-0.001	-0.001		-0.001	-0.001	-0.001	-0.001	-0.001	-0.001
	Boundary73	NADP+	Boundary conditions	0	0	0	0	0	0	0		0	0	0	0	0	0	0		0	0	0	0	0	0	0		0	0	0	0	0	0	0		0	0	0	0	0	0	0		0	0	0	0	0	0
	Boundary74	NADPH	Boundary conditions	0	0	0	0	0	0	0		0	0	0	0	0	0	0		0	0	0	0	0	0	0		0	0	0	0	0	0	0		0	0	0	0	0	0	0		0	0	0	0	0	0
	Boundary75	Nitric oxide	Boundary conditions	0	0	0	0	0	0	0		0	0	0	0	0	0	0		0	0	0	0	0	0	0		0	0	0	0	0	0	0		0	0	0	0	0	0	0		0	0	0	0	0	0
	Boundary76	GDP	Boundary conditions	0	0	0	0	0	0	0		0	0	0	0	0	0	0		0	0	0	0	0	0	0		0	0	0	0	0	0	0		0	0	0	0	0	0	0		0	0	0	0	0	0
	Boundary77	H+ (accumulation)	Boundary conditions	0	0	0	0	0	0	0		0	0	0	0	0	0	0		0	0	0	0	0	0	0		0	0	0	0	0	0	0		0	0	0	0	0	0	0		0	0	0	0	0	0
	Boundary78	NADH Pool	Boundary conditions	0	0	0	0	0	0	0		0	0	0	0	0	0	0		0	0	0	0	0	0	0		0	0	0	0	0	0	0		0	0	0	0	0	0	0		0	0	0	0	0	0
	Boundary79	NADPH Pool	Boundary conditions	0	0	0	0	0	0	0		0	0	0	0	0	0	0		0	0	0	0	0	0	0		0	0	0	0	0	0	0		0	0	0	0	0	0	0		0	0	0	0	0	0
	Boundary81	Acetyl-CoA (For lipid synthesis)	Boundary conditions	0	0	0	0	0	0	0		0	0	0	0	0	0	0		0	0	0	0	0	0	0		0	0	0	0	0	0	0		0	0	0	0	0	0	0		0	0	0	0	0	0
	Boundary82	Pyruvate	Boundary conditions	0	0	0	0	0	0	0		0	0	0	0	0	0	0		0	0	0	0	0	0	0		0	0	0	0	0	0	0		0	0	0	0	0	0	0		0	0	0	0	0	0
	Boundary83	Biomass	Boundary conditions	-148.099	-137.145	-124.973	-112.8	-105.497	-103.062	-100.628		-150.34	-138.336	-125.113	-111.891	-103.957	-101.313	-98.6684		-142.981	-132.817	-121.434	-110.051	-103.222	-100.945	-98.6689		-144.098	-133.382	-121.485	-109.588	-102.45	-100.07	-97.6908		-145.22	-134.219	-121.824	-109.429	-101.992	-99.5127	-97.0336		-142.807	-131.867	-120.101	-108.335	-101.276	-98.9227
	Boundary87	NH4	Boundary conditions	-5.2471	-3.81364	-3.81364	-3.81364	-3.81364	-3.81364	-3.81364		-10.2335	-10.016	-10.016	-10.016	-10.016	-10.016	-10.016		-5.2427	-5.0252	-5.0252	-5.0252	-5.0252	-5.0252	-5.0252		-5.23308	-5.123	-5.123	-5.123	-5.123	-5.123	-5.123		-5.0931	-2.6681	-2.6681	-2.6681	-2.6681	-2.6681	-2.6681		-3.8076	-5.5908	-5.5908	-5.5908	-5.5908	-5.5908
	Boundary88	Formate	Boundary conditions	0	0	0	0	0	0	0		0	0	0	0	0	0	0		0	0	0	0	0	0	0		0	0	0	0	0	0	0		0	0	0	0	0	0	0		0	0	0	0	0	0
[truncated: 8 more columns]

## Sheet: Table S7
Table S7. System fluxes with increased availability of TCA cycle intermediates, and varying complex I from fully active (100%) to fully inhibited (0%).
			Malate availability increased to 5μmol/min/gDW								Citrate availability increased to 5μmol/min/gDW								Oxaloacetate availability increased to 5μmol/min/gDW
Reaction ID	Reaction description	Pathway description	Percentage complex I flux reduction (Flux values in μmol/min/gDW)								Percentage complex I flux reduction (Flux values in μmol/min/gDW)								Percentage complex I flux reduction (Flux values in μmol/min/gDW)
			1	0.75	0.5	0.25	0.1	0.05	0		1	0.75	0.5	0.25	0.1	0.05	0		1	0.75	0.5	0.25	0.1	0.05	0
BioMass5	Objective function - maximum ATP production	Objective Function	147.089	135.628	123.192	110.757	103.295	100.808	98.321		148.099	137.145	124.973	112.8	105.497	103.062	100.628		142.927	131.654	120.226	108.798	101.941	99.6552	97.3695
R00258MM	L-Alanine+2-Oxoglutarate-->Pyruvate+L-Glutamate	Alanine, aspartate and glutamate metabolism	0	0	0	0	0	0	0		0	0	0	0	0	0	0		0	0	0	0	0	0	0
R01648MM	4-Aminobutanoate+2-Oxoglutarate-->Succinatesemialdehyde+L-Glutamate	Alanine, aspartate and glutamate metabolism	0	0	0	0	0	0	0		0	0	0	0	0	0	0		0	0	0	0	0	0	0
R00261MM	L-Glutamate-->4-Aminobutanoate+CO2	Alanine, aspartate and glutamate metabolism / Butanoate metabolism	0	0	0	0	0	0	0		0	0	0	0	0	0	0		0	0	0	0	0	0	0
R00713MM	Succinatesemialdehyde+NAD++H2O-->Succinate+NADH+H+	Alanine, aspartate and glutamate metabolism / Butanoate metabolism	0	0	0	0	0	0	0		0	0	0	0	0	0	0		0	0	0	0	0	0	0
R00243MM	L-Glutamate+NAD++H2O-->2-Oxoglutarate+NH3+NADH+H+	Amino Acid degradation	0.233946	0.0455373	0.046017	0.04605	0.04605	0.12305	0.04605		0.23416	0.0123596	0.0413	0.0137243	0.0140938	0.0141969	0.0143		0	0.037548	0.0388338	0.040107	0.0408542	0.0410909	0.0413276
R00248MM	L-Glutamate+NADP++H2O-->2-Oxoglutarate+NH3+NADPH+H+	Amino Acid degradation	0.0121543	0.123563	0.123083	0.12305	0.12305	0.12305	0.12305		0.0119404	0.0432404	0.0413	0.0418757	0.0415062	0.0414031	0.0413		0	0.054552	0.0532662	0.051993	0.0512458	0.0510091	0.0507724
R00410MM	Succinyl-CoA+Acetoacetate-->Succinate+Acetoacetyl-CoA	Amino Acid degradation and Ketone Bodies	0.04836	0	0	0	0	0	0		0.04836	0	0	0	0	0	0		0.17854	0	0	0	0	0	0
R00239MM	ATP+L-Glutamate-->ADP+L-Glutamyl5-phosphate	Arginine and proline metabolism	0	0	0	0	0	0	0		0	0	0	0	0	0	0		0	0	0	0	0	0	0
R00256MM	L-Glutamine+H2O-->L-Glutamate+NH3	Arginine and proline metabolism	0	0	0	0	0	0	0		0	0	0	0	0	0	0		0	0	0	0	0	0	0
R00551MM	L-Arginine+H2O-->L-Ornithine+Urea	Arginine and proline metabolism	0.0034	0.0034	0.0034	0.0034	0.0034	0.0034	0.0034		0.0034	0.0034	0.0034	0.0034	0.0034	0.0034	0.0034		0.0034	0.0034	0.0034	0.0034	0.0034	0.0034	0.0034
R00566MM	L-Arginine-->Agmatine+CO2	Arginine and proline metabolism	0	0	0	0	0	0	0		0	0	0	0	0	0	0		0	0	0	0	0	0	0
R00667MM	L-Ornithine+2-Oxoglutarate-->L-Glutamate5-semialdehyde+L-Glutamate	Arginine and proline metabolism	0.0068	0.0068	0.0068	0.0068	0.0068	0.0068	0.0068		0.0068	0.0068	0.0068	0.0068	0.0068	0.0068	0.0068		0.0068	0.0068	0.0068	0.0068	0.0068	0.0068	0.0068
R00707MM	(S)-1-Pyrroline-5-carboxylate+NAD++2H2O-->L-Glutamate+NADH+H+	Arginine and proline metabolism	0.00310372	0.00198005	0.00216703	0.0022	0.0022	0.0022	0.0022		0.0031053	0.00183336	0.0022	0.00186485	0.00199376	0.00209688	0.0022		0.00291516	0.00147141	0.00147141	0.00146948	0.00146775	0.001467	0.00146664
R00708MM	(S)-1-Pyrroline-5-carboxylate+NADP++2H2O-->L-Glutamate+NADPH+H+	Arginine and proline metabolism	0.00129628	0.00241995	0.00223297	0.0022	0.0022	0.0022	0.0022		0.0012947	0.00256664	0.0022	0.00253515	0.00240624	0.00230312	0.0022		0.00148484	0.00292859	0.00292859	0.00293052	0.00293225	0.002933	0.00293336
R01157MM	Agmatine+H2O-->Putrescine+Urea	Arginine and proline metabolism	0	0	0	0	0	0	0		0	0	0	0	0	0	0		0	0	0	0	0	0	0
R01248MM	L-Proline+NAD+-->(S)-1-Pyrroline-5-carboxylate+NADH+H+	Arginine and proline metabolism	0	-3.60924	-12.0455	-20.4798	-25.5403	-27.2307	-28.9139		0	-4.23176	-12.4894	-20.7471	-25.7017	-27.3533	-29.0048		0	-6.04903	-13.8018	-21.5545	-26.2062	-27.7567	-29.3073
R01251MM	L-Proline+NADP+-->(S)-1-Pyrroline-5-carboxylate+NADPH+H+	Arginine and proline metabolism	0	0	0	0	0	-2.7151	0		0	0	-2.16144	0	0	0	0		0	0	0	0	0	0	0
R03313MM	L-Glutamate5-semialdehyde+Orthophosphate+NADP+-->L-Glutamyl5-phosphate+NADPH+H+	Arginine and proline metabolism	0	0	0	0	0	0	0		0	0	0	0	0	0	0		0	0	0	0	0	0	0
R03314MM	L-Glutamate5-semialdehyde-->(S)-1-Pyrroline-5-carboxylate+H2O	Arginine and proline metabolism	0	0	0	0	0	0	0		0	0	0	0	0	0	0		0	0	0	0	0	0	0
R00004MM	Pyrophosphate+H2O-->2Orthophosphate	Carnitine Shuttle	0	0	0	0	0	0	0		0	0	0	0	0	0	0		0	0	0	0	0	0	0
R00127MM	ATP+AMP-->2ADP	Misc	0	0	0	0	0	0	0		0	0	0	0	0	0	0		0	0	0	0	0	0	0
R01923MM	Palmitoyl-CoA+L-Carnitine-->CoA+L-Palmitoylcarnitine	Carnitine Shuttle	0	0	0	0	0	0	0		0	0	0	0	0	0	0		-0.188233	-0.255302	-0.255302	-0.255302	-0.255302	-0.255302	-0.255302
R00004Cyto	Pyrophosphate+H2O-->2Orthophosphate	Carnitine Shuttle	0	0	0	0	0	0	0		0	0	0	0	0	0	0		0.188233	0.255302	0.255302	0.255302	0.255302	0.255302	0.255302
R00127Cyto	ATP+AMP-->2ADP	Carnitine Shuttle	0	0	0	0	0	0	0		0	0	0	0	0	0	0		0.188233	0.255302	0.255302	0.255302	0.255302	0.255302	0.255302
R01280Cyto	ATP+Hexadecanoicacid+CoA-->AMP+Palmitoyl-CoA+Pyrophosphate	Carnitine Shuttle	0	0	0	0	0	0	0		0	0	0	0	0	0	0		0.188233	0.255302	0.255302	0.255302	0.255302	0.255302	0.255302
R01923Cyto	Palmitoyl-CoA+L-Carnitine-->CoA+L-Palmitoylcarnitine	Carnitine Shuttle	0	0	0	0	0	0	0		0	0	0	0	0	0	0		0.188233	0.255302	0.255302	0.255302	0.255302	0.255302	0.255302
R01881Cyto	ATP+Creatine-->ADP+Phosphocreatine	Creatine	0	0	0	0	0	0	0		0	0	0	0	0	0	0		0	0	0	0	0	0	0
R00895MM	L-Cysteine+2-Oxoglutarate-->Mercaptopyruvate+L-Glutamate	Cysteine and methionine metabolism	0	0	0	0	0	0	0		0	0	0	0	0	0	0		0	0	0	0	0	0	0
R03105MM	Mercaptopyruvate+Sulfite-->Thiosulfate+Pyruvate	Cysteine and methionine metabolism	0	0	0	0	0	0	0		0	0	0	0	0	0	0		0	0	0	0	0	0	0
R00156MM	ATP+UDP-->ADP+UTP	DNA/RNA	0	0	0	0	0	0	0		0	0	0	0	0	0	0		0	0	0	0	0	0	0
R00157MM	UTP+AMP-->UDP+ADP	DNA/RNA	0	0	0	0	0	0	0		0	0	0	0	0	0	0		0	0	0	0	0	0	0
R00330MM	ATP+GDP-->ADP+GTP	DNA/RNA	0	0	0	0	0	0	0		0	0	0	0	0	0	0		0	0	0	0	0	0	0
R00430MM	GTP+Pyruvate-->GDP+Phosphoenolpyruvate	DNA/RNA	0	0	0	0	0	0	0		0	0	0	0	0	0	0		0	0	0	0	0	0	0
R00512MM	ATP+CMP-->ADP+CDP	DNA/RNA	0	0	0	0	0	0	0		0	0	0	0	0	0	0		0	0	0	0	0	0	0
R00570MM	ATP+CDP-->ADP+CTP	DNA/RNA	0	0	0	0	0	0	0		0	0	0	0	0	0	0		0	0	0	0	0	0	0
R00722MM	ATP+IDP-->ADP+ITP	DNA/RNA	0	0	0	0	0	0	0		0	0	0	0	0	0	0		0	0	0	0	0	0	0
R01137MM	ATP+dADP-->ADP+dATP	DNA/RNA	0	0	0	0	0	0	0		0	0	0	0	0	0	0		0	0	0	0	0	0	0
R01138MM	dATP+Pyruvate-->dADP+Phosphoenolpyruvate	DNA/RNA	0	0	0	0	0	0	0		0	0	0	0	0	0	0		0	0	0	0	0	0	0
R01857MM	ATP+dGDP-->ADP+dGTP	DNA/RNA	0	0	0	0	0	0	0		0	0	0	0	0	0	0		0	0	0	0	0	0	0
R01858MM	dGTP+Pyruvate-->dGDP+Phosphoenolpyruvate	DNA/RNA	0	0	0	0	0	0	0		0	0	0	0	0	0	0		0	0	0	0	0	0	0
R02093MM	ATP+dTDP-->ADP+dTTP	DNA/RNA	0	0	0	0	0	0	0		0	0	0	0	0	0	0		0	0	0	0	0	0	0
R02326MM	ATP+dCDP-->ADP+dCTP	DNA/RNA	0	0	0	0	0	0	0		0	0	0	0	0	0	0		0	0	0	0	0	0	0
R00081MM	COMPLEX_IV_Oxygen+4Ferrocytochromec-->4Ferricytochromec+2H2O	Electron Transport Chain	19.7663	19.7747	19.7831	19.7916	19.7966	19.7983	19.8		19.767	19.7753	19.7835	19.7918	19.7967	19.7984	19.8		19.769	19.7768	19.7845	19.7923	19.7969	19.7985	19.8
R00086MM	ATP_SYNTHASE_ADP+Orthophosphate+4H+-->ATP+H2O	Electron Transport Chain	138.567	127.238	114.802	102.367	94.9052	92.418	89.9309		136.72	126.086	113.914	101.741	94.4378	92.0033	89.5688		134.757	123.26	111.832	100.404	93.547	91.2613	88.9757
R02161MM	COMPLEX_III_Ubiquinol+2Ferricytochromec-->Ubiquinone+2Ferrocytochromec	Electron Transport Chain	39.5326	39.5494	39.5663	39.5831	39.5933	39.5966	39.6		39.534	39.5505	39.567	39.5835	39.5934	39.5967	39.6		39.538	39.5535	39.569	39.5845	39.5938	39.5969	39.6
R02163MM	COMPLEX_I_Ubiquinone+NADH-->Ubiquinol+NAD+4H+0.002O2.-	Electron Transport Chain	33.7113	25.2835	16.8557	8.42782	3.37113	1.68557	0		32.9977	24.7483	16.4989	8.24943	3.29977	1.64988	0		30.98	23.235	15.49	7.745	3.098	1.549	0
R02164MM	COMPLEX_II_Ubiquinone+FADH2-->Ubiquinol+FAD+	Electron Transport Chain	5.80632	6.59405	6.59405	6.59405	6.59405	6.59405	6.59405		6.52061	8.31877	8.31877	8.31877	8.31877	8.31877	8.31877		7.20674	7.10832	7.10832	7.10832	7.10832	7.10832	7.10832
R00238MM	2Acetyl-CoA-->CoA+Acetoacetyl-CoA	FA Metabolism	-0.07816	-0.0298	-0.0298	-0.0298	-0.0298	-0.0298	-0.0298		-0.07816	0	0	0	0	0	0		-0.396573	-0.285102	-0.285102	-0.285102	-0.285102	-0.285102	-0.285102
R01175MM	Butanoyl-CoA+FAD-->FADH2+Crotonoyl-CoA	FA Metabolism	0	0	0	0	0	0	0		0	0	0	0	0	0	0		0.188233	0.255302	0.255302	0.255302	0.255302	0.255302	0.255302
R01177MM	Acetyl-CoA+Butanoyl-CoA-->CoA+3-Oxohexanoyl-CoA	FA Metabolism	0	0	0	0	0	0	0		0	0	0	0	0	0	0		-0.188233	-0.255302	-0.255302	-0.255302	-0.255302	-0.255302	-0.255302
R01279MM	Palmitoyl-CoA+FAD-->trans-Hexadec-2-enoyl-CoA+FADH2	FA Metabolism	0	0.448335	0.44956	0.449331	0.449752	2.7151	0.450033		0	0.359115	2.16144	0.359897	0.360103	0.360172	0.36024		0.188233	0.480014	0.480014	0.479191	0.479849	0.480179	0.480014
R01975MM	(S)-3-Hydroxybutanoyl-CoA+NAD+-->Acetoacetyl-CoA+NADH+H+	FA Metabolism	0.0298	0.0298	0.0298	0.0298	0.0298	0.0298	0.0298		0.0298	0	0	0	0	0	0		0.218033	0.285102	0.285102	0.285102	0.285102	0.285102	0.285102
R02487MM	Glutaryl-CoA+FAD-->FADH2+Crotonoyl-CoA+CO2	FA Metabolism	0.0298	0.0298	0.0298	0.0298	0.0298	0.0298	0.0298		0.0298	0	0	0	0	0	0		0.0298	0.0298	0.0298	0.0298	0.0298	0.0298	0.0298
R03026MM	(S)-3-Hydroxybutanoyl-CoA-->Crotonoyl-CoA+H2O	FA Metabolism	-0.0298	-0.0298	-0.0298	-0.0298	-0.0298	-0.0298	-0.0298		-0.0298	0	0	0	0	0	0		-0.218033	-0.285102	-0.285102	-0.285102	-0.285102	-0.285102	-0.285102
R03777MM	Octanoyl-CoA+FAD-->trans-Oct-2-enoyl-CoA+FADH2	FA Metabolism	0	0.448335	0.44956	0.449331	0.449752	2.7151	0.450033		0	0.359115	2.16144	0.359897	0.360103	0.360172	0.36024		0.188233	0.480014	0.480014	0.479191	0.479849	0.480179	0.480014
R03778MM	Octanoyl-CoA+Acetyl-CoA-->CoA+3-Oxodecanoyl-CoA	FA Metabolism	0	0	0	0	0	0	0		0	0	0	0	0	0	0		-0.188233	-0.255302	-0.255302	-0.255302	-0.255302	-0.255302	-0.255302
R03857MM	Lauroyl-CoA+FAD-->2-trans-Dodecenoyl-CoA+FADH2	FA Metabolism	0	0.448335	0.44956	0.449331	0.449752	2.7151	0.450033		0	0.359115	2.16144	0.359897	0.360103	0.360172	0.36024		0.188233	0.480014	0.480014	0.479191	0.479849	0.480179	0.480014
R03858MM	Lauroyl-CoA+Acetyl-CoA-->CoA+3-Oxotetradecanoyl-CoA	FA Metabolism	0	0	0	0	0	0	0		0	0	0	0	0	0	0		-0.188233	-0.255302	-0.255302	-0.255302	-0.255302	-0.255302	-0.255302
R03990MM	Tetradecanoyl-CoA+FAD-->trans-Tetradec-2-enoyl-CoA+FADH2	FA Metabolism	0	0.448335	0.44956	0.449331	0.449752	2.7151	0.450033		0	0.359115	2.16144	0.359897	0.360103	0.360172	0.36024		0.188233	0.480014	0.480014	0.479191	0.479849	0.480179	0.480014
R03991MM	Tetradecanoyl-CoA+Acetyl-CoA-->CoA+3-Oxopalmitoyl-CoA	FA Metabolism	0	0	0	0	0	0	0		0	0	0	0	0	0	0		-0.188233	-0.255302	-0.255302	-0.255302	-0.255302	-0.255302	-0.255302
R04170MM	(S)-3-Hydroxydodecanoyl-CoA-->2-trans-Dodecenoyl-CoA+H2O	FA Metabolism	0	0	0	0	0	0	0		0	0	0	0	0	0	0		-0.188233	-0.255302	-0.255302	-0.255302	-0.255302	-0.255302	-0.255302
R04737MM	(S)-3-Hydroxyhexadecanoyl-CoA+NAD+-->3-Oxopalmitoyl-CoA+NADH+H+	FA Metabolism	0	0	0	0	0	0	0		0	0	0	0	0	0	0		0.188233	0.255302	0.255302	0.255302	0.255302	0.255302	0.255302
R04738MM	(S)-3-Hydroxyhexadecanoyl-CoA-->trans-Hexadec-2-enoyl-CoA+H2O	FA Metabolism	0	0	0	0	0	0	0		0	0	0	0	0	0	0		-0.188233	-0.255302	-0.255302	-0.255302	-0.255302	-0.255302	-0.255302
R04739MM	(S)-3-Hydroxytetradecanoyl-CoA+NAD+-->3-Oxotetradecanoyl-CoA+NADH	FA Metabolism	0	0	0	0	0	0	0		0	0	0	0	0	0	0		0.188233	0.255302	0.255302	0.255302	0.255302	0.255302	0.255302
R04740MM	(S)-3-Hydroxytetradecanoyl-CoA-->trans-Tetradec-2-enoyl-CoA+H2O	FA Metabolism	0	0	0	0	0	0	0		0	0	0	0	0	0	0		-0.188233	-0.255302	-0.255302	-0.255302	-0.255302	-0.255302	-0.255302
R04741MM	(S)-3-Hydroxydodecanoyl-CoA+NAD+-->3-Oxododecanoyl-CoA+NADH+H+	FA Metabolism	0	0	0	0	0	0	0		0	0	0	0	0	0	0		0.188233	0.255302	0.255302	0.255302	0.255302	0.255302	0.255302
R04742MM	Decanoyl-CoA+Acetyl-CoA-->CoA+3-Oxododecanoyl-CoA	FA Metabolism	0	0	0	0	0	0	0		0	0	0	0	0	0	0		-0.188233	-0.255302	-0.255302	-0.255302	-0.255302	-0.255302	-0.255302
R04743MM	(S)-Hydroxydecanoyl-CoA+NAD+-->3-Oxodecanoyl-CoA+NADH+H+	FA Metabolism	0	0	0	0	0	0	0		0	0	0	0	0	0	0		0.188233	0.255302	0.255302	0.255302	0.255302	0.255302	0.255302
R04744MM	(S)-Hydroxydecanoyl-CoA-->trans-Dec-2-enoyl-CoA+H2O	FA Metabolism	0	0	0	0	0	0	0		0	0	0	0	0	0	0		-0.188233	-0.255302	-0.255302	-0.255302	-0.255302	-0.255302	-0.255302
R04745MM	(S)-Hydroxyoctanoyl-CoA+NAD+-->3-Oxooctanoyl-CoA+NADH+H+	FA Metabolism	0	0	0	0	0	0	0		0	0	0	0	0	0	0		0.188233	0.255302	0.255302	0.255302	0.255302	0.255302	0.255302
R04746MM	(S)-Hydroxyoctanoyl-CoA-->trans-Oct-2-enoyl-CoA+H2O	FA Metabolism	0	0	0	0	0	0	0		0	0	0	0	0	0	0		-0.188233	-0.255302	-0.255302	-0.255302	-0.255302	-0.255302	-0.255302
R04747MM	Hexanoyl-CoA+Acetyl-CoA-->CoA+3-Oxooctanoyl-CoA	FA Metabolism	0	0	0	0	0	0	0		0	0	0	0	0	0	0		-0.188233	-0.255302	-0.255302	-0.255302	-0.255302	-0.255302	-0.255302
R04748MM	(S)-Hydroxyhexanoyl-CoA+NAD+-->3-Oxohexanoyl-CoA+NADH+H+	FA Metabolism	0	0	0	0	0	0	0		0	0	0	0	0	0	0		0.188233	0.255302	0.255302	0.255302	0.255302	0.255302	0.255302
R04749MM	(S)-Hydroxyhexanoyl-CoA-->trans-Hex-2-enoyl-CoA+H2O	FA Metabolism	0	0	0	0	0	0	0		0	0	0	0	0	0	0		-0.188233	-0.255302	-0.255302	-0.255302	-0.255302	-0.255302	-0.255302
R04751MM	Hexanoyl-CoA+FAD-->trans-Hex-2-enoyl-CoA+FADH2	FA Metabolism	0	0.448335	0.44956	0.449331	0.449752	2.7151	0.450033		0	0.359115	2.16144	0.359897	0.360103	0.360172	0.36024		0.188233	0.480014	0.480014	0.479191	0.479849	0.480179	0.480014
R04754MM	Decanoyl-CoA+FAD-->trans-Dec-2-enoyl-CoA+FADH2	FA Metabolism	0	0.448335	0.44956	0.449331	0.449752	2.7151	0.450033		0	0.359115	2.16144	0.359897	0.360103	0.360172	0.36024		0.188233	0.480014	0.480014	0.479191	0.479849	0.480179	0.480014
R01624MM	Acetyl-CoA+Acyl-carrierprotein-->CoA+Acetyl-[acyl-carrierprotein]	Fatty acid biosynthesis	0	0	0	0	0	0	0		0	0	0	0	0	0	0		0	0	0	0	0	0	0
R01626MM	Malonyl-CoA+Acyl-carrierprotein-->CoA+Malonyl-[acyl-carrierprotein]	Fatty acid biosynthesis	0	0	0	0	0	0	0		0	0	0	0	0	0	0		0	0	0	0	0	0	0
R04355MM	Acetyl-[acyl-carrierprotein]+Malonyl-[acyl-carrierprotein]-->Acetoacetyl-[acp]+CO2+Acyl-carrierprotein	Fatty acid biosynthesis	0	0	0	0	0	0	0		0	0	0	0	0	0	0		0	0	0	0	0	0	0
R04428MM	(3R)-3-Hydroxybutanoyl-[acyl-carrierprotein]-->But-2-enoyl-[acyl-carrierprotein]+H2O	Fatty acid biosynthesis	0	0	0	0	0	0	0		0	0	0	0	0	0	0		0	0	0	0	0	0	0
R04430MM	Butyryl-[acp]+NADP+-->But-2-enoyl-[acyl-carrierprotein]+NADPH+H+	Fatty acid biosynthesis	0	0	0	0	0	0	0		0	0	0	0	0	0	0		0	0	0	0	0	0	0
R04533MM	(3R)-3-Hydroxybutanoyl-[acyl-carrierprotein]+NADP+-->Acetoacetyl-[acp]+NADPH+H+	Fatty acid biosynthesis	0	0	0	0	0	0	0		0	0	0	0	0	0	0		0	0	0	0	0	0	0
R04536MM	(3R)-3-Hydroxyoctanoyl-[acyl-carrierprotein]+NADP+-->3-Oxooctanoyl-[acp]+NADPH+H+	Fatty acid biosynthesis	0	0	0	0	0	0	0		0	0	0	0	0	0	0		0	0	0	0	0	0	0
R04537MM	(3R)-3-Hydroxyoctanoyl-[acyl-carrierprotein]-->trans-Oct-2-enoyl-[acp]+H2O	Fatty acid biosynthesis	0	0	0	0	0	0	0		0	0	0	0	0	0	0		0	0	0	0	0	0	0
R04952MM	Butyryl-[acp]+Malonyl-[acyl-carrierprotein]-->3-Oxohexanoyl-[acp]+CO2+Acyl-carrierprotein	Fatty acid biosynthesis	0	0	0	0	0	0	0		0	0	0	0	0	0	0		0	0	0	0	0	0	0
R04953MM	(R)-3-Hydroxyhexanoyl-[acp]+NADP+-->3-Oxohexanoyl-[acp]+NADPH+H+	Fatty acid biosynthesis	0	0	0	0	0	0	0		0	0	0	0	0	0	0		0	0	0	0	0	0	0
R04954MM	(R)-3-Hydroxyhexanoyl-[acp]-->trans-Hex-2-enoyl-[acp]+H2O	Fatty acid biosynthesis	0	0	0	0	0	0	0		0	0	0	0	0	0	0		0	0	0	0	0	0	0
R04956MM	Hexanoyl-[acp]+NADP+-->trans-Hex-2-enoyl-[acp]+NADPH+H+	Fatty acid biosynthesis	0	0	0	0	0	0	0		0	0	0	0	0	0	0		0	0	0	0	0	0	0
R04957MM	Hexanoyl-[acp]+Malonyl-[acyl-carrierprotein]-->3-Oxooctanoyl-[acp]+CO2+Acyl-carrierprotein	Fatty acid biosynthesis	0	0	0	0	0	0	0		0	0	0	0	0	0	0		0	0	0	0	0	0	0
R04959MM	Octanoyl-[acp]+NADP+-->trans-Oct-2-enoyl-[acp]+NADPH+H+	Fatty acid biosynthesis	0	0	0	0	0	0	0		0	0	0	0	0	0	0		0	0	0	0	0	0	0
R08157MM	Octanoyl-[acp]+H2O-->Acyl-carrierprotein+Octanoicacid	Fatty acid biosynthesis	0	0	0	0	0	0	0		0	0	0	0	0	0	0		0	0	0	0	0	0	0
R01706MM	Hexadecanoyl-[acp]+H2O-->Acyl-carrierprotein+Hexadecanoicacid	Fatty acid biosynthesis	0	0	0	0	0	0	0		0	0	0	0	0	0	0		0	0	0	0	0	0	0
R04534MM	(3R)-3-Hydroxydecanoyl-[acyl-carrierprotein]+NADP+-->3-Oxodecanoyl-[acp]+NADPH	Fatty acid biosynthesis	0	0	0	0	0	0	0		0	0	0	0	0	0	0		0	0	0	0	0	0	0
R04535MM	(3R)-3-Hydroxydecanoyl-[acyl-carrierprotein]-->trans-Dec-2-enoyl-[acp]+H2O	Fatty acid biosynthesis	0	0	0	0	0	0	0		0	0	0	0	0	0	0		0	0	0	0	0	0	0
R04543MM	(3R)-3-Hydroxypalmitoyl-[acyl-carrierprotein]+NADP+-->3-Oxohexadecanoyl-[acp]+NADPH+H+	Fatty acid biosynthesis	0	0	0	0	0	0	0		0	0	0	0	0	0	0		0	0	0	0	0	0	0
R04544MM	(3R)-3-Hydroxypalmitoyl-[acyl-carrierprotein]-->trans-Hexadec-2-enoyl-[acp]+H2O	Fatty acid biosynthesis	0	0	0	0	0	0	0		0	0	0	0	0	0	0		0	0	0	0	0	0	0
R04566MM	(3R)-3-Hydroxytetradecanoyl-[acyl-carrierprotein]+NADP+-->3-Oxotetradecanoyl-[acp]+NADPH+H+	Fatty acid biosynthesis	0	0	0	0	0	0	0		0	0	0	0	0	0	0		0	0	0	0	0	0	0
R04568MM	(3R)-3-Hydroxytetradecanoyl-[acyl-carrierprotein]-->trans-Tetradec-2-enoyl-[acp]+H2O	Fatty acid biosynthesis	0	0	0	0	0	0	0		0	0	0	0	0	0	0		0	0	0	0	0	0	0
R04725MM	Dodecanoyl-[acyl-carrierprotein]+NADP+-->trans-Dodec-2-enoyl-[acp]+NADPH+H+	Fatty acid biosynthesis	0	0	0	0	0	0	0		0	0	0	0	0	0	0		0	0	0	0	0	0	0
R04726MM	Dodecanoyl-[acyl-carrierprotein]+Malonyl-[acyl-carrierprotein]-->3-Oxotetradecanoyl-[acp]+CO2+Acyl-carrierprotein	Fatty acid biosynthesis	0	0	0	0	0	0	0		0	0	0	0	0	0	0		0	0	0	0	0	0	0
R04960MM	Octanoyl-[acp]+Malonyl-[acyl-carrierprotein]-->3-Oxodecanoyl-[acp]+CO2+Acyl-carrierprotein	Fatty acid biosynthesis	0	0	0	0	0	0	0		0	0	0	0	0	0	0		0	0	0	0	0	0	0
R04962MM	Decanoyl-[acp]+NADP+-->trans-Dec-2-enoyl-[acp]+NADPH+H+	Fatty acid biosynthesis	0	0	0	0	0	0	0		0	0	0	0	0	0	0		0	0	0	0	0	0	0
R04963MM	Decanoyl-[acp]+Malonyl-[acyl-carrierprotein]-->3-Oxododecanoyl-[acp]+CO2+Acyl-carrierprotein	Fatty acid biosynthesis	0	0	0	0	0	0	0		0	0	0	0	0	0	0		0	0	0	0	0	0	0
R04964MM	(R)-3-Hydroxydodecanoyl-[acp]+NADP+-->3-Oxododecanoyl-[acp]+NADPH+H+	Fatty acid biosynthesis	0	0	0	0	0	0	0		0	0	0	0	0	0	0		0	0	0	0	0	0	0
R04965MM	(R)-3-Hydroxydodecanoyl-[acp]-->trans-Dodec-2-enoyl-[acp]+H2O	Fatty acid biosynthesis	0	0	0	0	0	0	0		0	0	0	0	0	0	0		0	0	0	0	0	0	0
R04967MM	Tetradecanoyl-[acp]+NADP+-->trans-Tetradec-2-enoyl-[acp]+NADPH+H+	Fatty acid biosynthesis	0	0	0	0	0	0	0		0	0	0	0	0	0	0		0	0	0	0	0	0	0
R04968MM	Tetradecanoyl-[acp]+Malonyl-[acyl-carrierprotein]-->3-Oxohexadecanoyl-[acp]+CO2+Acyl-carrierprotein	Fatty acid biosynthesis	0	0	0	0	0	0	0		0	0	0	0	0	0	0		0	0	0	0	0	0	0
R04970MM	Hexadecanoyl-[acp]+NADP+-->trans-Hexadec-2-enoyl-[acp]+NADPH+H+	Fatty acid biosynthesis	0	0	0	0	0	0	0		0	0	0	0	0	0	0		0	0	0	0	0	0	0
R01274MM	Palmitoyl-CoA + H2O <=> CoA + Hexadecanoic acid + H+	Fatty acid biosynthesis	0	0	0	0	0	0	0		0	0	0	0	0	0	0		0	0	0	0	0	0	0
R01218MM	5,10-Methylenetetrahydrofolate+NAD+-->5,10-Methenyltetrahydrofolate+NADH+H+	Fatty acid elongation in mitochondria	0.0120235	0	0	0	0	0	0		0.0120591	0	0	0	0	0	0		0.0109752	0	0	0	0	0	0
R03776MM	Octanoyl-CoA+NADP+-->trans-Oct-2-enoyl-CoA+NADPH+H+	Fatty acid elongation in mitochondria	0	-0.448335	-0.44956	-0.449331	-0.449752	-2.7151	-0.450033		0	-0.359115	-2.16144	-0.359897	-0.360103	-0.360172	-0.36024		0	-0.224712	-0.224712	-0.223889	-0.224547	-0.224876	-0.224712
R03856MM	Lauroyl-CoA+NADP+-->2-trans-Dodecenoyl-CoA+NADPH+H+	Fatty acid elongation in mitochondria	0	-0.448335	-0.44956	-0.449331	-0.449752	-2.7151	-0.450033		0	-0.359115	-2.16144	-0.359897	-0.360103	-0.360172	-0.36024		0	-0.224712	-0.224712	-0.223889	-0.224547	-0.224876	-0.224712
R03989MM	Tetradecanoyl-CoA+NADP+-->trans-Tetradec-2-enoyl-CoA+NADPH+H+	Fatty acid elongation in mitochondria	0	-0.448335	-0.44956	-0.449331	-0.449752	-2.7151	-0.450033		0	-0.359115	-2.16144	-0.359897	-0.360103	-0.360172	-0.36024		0	-0.224712	-0.224712	-0.223889	-0.224547	-0.224876	-0.224712
R04753MM	Decanoyl-CoA+NADP+-->trans-Dec-2-enoyl-CoA+NADPH+H+	Fatty acid elongation in mitochondria	0	-0.448335	-0.44956	-0.449331	-0.449752	-2.7151	-0.450033		0	-0.359115	-2.16144	-0.359897	-0.360103	-0.360172	-0.36024		0	-0.224712	-0.224712	-0.223889	-0.224547	-0.224876	-0.224712
R06985MM	trans-Hex-2-enoyl-CoA+NADPH+H+-->Hexanoyl-CoA+NADP+	Fatty acid elongation in mitochondria	0	0.448335	0.44956	0.449331	0.449752	2.7151	0.450033		0	0.359115	2.16144	0.359897	0.360103	0.360172	0.36024		0	0.224712	0.224712	0.223889	0.224547	0.224876	0.224712
R01278MM	Palmitoyl-CoA+NADP+-->trans-Hexadec-2-enoyl-CoA+NADPH+H+	Fatty acid elongation in mitochondria	0	-0.448335	-0.44956	-0.449331	-0.449752	-2.7151	-0.450033		0	-0.359115	-2.16144	-0.359897	-0.360103	-0.360172	-0.36024		0	-0.224712	-0.224712	-0.223889	-0.224547	-0.224876	-0.224712
R01280MM	ATP+Hexadecanoicacid+CoA-->AMP+Palmitoyl-CoA+Pyrophosphate	Fatty acid metabolism	0	0	0	0	0	0	0		0	0	0	0	0	0	0		0	0	0	0	0	0	0
R00253MM	ATP+L-Glutamate+NH3-->ADP+Orthophosphate+L-Glutamine	Glutamine	0	0	0	0	0	0	0		0	0	0	0	0	0	0		0	0	0	0	0	0	0
R00494Cyto	Glutathione+H2O-->Cys-Gly+L-Glutamate	Glutathione	0	0	0	0	0	0	0		0	0	0	0	0	0	0		0	0	0	0	0	0	0
R00899Cyto	Cys-Gly+H2O-->L-Cysteine+Glycine	Glutathione	0	0	0	0	0	0	0		0	0	0	0	0	0	0		0	0	0	0	0	0	0
R00842Cyto	sn-Glycerol3-phosphate+NAD+-->Glyceronephosphate+NADH+H+	Glycerol phosphate shuttle	0	-1.34942	-1.34731	-1.34521	-1.34394	-1.40115	-1.3431		0	-0.106187	-0.127	-0.102062	-0.100825	-0.100412	-0.1		0	0	0	0	0	0	0
R00371MM	Acetyl-CoA+Glycine-->CoA+L-2-Amino-3-oxobutanoicacid	Glycine, serine and threonine metabolism	0	0	0	0	0	0	0		0	0	0	0	0	0	0		0	0	0	0	0	0	0
R00945MM	5,10-Methylenetetrahydrofolate+Glycine+H2O-->Tetrahydrofolate+L-Serine	Glycine, serine and threonine metabolism	-0.0166	0	0	0	0	0	0		-0.0166	0	0	0	0	0	0		-0.0166	0	0	0	0	0	0
R02529MM	Aminoacetone+H2O+Oxygen-->Methylglyoxal+NH3+H2O2	Glycine, serine and threonine metabolism	0	0	0	0	0	0	0		0	0	0	0	0	0	0		0	0	0	0	0	0	0
R00945Cyto	5,10-Methylenetetrahydrofolate+Glycine+H2O-->Tetrahydrofolate+L-Serine	Glycine, serine and threonine metabolism	0	0	0	0	0	0	0		0	0	0	0	0	0	0		0	0	0	0	0	0	0
R00943Cyto	Tetrahydrofolate + Formate + ATP <=> ADP + Orthophosphate + 10-Formyltetrahydrofolate	Glycine, serine and threonine metabolism	0	0	0	0	0	0	0		0	0	0	0	0	0	0		0	0	0	0	0	0	0
R00710MM	Acetaldehyde+NAD++H2O-->Acetate+NADH+H+	Glycolysis	0	0	0	0	0	0	0		0	0	0	0	0	0	0		0	0	0	0	0	0	0
R00200Cyto	ATP+Pyruvate-->ADP+Phosphoenolpyruvate	Glycolysis	-1.8	-1.8	-1.8	-1.8	-1.8	-1.8	-1.8		-1.8	-1.8	-1.8	-1.8	-1.8	-1.8	-1.8		-1.8	-1.8	-1.8	-1.8	-1.8	-1.8	-1.8
R00658Cyto	2-Phospho-D-glycerate-->Phosphoenolpyruvate+H2O	Glycolysis	1.8	1.8	1.8	1.8	1.8	1.8	1.8		1.8	1.8	1.8	1.8	1.8	1.8	1.8		1.8	1.8	1.8	1.8	1.8	1.8	1.8
R00703Cyto	(S)-Lactate+NAD+-->Pyruvate+NADH+H+	Glycolysis	0.575	-0.39885	-0.39885	-0.39885	-0.39885	-0.39885	-0.39885		0.575	-1.673	-1.673	-1.673	-1.673	-1.673	-1.673		0.575	0.575	0.575	0.575	0.575	0.575	0.575
R01015Cyto	D-Glyceraldehyde3-phosphate-->Glyceronephosphate	Glycolysis	-0.9	-0.9	-0.9	-0.9	-0.9	-0.9	-0.9		-0.9	-0.9	-0.9	-0.9	-0.9	-0.9	-0.9		-0.9	-0.9	-0.9	-0.9	-0.9	-0.9	-0.9
R01061Cyto	D-Glyceraldehyde3-phosphate+Orthophosphate+NAD+-->3-Phospho-D-glyceroylphosphate+NADH+H+	Glycolysis	1.8	1.8	1.8	1.8	1.8	1.8	1.8		1.8	1.8	1.8	1.8	1.8	1.8	1.8		1.8	1.8	1.8	1.8	1.8	1.8	1.8
R01070Cyto	beta-D-Fructose1,6-bisphosphate-->Glyceronephosphate+D-Glyceraldehyde3-phosphate	Glycolysis	0.9	0.9	0.9	0.9	0.9	0.9	0.9		0.9	0.9	0.9	0.9	0.9	0.9	0.9		0.9	0.9	0.9	0.9	0.9	0.9	0.9
R01512Cyto	ATP+3-Phospho-D-glycerate-->ADP+3-Phospho-D-glyceroylphosphate	Glycolysis	-1.8	-1.8	-1.8	-1.8	-1.8	-1.8	-1.8		-1.8	-1.8	-1.8	-1.8	-1.8	-1.8	-1.8		-1.8	-1.8	-1.8	-1.8	-1.8	-1.8	-1.8
R01518Cyto	2-Phospho-D-glycerate-->3-Phospho-D-glycerate	Glycolysis	-1.8	-1.8	-1.8	-1.8	-1.8	-1.8	-1.8		-1.8	-1.8	-1.8	-1.8	-1.8	-1.8	-1.8		-1.8	-1.8	-1.8	-1.8	-1.8	-1.8	-1.8
R01786Cyto	ATP+alpha-D-Glucose-->ADP+alpha-D-Glucose6-phosphate	Glycolysis	0.9	0.9	0.9	0.9	0.9	0.9	0.9		0.9	0.9	0.9	0.9	0.9	0.9	0.9		0.9	0.9	0.9	0.9	0.9	0.9	0.9
R02740Cyto	alpha-D-Glucose6-phosphate-->beta-D-Fructose6-phosphate	Glycolysis	0.9	0.9	0.9	0.9	0.9	0.9	0.9		0.9	0.9	0.9	0.9	0.9	0.9	0.9		0.9	0.9	0.9	0.9	0.9	0.9	0.9
R04779Cyto	ATP+beta-D-Fructose6-phosphate-->ADP+beta-D-Fructose1,6-bisphosphate	Glycolysis	0.9	0.9	0.9	0.9	0.9	0.9	0.9		0.9	0.9	0.9	0.9	0.9	0.9	0.9		0.9	0.9	0.9	0.9	0.9	0.9	0.9
R02391Cyto	Bilirubin + NAD+ --> Biliverdin + NADH + H+	Haem Degradation	0	0	0	0	0	0	0		0	0	0	0	0	0	0		0	0	0	0	0	0	0
R02393Cyto	Bilirubin + NADP+ --> Biliverdin + NADPH + H+	Haem Degradation	0	0	0	0	0	0	0		0	0	0	0	0	0	0		0	0	0	0	0	0	0
R03683Cyto	Hemoglobin + FADH2 + 3 Oxygen --> Globin + Biliverdin + CO + Fe3+ + FAD + 3 H2O	Haem Degradation	0	0	0	0	0	0	0		0	0	0	0	0	0	0		0	0	0	0	0	0	0
R03684Cyto	Hemoglobin --> Globin + Heme	Haem Degradation	0	0	0	0	0	0	0		0	0	0	0	0	0	0		0	0	0	0	0	0	0
R00310MM	Protoporphyrin+Fe2+-->Heme+2H+	Haem Synthesis	0	0	0	0	0	0	0		0	0	0	0	0	0	0		0	0	0	0	0	0	0
R00830MM	Succinyl-CoA+Glycine-->5-Aminolevulinate+CoA+CO2	Haem Synthesis	0	0	0	0	0	0	0		0	0	0	0	0	0	0		0	0	0	0	0	0	0
R03222MM	2ProtoporphyrinogenIX+3Oxygen-->2Protoporphyrin+6H2O	Haem Synthesis	0	0	0	0	0	0	0		0	0	0	0	0	0	0		0	0	0	0	0	0	0
R00036Cyto	25-Aminolevulinate-->Porphobilinogen+2H2O	Haem Synthesis	0	0	0	0	0	0	0		0	0	0	0	0	0	0		0	0	0	0	0	0	0
R00084Cyto	4Porphobilinogen+H2O-->Hydroxymethylbilane+4NH3	Haem Synthesis	0	0	0	0	0	0	0		0	0	0	0	0	0	0		0	0	0	0	0	0	0
R03165Cyto	Hydroxymethylbilane-->UroporphyrinogenIII+H2O	Haem Synthesis	0	0	0	0	0	0	0		0	0	0	0	0	0	0		0	0	0	0	0	0	0
R03197Cyto	UroporphyrinogenIII-->CoproporphyrinogenIII+4CO2	Haem Synthesis	0	0	0	0	0	0	0		0	0	0	0	0	0	0		0	0	0	0	0	0	0
R03220Cyto	CoproporphyrinogenIII+Oxygen-->ProtoporphyrinogenIX+2CO2+2H2O	Haem Synthesis	0	0	0	0	0	0	0		0	0	0	0	0	0	0		0	0	0	0	0	0	0
R00014MM	Pyruvate+Thiamindiphosphate-->2-(alpha-Hydroxyethyl)thiaminediphosphate+CO2	Lipid synthesis	0	0	0	0	0	0	0		0	0	0	0	0	0	0		0	0	0	0	0	0	0
R00851MM	sn-Glycerol3-phosphate+Palmitoyl-CoA-->1-Acyl-sn-glycerol3-phosphate+CoA	Lipid synthesis	0	0	0	0	0	0	0		0	0	0	0	0	0	0		0	0	0	0	0	0	0
R01799MM	CTP+Phosphatidate-->Pyrophosphate+CDP-diacylglycerol	Lipid synthesis	0	0	0	0	0	0	0		0	0	0	0	0	0	0		0	0	0	0	0	0	0
R01801MM	CDP-diacylglycerol+sn-Glycerol3-phosphate-->CMP+Phosphatidylglycerophosphate	Lipid synthesis	0	0	0	0	0	0	0		0	0	0	0	0	0	0		0	0	0	0	0	0	0
R02029MM	Phosphatidylglycerophosphate+H2O-->Phosphatidylglycerol+Orthophosphate	Lipid synthesis	0	0	0	0	0	0	0		0	0	0	0	0	0	0		0	0	0	0	0	0	0
R02030MM	Phosphatidylglycerol+CDP-diacylglycerol-->Cardiolipin+CMP	Lipid synthesis	0	0	0	0	0	0	0		0	0	0	0	0	0	0		0	0	0	0	0	0	0
R02241MM	Phosphatidate+CoA-->1-Acyl-sn-glycerol3-phosphate+Palmitoyl-CoA	Lipid synthesis	0	0	0	0	0	0	0		0	0	0	0	0	0	0		0	0	0	0	0	0	0
R07390MM	2Phosphatidylglycerol-->Cardiolipin+Glycerol	Lipid synthesis	0	0	0	0	0	0	0		0	0	0	0	0	0	0		0	0	0	0	0	0	0
R00716MM	N6-(L-1,3-Dicarboxypropyl)-L-lysine+NADP++H2O-->L-Lysine+2-Oxoglutarate+NADPH+H+	Lysine degradation	-0.0298	-0.0298	-0.0298	-0.0298	-0.0298	-0.0298	-0.0298		-0.0298	0	0	0	0	0	0		-0.0298	-0.0298	-0.0298	-0.0298	-0.0298	-0.0298	-0.0298
R01939MM	L-2-Aminoadipate+2-Oxoglutarate-->2-Oxoadipate+L-Glutamate	Lysine degradation	0.0298	0.0298	0.0298	0.0298	0.0298	0.0298	0.0298		0.0298	0	0	0	0	0	0		0.0298	0.0298	0.0298	0.0298	0.0298	0.0298	0.0298
R01940MM	2-Oxoadipate+Lipoamide-->S-Glutaryldihydrolipoamide+CO2	Lysine degradation	0	0	0	0	0	0	0		0	0	0	0	0	0	0		0	0	0	0	0	0	0
R02313MM	N6-(L-1,3-Dicarboxypropyl)-L-lysine+NAD++H2O-->L-Glutamate+L-2-Aminoadipate6-semialdehyde+NADH+H+	Lysine degradation	0.0298	0.0298	0.0298	0.0298	0.0298	0.0298	0.0298		0.0298	0	0	0	0	0	0		0.0298	0.0298	0.0298	0.0298	0.0298	0.0298	0.0298
R02571MM	Glutaryl-CoA+Dihydrolipoamide-->CoA+S-Glutaryldihydrolipoamide	Lysine degradation	0	0	0	0	0	0	0		0	0	0	0	0	0	0		0	0	0	0	0	0	0
R03102MM	L-2-Aminoadipate6-semialdehyde+NAD++H2O-->L-2-Aminoadipate+NADH+H+	Lysine degradation	0.0219235	0.0143873	0.014867	0.0149	0.0149	0.0149	0.0149		0.0219591	0	0	0	0	0	0		0.0196377	0.00996939	0.00998452	0.0100297	0.0100914	0.0101346	0.0101776
R03103MM	L-2-Aminoadipate6-semialdehyde+NADP++H2O-->L-2-Aminoadipate+NADPH+H+	Lysine degradation	0.0078765	0.0154127	0.014933	0.0149	0.0149	0.0149	0.0149		0.00784094	0	0	0	0	0	0		0.0101623	0.0198306	0.0198155	0.0197703	0.0197086	0.0196654	0.0196224
R00355MM	L-Aspartate+2-Oxoglutarate-->Oxaloacetate+L-Glutamate	Malate Aspartate Shuttle	-2.021	0	0	0	0	0	0		-2.021	0	0	0	0	0	0		0	0	0	0	0	0	0
R00342Cyto	(S)-Malate+NAD+-->Oxaloacetate+NADH+H+	Malate Aspartate Shuttle	-2.375	-0.0517291	-0.0538361	-0.055943	-0.0572072	-0.077	-0.05805		-2.375	-0.0208129	-0.027	-0.0249376	-0.0261751	-0.0265875	-0.027		-2.375	-2.375	-2.375	-2.375	-2.375	-2.375	-2.375
R00355Cyto	L-Aspartate+2-Oxoglutarate-->Oxaloacetate+L-Glutamate	Malate Aspartate Shuttle	2.175	0.154	0.154	0.154	0.154	0.154	0.154		2.175	0.154	0.154	0.154	0.154	0.154	0.154		-0.108	0	0	0	0	0	0
R00558Cyto	L-Arginine + Oxygen + NADPH + H+ --> N-(omega)-Hydroxyarginine + NADP+ + H2O	NOS Signalling	0	0	0	0	0	0	0		0	0	0	0	0	0	0		0	0	0	0	0	0	0
R00111Cyto	NADPH + 2 N-(omega)-Hydroxyarginine + 2 Oxygen + H+ --> NADP+ + 2 Nitric oxide + 2 L-Citrulline + 2 H2O	NOS Signalling	0	0	0	0	0	0	0		0	0	0	0	0	0	0		0	0	0	0	0	0	0
R00941MM	10-Formyltetrahydrofolate+NADP++H2O-->Tetrahydrofolate+CO2+NADPH+H+	One carbon pool by folate	0.0166	0	0	0	0	0	0		0.0166	0	0	0	0	0	0		0.0166	0	0	0	0	0	0
R01220MM	5,10-Methylenetetrahydrofolate+NADP+-->5,10-Methenyltetrahydrofolate+NADPH+H+	One carbon pool by folate	0.0045765	0	0	0	0	0	0		0.00454094	0	0	0	0	0	0		0.00562484	0	0	0	0	0	0
R01655MM	5,10-Methenyltetrahydrofolate+H2O-->10-Formyltetrahydrofolate+H+	One carbon pool by folate	0.0166	0	0	0	0	0	0		0.0166	0	0	0	0	0	0		0.0166	0	0	0	0	0	0
R01220Cyto	5,10-Methylenetetrahydrofolate+NADP+-->5,10-Methenyltetrahydrofolate+NADPH	One carbon pool by folate	0	0	0	0	0	0	0		0	0	0	0	0	0	0		0	0	0	0	0	0	0
R01655Cyto	5,10-Methenyltetrahydrofolate+H2O-->10-Formyltetrahydrofolate+H+	One carbon pool by folate	0	0	0	0	0	0	0		0	0	0	0	0	0	0		0	0	0	0	0	0	0
R00575Cyto	2ATP+L-Glutamine+HCO3-+H2O-->2ADP+Orthophosphate+L-Glutamate+Carbamoylphosphate	Orotate	0	0	0	0	0	0	0		0	0	0	0	0	0	0		0	0	0	0	0	0	0
R01397Cyto	Carbamoylphosphate+L-Aspartate-->Orthophosphate+N-Carbamoyl-L-aspartate	Orotate	0	0	0	0	0	0	0		0	0	0	0	0	0	0		0	0	0	0	0	0	0
R01868Cyto	(S)-Dihydroorotate + Quinone <=> Orotate + Hydroquinone	Orotate	0	0	0	0	0	0	0		0	0	0	0	0	0	0		0	0	0	0	0	0	0
R01993Cyto	(S)-Dihydroorotate+H2O-->N-Carbamoyl-L-aspartate	Orotate	0	0	0	0	0	0	0		0	0	0	0	0	0	0		0	0	0	0	0	0	0
R02736Cyto	beta-D-Glucose 6-phosphate + NADP+ --> D-Glucono-1,5-lactone 6-phosphate + NADPH + H+	Pentose Phosphate Pathway	0	0	0	0	0	0	0		0	0	0	0	0	0	0		0	0	0	0	0	0	0
R02035Cyto	D-Glucono-1,5-lactone 6-phosphate + H2O --> 6-Phospho-D-gluconate	Pentose Phosphate Pathway	0	0	0	0	0	0	0		0	0	0	0	0	0	0		0	0	0	0	0	0	0
R01528Cyto	6-Phospho-D-gluconate + NADP+ --> D-Ribulose 5-phosphate + CO2 + NADPH + H+	Pentose Phosphate Pathway	0	0	0	0	0	0	0		0	0	0	0	0	0	0		0	0	0	0	0	0	0
R01056Cyto	D-Ribose 5-phosphate --> D-Ribulose 5-phosphate	Pentose Phosphate Pathway	0	0	0	0	0	0	0		0	0	0	0	0	0	0		0	0	0	0	0	0	0
R01529Cyto	D-Ribulose 5-phosphate --> D-Xylulose 5-phosphate	Pentose Phosphate Pathway	0	0	0	0	0	0	0		0	0	0	0	0	0	0		0	0	0	0	0	0	0
R01641Cyto	Sedoheptulose 7-phosphate + D-Glyceraldehyde 3-phosphate --> D-Ribose 5-phosphate + D-Xylulose 5-phosphate	Pentose Phosphate Pathway	0	0	0	0	0	0	0		0	0	0	0	0	0	0		0	0	0	0	0	0	0
R01827Cyto	Sedoheptulose 7-phosphate + D-Glyceraldehyde 3-phosphate --> D-Erythrose 4-phosphate + beta-D-Fructose 6-phosphate	Pentose Phosphate Pathway	0	0	0	0	0	0	0		0	0	0	0	0	0	0		0	0	0	0	0	0	0
R01830Cyto	beta-D-Fructose 6-phosphate + D-Glyceraldehyde 3-phosphate --> D-Erythrose 4-phosphate + D-Xylulose 5-phosphate	Pentose Phosphate Pathway	0	0	0	0	0	0	0		0	0	0	0	0	0	0		0	0	0	0	0	0	0
R02739Cyto	alpha-D-Glucose 6-phosphate --> beta-D-Glucose 6-phosphate	Pentose Phosphate Pathway	0	0	0	0	0	0	0		0	0	0	0	0	0	0		0	0	0	0	0	0	0
R01248Cyto	L-Proline + NAD+ --> (S)-1-Pyrroline-5-carboxylate + NADH + H+	Proline Metabolism	0	0	0	0	0	0	0		0	0	0	0	0	0	0		0	0	0	0	0	0	0
R01251Cyto	L-Proline + NADP+ --> (S)-1-Pyrroline-5-carboxylate + NADPH + H+	Proline Metabolism	0	0	0	0	0	0	0		0	0	0	0	0	0	0		0	0	0	0	0	0	0
R01253MM	Proline + FAD --> (S)-1-Pyrroline-5-carboxylate + FADH2	Proline Metabolism	0.0044	3.61364	12.0499	20.4842	25.5447	27.2351	28.9183		0.0044	4.23616	12.4938	20.7515	25.7061	27.3577	29.0092		0.0044	6.05343	13.8062	21.5589	26.2106	27.7611	29.3117
R00233MM	Malonyl-CoA-->Acetyl-CoA+CO2	Propanoate metabolism	0	0	0	0	0	0	0		0	0	0	0	0	0	0		0	0	0	0	0	0	0
R00705MM	3-Oxopropanoate+CoA+NAD+-->Acetyl-CoA+CO2+NADH+H+	Propanoate metabolism	0	0	0	0	0	0	0		0	0	0	0	0	0	0		0	0	0	0	0	0	0
R00706MM	3-Oxopropanoate+CoA+NADP+-->Acetyl-CoA+CO2+NADPH+H+	Propanoate metabolism	0	0	0	0	0	0	0		0	0	0	0	0	0	0		0	0	0	0	0	0	0
R00740MM	3-Oxopropanoate+CoA+NADP+-->Malonyl-CoA+NADPH+H+	Propanoate metabolism	0	0	0	0	0	0	0		0	0	0	0	0	0	0		0	0	0	0	0	0	0
R00742MM	ATP+Acetyl-CoA+HCO3--->ADP+Orthophosphate+Malonyl-CoA	Propanoate metabolism	0	0	0	0	0	0	0		0	0	0	0	0	0	0		0	0	0	0	0	0	0
R00833MM	(R)-2-Methyl-3-oxopropanoyl-CoA-->Succinyl-CoA	Propanoate metabolism	0.0145	0.0145	0.0145	0.0145	0.0145	0.0145	0.0145		0.0145	0.0106	0.0106	0.0106	0.0106	0.0106	0.0106		0.0145	0.0145	0.0145	0.0145	0.0145	0.0145	0.0145
R00926MM	Propinoladenylate+CoA-->AMP+Propanoyl-CoA	Propanoate metabolism	0	0	0	0	0	0	0		0	0	0	0	0	0	0		0	0	0	0	0	0	0
R00935MM	(S)-Methylmalonatesemialdehyde+CoA+NAD+-->Propanoyl-CoA+CO2+NADH+H+	Propanoate metabolism	0	0	0	0	0	0	0		0	0	0	0	0	0	0		0	0	0	0	0	0	0
R01354MM	ATP+Propanoate-->Pyrophosphate+Propinoladenylate	Propanoate metabolism	0	0	0	0	0	0	0		0	0	0	0	0	0	0		0	0	0	0	0	0	0
R01859MM	ATP+Propanoyl-CoA+HCO3--->ADP+Orthophosphate+(S)-2-Methyl-3-oxopropanoyl-CoA	Propanoate metabolism	0.0039	0.0039	0.0039	0.0039	0.0039	0.0039	0.0039		0.0039	0	0	0	0	0	0		0.0039	0.0039	0.0039	0.0039	0.0039	0.0039	0.0039
R02765MM	(R)-Methylmalonyl-CoA --> (S)-Methylmalonyl-CoA	Propanoate metabolism	-0.0039	-0.0039	-0.0039	-0.0039	-0.0039	-0.0039	-0.0039		-0.0039	0	0	0	0	0	0		-0.0039	-0.0039	-0.0039	-0.0039	-0.0039	-0.0039	-0.0039
R03381MM	(S)-Methylmalonatesemialdehyde+CoA+NAD+-->(R)-2-Methyl-3-oxopropanoyl-CoA+NADH+H+	Propanoate metabolism	0.0106	0.0106	0.0106	0.0106	0.0106	0.0106	0.0106		0.0106	0.0106	0.0106	0.0106	0.0106	0.0106	0.0106		0.0106	0.0106	0.0106	0.0106	0.0106	0.0106	0.0106
R01083Cyto	N6-(1,2-Dicarboxyethyl)-AMP --> Fumarate + AMP	Purine Nucleotide Cycle	0	0	0	0	0	0	0		0	0	0	0	0	0	0		0.262	0	0	0	0	0	0
R01135Cyto	GTP + IMP + L-Aspartate --> GDP + Orthophosphate + N6-(1,2-Dicarboxyethyl)-AMP	Purine Nucleotide Cycle	0	0	0	0	0	0	0		0	0	0	0	0	0	0		0.262	0	0	0	0	0	0
R00181Cyto	AMP + H2O --> IMP + NH3	Purine Nucleotide Cycle	0	0	0	0	0	0	0		0	0	0	0	0	0	0		0.262	0	0	0	0	0	0
R00227MM	Acetyl-CoA+H2O-->CoA+Acetate	Pyruvate metabolism	0	0	0	0	0	0	0		0	0	0	0	0	0	0		0	0	0	0	0	0	0
R00205MM	Methylglyoxal+NADP++H2O-->Pyruvate+NADPH+H+	Pyruvate metabolism	0	0	0	0	0	0	0		0	0	0	0	0	0	0		0	0	0	0	0	0	0
R00214MM	(S)-Malate+NAD+-->Pyruvate+CO2+NADH+H+	Pyruvate metabolism	4.1999	2.58934	2.58982	2.58985	2.58985	2.58985	2.58985		2.05725	2.116	2.11794	2.11737	2.11774	2.11784	2.11794		2.84636	1.29185	1.29313	1.29441	1.29515	1.29539	1.29563
R00216MM	(S)-Malate+NADP+-->Pyruvate+CO2+NADPH+H+	Pyruvate metabolism	0.0121543	2.59036	2.58988	2.58985	2.58985	2.58985	2.58985		0.0119404	2.11988	2.11794	2.11852	2.11815	2.11805	2.11794		0.0163392	1.30885	1.30757	1.30629	1.30555	1.30531	1.30507
R00236MM	Acetyladenylate+CoA-->AMP+Acetyl-CoA	Pyruvate metabolism	0	0	0	0	0	0	0		0	0	0	0	0	0	0		0	0	0	0	0	0	0
R00316MM	ATP+Acetate-->Pyrophosphate+Acetyladenylate	Pyruvate metabolism	0	0	0	0	0	0	0		0	0	0	0	0	0	0		0	0	0	0	0	0	0
R00009MM	2H2O2-->Oxygen+2H2O	ROS Removal	0	0	0	0	0	0	0		0	0	0	0	0	0	0		0	0	0	0	0	0	0
R00094MM	2Glutathione+NAD+-->Glutathionedisulfide+NADH+H+	ROS Removal	-0.00885431	-0.0131544	-0.0084608	-0.00421391	-0.00168557	-0.000842782	0		-0.00864036	-0.0143145	-0.00824942	-0.00470045	-0.00185612	-0.00092806	0		-0.010568	-0.015471	-0.0103127	-0.00515834	-0.00206446	-0.00103279	0
R00275MM	2O2.-+2H+-->H2O2+Oxygen	ROS Removal	0.0337113	0.0252835	0.0168557	0.00842782	0.00337113	0.00168557	0		0.0329977	0.0247483	0.0164989	0.00824943	0.00329977	0.00164988	0		0.03098	0.023235	0.01549	0.007745	0.003098	0.001549	0
R00115MM	2Glutathione+NADP+-->Glutathionedisulfide+NADPH+H+	ROS Removal	-0.024857	-0.0121291	-0.00839485	-0.00421391	-0.00168557	-0.000842782	0		-0.0243573	-0.0104338	-0.00824942	-0.00354898	-0.00144365	-0.000721825	0		-0.0204121	-0.00776396	-0.00517725	-0.00258666	-0.00103354	-0.000516207	0
R00274MM	H2O2+2Glutathione-->Glutathionedisulfide+2H2O	ROS Removal	0.0337113	0.0252835	0.0168556	0.00842782	0.00337113	0.00168556	0		0.0329977	0.0247483	0.0164988	0.00824942	0.00329977	0.00164988	0		0.03098	0.023235	0.01549	0.007745	0.003098	0.001549	0
R01361MM	(R)-3-Hydroxybutanoate+NAD+-->Acetoacetate+NADH+H+	Synthesis and degradation of ketone bodies	0.04836	0	0	0	0	0	0		0.04836	0	0	0	0	0	0		0.04836	0	0	0	0	0	0
R01978MM	(S)-3-Hydroxy-3-methylglutaryl-CoA+CoA-->Acetyl-CoA+H2O+Acetoacetyl-CoA	Synthesis and degradation of ketone bodies	0	0	0	0	0	0	0		0	0	0	0	0	0	0		0	0	0	0	0	0	0
R00268MM	Oxalosuccinate-->2-Oxoglutarate+CO2	TCA cycle	0	0	0	0	0	0	0		0	0	0	0	0	0	0		0	0	0	0	0	0	0
R00342MM	(S)-Malate+NAD+-->Oxaloacetate+NADH+H+	TCA cycle	8.96927	6.46608	6.46819	6.47029	6.47156	6.49135	6.4724		6.82641	4.1037	4.10989	4.10782	4.10906	4.10947	4.10989		6.98104	6.88262	6.88262	6.88262	6.88262	6.88262	6.88262
R00344MM	ATP+Pyruvate+HCO3--->ADP+Orthophosphate+Oxaloacetate	TCA cycle	0	0	0	0	0	0	0		0	0	0	0	0	0	0		0	0	0	0	0	0	0
R00351MM	Citrate+CoA-->Acetyl-CoA+H2O+Oxaloacetate	TCA cycle	-6.74827	-6.56835	-6.56835	-6.56835	-6.56835	-6.56835	-6.56835		-4.60541	-4.23689	-4.23689	-4.23689	-4.23689	-4.23689	-4.23689		-7.18104	-7.08262	-7.08262	-7.08262	-7.08262	-7.08262	-7.08262
R00352MM	ATP+Citrate+CoA-->ADP+Orthophosphate+Acetyl-CoA+Oxaloacetate	TCA cycle	0	0	0	0	0	0	0		0	0	0	0	0	0	0		0	0	0	0	0	0	0
R00405MM	ATP+Succinate+CoA-->ADP+Orthophosphate+Succinyl-CoA	TCA cycle	-6.72561	-6.59405	-6.59405	-6.59405	-6.59405	-6.59405	-6.59405		-9.58275	-9.25869	-9.25869	-9.25869	-9.25869	-9.25869	-9.25869		-7.0282	-7.10832	-7.10832	-7.10832	-7.10832	-7.10832	-7.10832
R00431MM	GTP+Oxaloacetate-->GDP+Phosphoenolpyruvate+CO2	TCA cycle	0	0	0	0	0	0	0		0	0	0	0	0	0	0		0	0	0	0	0	0	0
R00432MM	GTP+Succinate+CoA-->GDP+Orthophosphate+Succinyl-CoA	TCA cycle	0	0	0	0	0	0	0		0	0	0	0	0	0	0		0	0	0	0	0	0	0
R00621MM	2-Oxoglutarate+Thiamindiphosphate-->3-Carboxy-1-hydroxypropyl-ThPP+CO2	TCA cycle	6.75947	6.57955	6.57955	6.57955	6.57955	6.57955	6.57955		9.61661	9.24809	9.24809	9.24809	9.24809	9.24809	9.24809		7.19224	7.09382	7.09382	7.09382	7.09382	7.09382	7.09382
R00709MM	Isocitrate+NAD+-->2-Oxoglutarate+CO2+NADH+H+	TCA cycle	6.74827	6.56835	6.56835	6.56835	6.56835	6.56835	6.56835		9.60541	9.23689	9.23689	9.23689	9.23689	9.23689	9.23689		7.18104	7.08262	7.08262	7.08262	7.08262	7.08262	7.08262
R00726MM	ITP + Oxaloacetate <=> IDP + Phosphoenolpyruvate + CO2	TCA cycle	0	0	0	0	0	0	0		0	0	0	0	0	0	0		0	0	0	0	0	0	0
R00727MM	ITP+Succinate+CoA-->IDP+Orthophosphate+Succinyl-CoA	TCA cycle	0	0	0	0	0	0	0		0	0	0	0	0	0	0		0	0	0	0	0	0	0
[truncated: 248 more rows]

## Sheet: Table S8
Table S8. System fluxes when varying complex II flux from fully active (100%) to fully inhibited (0%).
[truncated: 482 more rows]

## Sheet: Table S9
Table S9. System fluxes when varying complex II from active (90%) to fully inhibited (0%), with inhibition of IDH2 (R01899Cyto), and removal of oxaloacetate from R00352Cyto.
[truncated: 482 more rows]

[truncated: 5 more sheets: Table S10, Table S11, Table S12, Table S13, Table S14]
